# Supplementary material for: Myeloma cells can corrupt senescent mesenchymal stromal cells and impair their anti-tumor activity
Source: Oncotarget. 2015 Oct 16;6(37):39482–92. doi: 10.18632/oncotarget.5430 (PMC4741840; doi:10.18632/oncotarget.5430)
Supplement: Supplementary file 2 [file oncotarget-06-39482-s002.xlsx]

## Sheet: naive doxorubicin
N	Unused	Total	%Cov	%Cov(50)	%Cov(95)	Accession	Name	Species	Peptides(95%)		UNIPROT ID
112	30.23	30.23	46.72	40.6	36.32	sp|Q04446|GLGB_HUMAN	1,4-alpha-glucan-branching enzyme OS=Homo sapiens GN=GBE1 PE=1 SV=3	HUMAN	18		Q15149
731	4.56	4.59	61.76	49.02	42.16	sp|P61604|CH10_HUMAN	10 kDa heat shock protein, mitochondrial OS=Homo sapiens GN=HSPE1 PE=1 SV=2	HUMAN	4		P21333
1257	1.3	4.27	11.63	5.864	2.881	sp|Q15029|U5S1_HUMAN	116 kDa U5 small nuclear ribonucleoprotein component OS=Homo sapiens GN=EFTUD2 PE=1 SV=1	HUMAN	3		P35579
183	21.1	28.83	69.11	63.01	59.76	sp|P31946|1433B_HUMAN	14-3-3 protein beta/alpha OS=Homo sapiens GN=YWHAB PE=1 SV=3	HUMAN	27		P02751
73	38.21	38.21	68.63	63.53	63.53	sp|P62258|1433E_HUMAN	14-3-3 protein epsilon OS=Homo sapiens GN=YWHAE PE=1 SV=1	HUMAN	29		P08670
152	23.99	29.91	65.04	54.88	47.56	sp|Q04917|1433F_HUMAN	14-3-3 protein eta OS=Homo sapiens GN=YWHAH PE=1 SV=4	HUMAN	18		Q14315
317	13.74	22.3	46.56	44.53	41.3	sp|P61981|1433G_HUMAN	14-3-3 protein gamma OS=Homo sapiens GN=YWHAG PE=1 SV=2	HUMAN	17		Q13813
1594	0.13	5.57	27.42	20.97	12.1	sp|P31947|1433S_HUMAN	14-3-3 protein sigma OS=Homo sapiens GN=SFN PE=1 SV=1	HUMAN	5		O75369
224	18.43	28.92	66.94	62.45	56.73	sp|P27348|1433T_HUMAN	14-3-3 protein theta OS=Homo sapiens GN=YWHAQ PE=1 SV=1	HUMAN	22		P12111
156	23.64	29.76	67.76	62.04	57.14	sp|P63104|1433Z_HUMAN	14-3-3 protein zeta/delta OS=Homo sapiens GN=YWHAZ PE=1 SV=1	HUMAN	24		Q9Y490
554	7	7.51	12.8	4.781	4.781	sp|Q01970|PLCB3_HUMAN	1-phosphatidylinositol 4,5-bisphosphate phosphodiesterase beta-3 OS=Homo sapiens GN=PLCB3 PE=1 SV=2	HUMAN	4		Q01082
903	3.2	3.9	21.34	15.63	15.63	tr|A0A087X2I1|A0A087X2I1_HUMAN	26S protease regulatory subunit 10B OS=Homo sapiens GN=PSMC6 PE=1 SV=1	HUMAN	5		O43707
964	2.46	2.68	16.36	6.591	5.455	sp|P62191|PRS4_HUMAN	26S protease regulatory subunit 4 OS=Homo sapiens GN=PSMC1 PE=1 SV=1	HUMAN	2		P18206
310	13.96	13.98	33.03	27.11	24.15	sp|P17980|PRS6A_HUMAN	26S protease regulatory subunit 6A OS=Homo sapiens GN=PSMC3 PE=1 SV=3	HUMAN	8		P02545
595	6.19	6.19	28.23	21.29	16.99	sp|P43686|PRS6B_HUMAN	26S protease regulatory subunit 6B OS=Homo sapiens GN=PSMC4 PE=1 SV=2	HUMAN	3		P08123
349	12.31	12.31	39.26	24.48	22.4	sp|P35998|PRS7_HUMAN	26S protease regulatory subunit 7 OS=Homo sapiens GN=PSMC2 PE=1 SV=3	HUMAN	7		P26038
521	7.68	8.64	23.4	14.78	14.78	sp|P62195|PRS8_HUMAN	26S protease regulatory subunit 8 OS=Homo sapiens GN=PSMC5 PE=1 SV=1	HUMAN	6		P46940
489	8.19	9.54	22.88	9.234	7.66	sp|Q99460|PSMD1_HUMAN	26S proteasome non-ATPase regulatory subunit 1 OS=Homo sapiens GN=PSMD1 PE=1 SV=2	HUMAN	6		P02452
326	13.29	13.29	35.78	27.25	20.14	sp|O00231|PSD11_HUMAN	26S proteasome non-ATPase regulatory subunit 11 OS=Homo sapiens GN=PSMD11 PE=1 SV=3	HUMAN	7		P11021
958	2.54	2.69	22.81	10.75	7.895	sp|O00232|PSD12_HUMAN	26S proteasome non-ATPase regulatory subunit 12 OS=Homo sapiens GN=PSMD12 PE=1 SV=3	HUMAN	2		Q00610
465	8.72	8.79	34.04	23.14	14.36	sp|Q9UNM6|PSD13_HUMAN	26S proteasome non-ATPase regulatory subunit 13 OS=Homo sapiens GN=PSMD13 PE=1 SV=2	HUMAN	4		P14618
749	4.38	4.38	41.61	34.19	19.68	sp|O00487|PSDE_HUMAN	26S proteasome non-ATPase regulatory subunit 14 OS=Homo sapiens GN=PSMD14 PE=1 SV=1	HUMAN	3		P08238
321	13.48	13.5	21.26	15.64	11.34	sp|Q13200|PSMD2_HUMAN	26S proteasome non-ATPase regulatory subunit 2 OS=Homo sapiens GN=PSMD2 PE=1 SV=3	HUMAN	7		P60709
603	6.13	6.18	23.6	7.491	7.491	sp|O43242|PSMD3_HUMAN	26S proteasome non-ATPase regulatory subunit 3 OS=Homo sapiens GN=PSMD3 PE=1 SV=2	HUMAN	3		P55072
571	6.61	6.69	12.3	11.31	10.32	sp|Q16401|PSMD5_HUMAN	26S proteasome non-ATPase regulatory subunit 5 OS=Homo sapiens GN=PSMD5 PE=1 SV=3	HUMAN	4		P67936
247	17.03	17.2	41.13	33.68	26.99	sp|Q15008|PSMD6_HUMAN	26S proteasome non-ATPase regulatory subunit 6 OS=Homo sapiens GN=PSMD6 PE=1 SV=1	HUMAN	8		P13639
531	7.44	7.58	24.69	18.52	15.43	sp|P51665|PSMD7_HUMAN	26S proteasome non-ATPase regulatory subunit 7 OS=Homo sapiens GN=PSMD7 PE=1 SV=2	HUMAN	4		P11142
552	7.08	7.08	38	25.71	20.57	sp|P48556|PSMD8_HUMAN	26S proteasome non-ATPase regulatory subunit 8 OS=Homo sapiens GN=PSMD8 PE=1 SV=2	HUMAN	5		P53396
833	3.91	3.92	31.08	18.47	13.06	tr|J3KN29|J3KN29_HUMAN	26S proteasome non-ATPase regulatory subunit 9 OS=Homo sapiens GN=PSMD9 PE=1 SV=1	HUMAN	3		Q09666
742	4.44	4.63	37.45	29.63	27.57	tr|H0Y8X4|H0Y8X4_HUMAN	2'-deoxynucleoside 5'-phosphate N-hydrolase 1 (Fragment) OS=Homo sapiens GN=DNPH1 PE=1 SV=1	HUMAN	3		P06733
951	2.6	2.6	19.16	12.26	12.26	sp|Q99714|HCD2_HUMAN	3-hydroxyacyl-CoA dehydrogenase type-2 OS=Homo sapiens GN=HSD17B10 PE=1 SV=3	HUMAN	2		Q14764
653	5.65	5.65	26.94	22.04	17.96	sp|Q9BUT1|BDH2_HUMAN	3-hydroxybutyrate dehydrogenase type 2 OS=Homo sapiens GN=BDH2 PE=1 SV=2	HUMAN	3		P30101
1024	2.08	3.39	13.68	7.368	4.211	tr|A0A087WXI1|A0A087WXI1_HUMAN	3-hydroxyisobutyryl-CoA hydrolase, mitochondrial OS=Homo sapiens GN=HIBCH PE=1 SV=1	HUMAN	2		P49327
502	8.05	8.05	42.13	15.99	15.99	tr|A0A0B4J2A4|A0A0B4J2A4_HUMAN	3-ketoacyl-CoA thiolase, mitochondrial OS=Homo sapiens GN=ACAA2 PE=4 SV=1	HUMAN	5		P13667
957	2.55	2.56	21.93	15.4	8.877	tr|C9JDE9|C9JDE9_HUMAN	3-ketoacyl-CoA thiolase, peroxisomal OS=Homo sapiens GN=ACAA1 PE=1 SV=1	HUMAN	2		P22314
582	6.41	6.69	46.67	33.33	23.64	sp|P46783|RS10_HUMAN	40S ribosomal protein S10 OS=Homo sapiens GN=RPS10 PE=1 SV=1	HUMAN	3		P15144
802	4.02	4.18	46.21	36.36	24.24	sp|P25398|RS12_HUMAN	40S ribosomal protein S12 OS=Homo sapiens GN=RPS12 PE=1 SV=3	HUMAN	3		P04264
272	15.8	15.8	40.54	32.43	32.43	tr|J3KMX5|J3KMX5_HUMAN	40S ribosomal protein S13 OS=Homo sapiens GN=RPS13 PE=1 SV=1	HUMAN	9		P00338
526	7.62	7.62	31.79	31.79	31.79	sp|P62263|RS14_HUMAN	40S ribosomal protein S14 OS=Homo sapiens GN=RPS14 PE=1 SV=3	HUMAN	4		P07355
698	5.04	5.05	41.84	37.59	37.59	tr|K7EQJ5|K7EQJ5_HUMAN	40S ribosomal protein S15 OS=Homo sapiens GN=RPS15 PE=1 SV=2	HUMAN	4		P12814
557	6.92	6.92	65.38	47.69	40.77	sp|P62244|RS15A_HUMAN	40S ribosomal protein S15a OS=Homo sapiens GN=RPS15A PE=1 SV=2	HUMAN	7		P11216
251	16.76	16.76	60.27	60.27	56.16	sp|P62249|RS16_HUMAN	40S ribosomal protein S16 OS=Homo sapiens GN=RPS16 PE=1 SV=2	HUMAN	14		Q15582
434	9.37	9.7	51.85	51.85	36.3	sp|P0CW22|RS17L_HUMAN	40S ribosomal protein S17-like OS=Homo sapiens GN=RPS17L PE=1 SV=1	HUMAN	5		Q05682
300	14.34	14.42	59.21	57.24	38.16	sp|P62269|RS18_HUMAN	40S ribosomal protein S18 OS=Homo sapiens GN=RPS18 PE=1 SV=3	HUMAN	9		P14625
550	7.1	7.1	59.31	28.28	28.28	sp|P39019|RS19_HUMAN	40S ribosomal protein S19 OS=Homo sapiens GN=RPS19 PE=1 SV=2	HUMAN	5		P41250
430	9.5	9.52	40.96	29.01	21.5	sp|P15880|RS2_HUMAN	40S ribosomal protein S2 OS=Homo sapiens GN=RPS2 PE=1 SV=2	HUMAN	5		P00558
625	6	6	30.25	22.69	22.69	sp|P60866|RS20_HUMAN	40S ribosomal protein S20 OS=Homo sapiens GN=RPS20 PE=1 SV=1	HUMAN	3		O00410
848	3.8	3.8	65.43	53.09	53.09	tr|Q8WVC2|Q8WVC2_HUMAN	40S ribosomal protein S21 OS=Homo sapiens GN=RPS21 PE=1 SV=1	HUMAN	6		J3KPS3
591	6.25	6.25	44.8	24	24	sp|P62851|RS25_HUMAN	40S ribosomal protein S25 OS=Homo sapiens GN=RPS25 PE=1 SV=1	HUMAN	4		P04406
1017	2.11	2.11	46.09	20.87	20.87	sp|P62854|RS26_HUMAN	40S ribosomal protein S26 OS=Homo sapiens GN=RPS26 PE=1 SV=3	HUMAN	2		P07237
161	23.2	23.2	63.79	61.32	57.61	sp|P23396|RS3_HUMAN	40S ribosomal protein S3 OS=Homo sapiens GN=RPS3 PE=1 SV=2	HUMAN	15		P13797
269	15.95	15.95	60.98	38.64	34.09	sp|P61247|RS3A_HUMAN	40S ribosomal protein S3a OS=Homo sapiens GN=RPS3A PE=1 SV=2	HUMAN	10		P08107
312	13.9	13.9	40.3	31.94	29.28	sp|P62701|RS4X_HUMAN	40S ribosomal protein S4, X isoform OS=Homo sapiens GN=RPS4X PE=1 SV=2	HUMAN	7		P68104
1517	0.21	7.67	32.06	17.94	15.65	tr|C9JEH7|C9JEH7_HUMAN	40S ribosomal protein S4, Y isoform 1 (Fragment) OS=Homo sapiens GN=RPS4Y1 PE=1 SV=1	HUMAN	4		B1ALD9
719	4.71	4.73	30.88	23.04	23.04	sp|P46782|RS5_HUMAN	40S ribosomal protein S5 OS=Homo sapiens GN=RPS5 PE=1 SV=4	HUMAN	3		P50395
407	10.15	10.15	73.2	28.35	22.68	sp|P62081|RS7_HUMAN	40S ribosomal protein S7 OS=Homo sapiens GN=RPS7 PE=1 SV=1	HUMAN	5		P50454
867	3.65	3.66	21.28	17.55	17.55	tr|Q5JR95|Q5JR95_HUMAN	40S ribosomal protein S8 OS=Homo sapiens GN=RPS8 PE=1 SV=1	HUMAN	3		P08758
214	19.12	19.44	57.41	53.61	51.33	tr|C9J9K3|C9J9K3_HUMAN	40S ribosomal protein SA (Fragment) OS=Homo sapiens GN=RPSA PE=1 SV=4	HUMAN	11		Q16555
986	2.29	2.29	17.4	12.43	5.801	sp|Q9BRK5|CAB45_HUMAN	45 kDa calcium-binding protein OS=Homo sapiens GN=SDF4 PE=1 SV=1	HUMAN	3		P13010
154	23.92	23.92	35.97	34.23	26.47	tr|J3KPF3|J3KPF3_HUMAN	4F2 cell-surface antigen heavy chain OS=Homo sapiens GN=SLC3A2 PE=1 SV=1	HUMAN	12		P05121
827	4	4	23.63	23.63	23.63	tr|J3KRC4|J3KRC4_HUMAN	5'(3')-deoxyribonucleotidase, cytosolic type OS=Homo sapiens GN=NT5C PE=1 SV=1	HUMAN	3		A0A087X0S5
134	26.87	26.87	52.61	43.38	33.28	sp|P21589|5NTD_HUMAN	5'-nucleotidase OS=Homo sapiens GN=NT5E PE=1 SV=1	HUMAN	15		P04083
228	18.18	18.18	42.41	29.84	22.69	sp|P10809|CH60_HUMAN	60 kDa heat shock protein, mitochondrial OS=Homo sapiens GN=HSPD1 PE=1 SV=2	HUMAN	12		A0A0A0MS51
145	24.98	25.15	45.74	35.65	35.65	sp|P05388|RLA0_HUMAN	60S acidic ribosomal protein P0 OS=Homo sapiens GN=RPLP0 PE=1 SV=1	HUMAN	13		P29401
938	2.74	2.74	19.3	19.3	19.3	sp|P05386|RLA1_HUMAN	60S acidic ribosomal protein P1 OS=Homo sapiens GN=RPLP1 PE=1 SV=1	HUMAN	3		Q01518
353	12.21	12.21	80.87	80.87	73.91	sp|P05387|RLA2_HUMAN	60S acidic ribosomal protein P2 OS=Homo sapiens GN=RPLP2 PE=1 SV=1	HUMAN	7		Q5JP53
683	5.29	5.29	29.49	20.28	12.44	sp|P62906|RL10A_HUMAN	60S ribosomal protein L10a OS=Homo sapiens GN=RPL10A PE=1 SV=2	HUMAN	5		P13645
593	6.19	6.22	44.94	28.09	24.16	sp|P62913|RL11_HUMAN	60S ribosomal protein L11 OS=Homo sapiens GN=RPL11 PE=1 SV=2	HUMAN	6		Q15436
475	8.46	8.47	37.58	29.09	29.09	sp|P30050|RL12_HUMAN	60S ribosomal protein L12 OS=Homo sapiens GN=RPL12 PE=1 SV=1	HUMAN	6		A0A087X253
844	3.82	3.82	33.16	18.95	13.68	tr|J3QQ67|J3QQ67_HUMAN	60S ribosomal protein L18 (Fragment) OS=Homo sapiens GN=RPL18 PE=1 SV=1	HUMAN	2		P23284
670	5.42	5.42	31.25	21.09	21.09	sp|P35268|RL22_HUMAN	60S ribosomal protein L22 OS=Homo sapiens GN=RPL22 PE=1 SV=2	HUMAN	4		P38646
837	3.87	3.87	29.49	26.92	15.38	sp|P62750|RL23A_HUMAN	60S ribosomal protein L23a OS=Homo sapiens GN=RPL23A PE=1 SV=1	HUMAN	2		Q01995
917	3.1	3.1	35.03	13.38	13.38	sp|P83731|RL24_HUMAN	60S ribosomal protein L24 OS=Homo sapiens GN=RPL24 PE=1 SV=1	HUMAN	2		P62258
677	5.32	5.34	39.45	19.85	18.11	sp|P39023|RL3_HUMAN	60S ribosomal protein L3 OS=Homo sapiens GN=RPL3 PE=1 SV=2	HUMAN	5		P07996
646	5.74	5.74	49.57	49.57	37.39	sp|P62888|RL30_HUMAN	60S ribosomal protein L30 OS=Homo sapiens GN=RPL30 PE=1 SV=2	HUMAN	6		Q99536
578	6.48	6.54	19.2	14.99	8.431	sp|P36578|RL4_HUMAN	60S ribosomal protein L4 OS=Homo sapiens GN=RPL4 PE=1 SV=5	HUMAN	3		P23381
506	7.92	7.94	34.68	18.86	14.14	sp|P46777|RL5_HUMAN	60S ribosomal protein L5 OS=Homo sapiens GN=RPL5 PE=1 SV=3	HUMAN	5		Q15075
710	4.86	4.86	34.38	31.25	15.63	sp|Q02878|RL6_HUMAN	60S ribosomal protein L6 OS=Homo sapiens GN=RPL6 PE=1 SV=3	HUMAN	4		P46821
755	4.31	4.31	20.68	17.29	12.41	sp|P62424|RL7A_HUMAN	60S ribosomal protein L7a OS=Homo sapiens GN=RPL7A PE=1 SV=2	HUMAN	3		P12956
99	32.49	32.62	55.07	50.31	43.27	sp|P52209|6PGD_HUMAN	6-phosphogluconate dehydrogenase, decarboxylating OS=Homo sapiens GN=PGD PE=1 SV=3	HUMAN	20		P07900
164	23.11	23.11	66.28	66.28	66.28	sp|O95336|6PGL_HUMAN	6-phosphogluconolactonase OS=Homo sapiens GN=PGLS PE=1 SV=2	HUMAN	13		P07093
100	32.1	32.2	41.97	38.33	35	sp|P08253|MMP2_HUMAN	72 kDa type IV collagenase OS=Homo sapiens GN=MMP2 PE=1 SV=2	HUMAN	18		Q14204
19	88.07	88.17	64.37	60.09	58.72	sp|P11021|GRP78_HUMAN	78 kDa glucose-regulated protein OS=Homo sapiens GN=HSPA5 PE=1 SV=2	HUMAN	57		O15144
420	9.77	9.77	44.08	34.26	26.2	sp|Q9BWD1|THIC_HUMAN	Acetyl-CoA acetyltransferase, cytosolic OS=Homo sapiens GN=ACAT2 PE=1 SV=2	HUMAN	7		Q7KZF4
758	4.25	4.26	31.38	13.58	10.3	sp|P24752|THIL_HUMAN	Acetyl-CoA acetyltransferase, mitochondrial OS=Homo sapiens GN=ACAT1 PE=1 SV=1	HUMAN	2		A0A0A0MRV0
573	6.59	6.98	19.92	19.92	16.73	sp|Q92688|AN32B_HUMAN	Acidic leucine-rich nuclear phosphoprotein 32 family member B OS=Homo sapiens GN=ANP32B PE=1 SV=1	HUMAN	5		O75874
696	5.13	5.15	13.91	6.957	5.839	tr|A2A274|A2A274_HUMAN	Aconitate hydratase, mitochondrial OS=Homo sapiens GN=ACO2 PE=1 SV=1	HUMAN	3		Q14974
23	76.94	76.94	82.93	82.4	80.8	sp|P60709|ACTB_HUMAN	Actin, cytoplasmic 1 OS=Homo sapiens GN=ACTB PE=1 SV=1	HUMAN	101		P34932
1478	0.29	75.89	82.93	82.4	80.8	sp|P63261|ACTG_HUMAN	Actin, cytoplasmic 2 OS=Homo sapiens GN=ACTG1 PE=1 SV=1	HUMAN	102		P11413
176	22	23.87	61.42	42.89	40.61	sp|P61160|ARP2_HUMAN	Actin-related protein 2 OS=Homo sapiens GN=ACTR2 PE=1 SV=1	HUMAN	19		P08133
836	3.88	3.92	30	7.568	5.946	sp|Q92747|ARC1A_HUMAN	Actin-related protein 2/3 complex subunit 1A OS=Homo sapiens GN=ARPC1A PE=1 SV=2	HUMAN	2		Q32Q12
285	15.36	15.49	41.13	27.69	26.08	sp|O15143|ARC1B_HUMAN	Actin-related protein 2/3 complex subunit 1B OS=Homo sapiens GN=ARPC1B PE=1 SV=3	HUMAN	9		P26641
83	36.2	36.2	78.67	73.67	71.67	sp|O15144|ARPC2_HUMAN	Actin-related protein 2/3 complex subunit 2 OS=Homo sapiens GN=ARPC2 PE=1 SV=1	HUMAN	23		P78371
281	15.45	15.48	66.29	59.55	52.25	sp|O15145|ARPC3_HUMAN	Actin-related protein 2/3 complex subunit 3 OS=Homo sapiens GN=ARPC3 PE=1 SV=3	HUMAN	12		Q5HYB6
453	9	9	43.05	43.05	39.07	sp|O15511|ARPC5_HUMAN	Actin-related protein 2/3 complex subunit 5 OS=Homo sapiens GN=ARPC5 PE=1 SV=3	HUMAN	11		P30041
1429	0.39	2.49	16.99	13.07	13.07	sp|Q9BPX5|ARP5L_HUMAN	Actin-related protein 2/3 complex subunit 5-like protein OS=Homo sapiens GN=ARPC5L PE=1 SV=1	HUMAN	3		P26639
124	28.52	28.52	43.3	38.04	38.04	sp|P61158|ARP3_HUMAN	Actin-related protein 3 OS=Homo sapiens GN=ACTR3 PE=1 SV=3	HUMAN	20		P60842
703	4.99	5.16	45.67	23.62	18.9	sp|P53999|TCP4_HUMAN	Activated RNA polymerase II transcriptional coactivator p15 OS=Homo sapiens GN=SUB1 PE=1 SV=3	HUMAN	3		P49589
805	4.02	4.02	17.75	10.06	10.06	sp|O95433|AHSA1_HUMAN	Activator of 90 kDa heat shock protein ATPase homolog 1 OS=Homo sapiens GN=AHSA1 PE=1 SV=1	HUMAN	2		P52209
701	5.01	5.01	33.04	30.36	30.36	sp|Q6P587|FAHD1_HUMAN	Acylpyruvase FAHD1, mitochondrial OS=Homo sapiens GN=FAHD1 PE=1 SV=2	HUMAN	3		P08253
539	7.28	7.28	36.18	25.66	16.45	sp|P46108|CRK_HUMAN	Adapter molecule crk OS=Homo sapiens GN=CRK PE=1 SV=2	HUMAN	4		P36871
1031	2.08	2.08	19.59	17.01	13.92	tr|F6SKB8|F6SKB8_HUMAN	Adaptin ear-binding coat-associated protein 2 OS=Homo sapiens GN=NECAP2 PE=1 SV=1	HUMAN	2		F5H5D3
666	5.45	5.45	41.67	31.67	18.89	sp|P07741|APT_HUMAN	Adenine phosphoribosyltransferase OS=Homo sapiens GN=APRT PE=1 SV=2	HUMAN	3		Q5TCU3
847	3.81	3.81	32.51	12.95	10.74	sp|P00813|ADA_HUMAN	Adenosine deaminase OS=Homo sapiens GN=ADA PE=1 SV=3	HUMAN	3		Q15084
767	4.18	4.19	32.04	12.98	11.33	sp|P55263|ADK_HUMAN	Adenosine kinase OS=Homo sapiens GN=ADK PE=1 SV=2	HUMAN	3		J9JID7
175	22.05	22.05	39.12	34.72	31.02	sp|P23526|SAHH_HUMAN	Adenosylhomocysteinase OS=Homo sapiens GN=AHCY PE=1 SV=4	HUMAN	12		P19338
230	18.09	18.16	58.62	50.43	50.43	tr|F8W1A4|F8W1A4_HUMAN	Adenylate kinase 2, mitochondrial OS=Homo sapiens GN=AK2 PE=1 SV=1	HUMAN	12		O60664
330	13.2	13.2	61.9	46.67	41.9	tr|Q5T9B7|Q5T9B7_HUMAN	Adenylate kinase isoenzyme 1 OS=Homo sapiens GN=AK1 PE=1 SV=1	HUMAN	7		P04792
495	8.12	8.12	26.54	14.91	12.28	sp|P30520|PURA2_HUMAN	Adenylosuccinate synthetase isozyme 2 OS=Homo sapiens GN=ADSS PE=1 SV=3	HUMAN	5		O14818
65	40.89	40.89	63.16	56	51.16	sp|Q01518|CAP1_HUMAN	Adenylyl cyclase-associated protein 1 OS=Homo sapiens GN=CAP1 PE=1 SV=5	HUMAN	28		Q86VP6
558	6.88	6.88	27.85	19.13	13.76	sp|P05141|ADT2_HUMAN	ADP/ATP translocase 2 OS=Homo sapiens GN=SLC25A5 PE=1 SV=7	HUMAN	4		B1AK88
1195	1.66	6.8	29.87	19.13	13.76	sp|P12236|ADT3_HUMAN	ADP/ATP translocase 3 OS=Homo sapiens GN=SLC25A6 PE=1 SV=4	HUMAN	4		Q04446
172	22.2	22.2	70.17	64.64	64.64	sp|P84077|ARF1_HUMAN	ADP-ribosylation factor 1 OS=Homo sapiens GN=ARF1 PE=1 SV=2	HUMAN	14		Q14697
736	4.53	15.49	57.78	57.78	45.56	sp|P18085|ARF4_HUMAN	ADP-ribosylation factor 4 OS=Homo sapiens GN=ARF4 PE=1 SV=3	HUMAN	10		J3KPM9
1242	1.36	13.82	49.33	49.33	49.33	tr|C9J1Z8|C9J1Z8_HUMAN	ADP-ribosylation factor 5 (Fragment) OS=Homo sapiens GN=ARF5 PE=1 SV=1	HUMAN	8		P01024
621	6.01	6.01	47.43	24	24	sp|P62330|ARF6_HUMAN	ADP-ribosylation factor 6 OS=Homo sapiens GN=ARF6 PE=1 SV=2	HUMAN	4		P12110
690	5.22	5.26	35.36	23.76	23.76	sp|P40616|ARL1_HUMAN	ADP-ribosylation factor-like protein 1 OS=Homo sapiens GN=ARL1 PE=1 SV=1	HUMAN	3		P02768
412	10.01	10.01	50	42.31	42.31	sp|P36405|ARL3_HUMAN	ADP-ribosylation factor-like protein 3 OS=Homo sapiens GN=ARL3 PE=1 SV=2	HUMAN	6		Q16658
651	5.67	5.8	28.45	24.14	24.14	tr|A6NFX8|A6NFX8_HUMAN	ADP-sugar pyrophosphatase OS=Homo sapiens GN=NUDT5 PE=1 SV=1	HUMAN	4		Q06830
390	10.69	10.69	30.89	25.8	22.93	tr|H3BLU7|H3BLU7_HUMAN	Aflatoxin B1 aldehyde reductase member 2 (Fragment) OS=Homo sapiens GN=AKR7A2 PE=1 SV=1	HUMAN	6		P05120
381	10.97	10.99	20.04	10.64	6.508	sp|P49588|SYAC_HUMAN	Alanine--tRNA ligase, cytoplasmic OS=Homo sapiens GN=AARS PE=1 SV=2	HUMAN	6		O95782
861	3.68	5.88	14.77	14.77	14.77	sp|P14550|AK1A1_HUMAN	Alcohol dehydrogenase [NADP(+)] OS=Homo sapiens GN=AKR1A1 PE=1 SV=3	HUMAN	5		O60701
654	5.63	5.63	44.12	17.38	10.96	sp|P11766|ADHX_HUMAN	Alcohol dehydrogenase class-3 OS=Homo sapiens GN=ADH5 PE=1 SV=4	HUMAN	3		O75083
182	21.13	21.13	43.16	36.13	30.86	sp|P47895|AL1A3_HUMAN	Aldehyde dehydrogenase family 1 member A3 OS=Homo sapiens GN=ALDH1A3 PE=1 SV=2	HUMAN	12		P61158
512	7.8	7.8	18.7	10.47	10.47	sp|Q8IZ83|A16A1_HUMAN	Aldehyde dehydrogenase family 16 member A1 OS=Homo sapiens GN=ALDH16A1 PE=1 SV=2	HUMAN	4		P48643
793	4.03	8.08	48.3	17.96	15.79	sp|P52895|AK1C2_HUMAN	Aldo-keto reductase family 1 member C2 OS=Homo sapiens GN=AKR1C2 PE=1 SV=3	HUMAN	6		Q96QK1
276	15.71	15.71	44.58	40.87	35.6	tr|A0A0A0MSS8|A0A0A0MSS8_HUMAN	Aldo-keto reductase family 1 member C3 OS=Homo sapiens GN=AKR1C3 PE=1 SV=1	HUMAN	10		Q9Y696
303	14.29	14.31	60.76	29.75	27.22	sp|P15121|ALDR_HUMAN	Aldose reductase OS=Homo sapiens GN=AKR1B1 PE=1 SV=3	HUMAN	10		P22626
322	13.43	13.43	44.29	44.29	44.29	sp|Q96IU4|ABHEB_HUMAN	Alpha/beta hydrolase domain-containing protein 14B OS=Homo sapiens GN=ABHD14B PE=1 SV=1	HUMAN	8		Q01813
225	18.38	18.38	19.35	19.35	14.17	sp|P02765|FETUA_HUMAN	Alpha-2-HS-glycoprotein OS=Homo sapiens GN=AHSG PE=1 SV=1	HUMAN	35		M0QXB4
141	25.52	25.56	21.85	16.35	11.47	sp|P01023|A2MG_HUMAN	Alpha-2-macroglobulin OS=Homo sapiens GN=A2M PE=1 SV=3	HUMAN	29		P17987
40	56.81	95.76	75.56	67.38	63.34	sp|P12814|ACTN1_HUMAN	Alpha-actinin-1 OS=Homo sapiens GN=ACTN1 PE=1 SV=2	HUMAN	72		P0C0L4
12	107.27	109.52	77.61	69.59	65.75	sp|O43707|ACTN4_HUMAN	Alpha-actinin-4 OS=Homo sapiens GN=ACTN4 PE=1 SV=2	HUMAN	85		Q15019
616	6.03	6.04	20.35	9.227	8.548	sp|P35611|ADDA_HUMAN	Alpha-adducin OS=Homo sapiens GN=ADD1 PE=1 SV=2	HUMAN	3		P21589
234	17.77	19.65	58.24	43.88	42.02	sp|P61163|ACTZ_HUMAN	Alpha-centractin OS=Homo sapiens GN=ACTR1A PE=1 SV=1	HUMAN	10		Q9Y617
612	6.06	6.06	40.8	33.33	28.74	tr|E9PR44|E9PR44_HUMAN	Alpha-crystallin B chain (Fragment) OS=Homo sapiens GN=CRYAB PE=1 SV=1	HUMAN	3		P02461
30	64.66	64.66	76.27	65.67	64.29	sp|P06733|ENOA_HUMAN	Alpha-enolase OS=Homo sapiens GN=ENO1 PE=1 SV=2	HUMAN	52		P18669
395	10.49	10.55	18.39	12.15	10.84	sp|P02771|FETA_HUMAN	Alpha-fetoprotein OS=Homo sapiens GN=AFP PE=1 SV=1	HUMAN	8		D6RGG3
452	9.01	9.01	32.04	22.33	16.02	tr|J3KNQ4|J3KNQ4_HUMAN	Alpha-parvin OS=Homo sapiens GN=PARVA PE=1 SV=1	HUMAN	5		P36955
470	8.6	8.6	42.19	24.22	24.22	tr|M0R0Y2|M0R0Y2_HUMAN	Alpha-soluble NSF attachment protein OS=Homo sapiens GN=NAPA PE=1 SV=1	HUMAN	6		Q96TA1
466	8.66	8.66	34.94	23.72	23.72	sp|Q12904|AIMP1_HUMAN	Aminoacyl tRNA synthase complex-interacting multifunctional protein 1 OS=Homo sapiens GN=AIMP1 PE=1 SV=2	HUMAN	6		P01023
757	4.26	4.27	13.54	5.231	5.231	sp|Q9H4A4|AMPB_HUMAN	Aminopeptidase B OS=Homo sapiens GN=RNPEP PE=1 SV=2	HUMAN	3		P09211
36	58.9	58.9	44.78	42.5	40.64	sp|P15144|AMPN_HUMAN	Aminopeptidase N OS=Homo sapiens GN=ANPEP PE=1 SV=4	HUMAN	42		Q5T5C7
62	42.03	43.61	67.05	63.87	59.54	sp|P04083|ANXA1_HUMAN	Annexin A1 OS=Homo sapiens GN=ANXA1 PE=1 SV=2	HUMAN	24		P35527
1025	2.08	3.06	11.49	9.901	3.168	sp|P50995|ANX11_HUMAN	Annexin A11 OS=Homo sapiens GN=ANXA11 PE=1 SV=1	HUMAN	2		P05388
39	56.88	56.88	80.53	71.98	66.96	sp|P07355|ANXA2_HUMAN	Annexin A2 OS=Homo sapiens GN=ANXA2 PE=1 SV=2	HUMAN	44		A0A087WSW9
57	45.13	45.13	85	71.88	67.5	sp|P08758|ANXA5_HUMAN	Annexin A5 OS=Homo sapiens GN=ANXA5 PE=1 SV=2	HUMAN	31		O60568
90	34.44	35.98	71.32	52.01	36.4	sp|P08133|ANXA6_HUMAN	Annexin A6 OS=Homo sapiens GN=ANXA6 PE=1 SV=3	HUMAN	18		Q9UQ80
318	13.58	14.45	63.88	39.13	34.78	tr|Q6P452|Q6P452_HUMAN	Annexin OS=Homo sapiens GN=ANXA4 PE=1 SV=1	HUMAN	7		P37837
374	11.25	11.25	42.24	28.23	26.72	sp|P01008|ANT3_HUMAN	Antithrombin-III OS=Homo sapiens GN=SERPINC1 PE=1 SV=1	HUMAN	12		P62937
69	39.71	41.31	45.78	36.25	31.87	tr|A0A087X253|A0A087X253_HUMAN	AP complex subunit beta OS=Homo sapiens GN=AP2B1 PE=1 SV=1	HUMAN	25		P40925
689	5.23	20.61	26.45	21.18	17.81	sp|Q10567|AP1B1_HUMAN	AP-1 complex subunit beta-1 OS=Homo sapiens GN=AP1B1 PE=1 SV=2	HUMAN	13		Q04917
352	12.24	12.29	18.98	14.6	11.92	sp|O43747|AP1G1_HUMAN	AP-1 complex subunit gamma-1 OS=Homo sapiens GN=AP1G1 PE=1 SV=5	HUMAN	6		P50990
564	6.76	6.76	37.83	25.06	8.747	sp|Q9BXS5|AP1M1_HUMAN	AP-1 complex subunit mu-1 OS=Homo sapiens GN=AP1M1 PE=1 SV=3	HUMAN	3		J3KPF3
894	3.26	3.26	21.99	8.377	8.377	tr|H7C1E4|H7C1E4_HUMAN	AP-1 complex subunit sigma-1A (Fragment) OS=Homo sapiens GN=AP1S1 PE=1 SV=1	HUMAN	3		P06576
1482	0.28	2.37	21.25	10	4.375	tr|A6NH01|A6NH01_HUMAN	AP-1 complex subunit sigma-2 OS=Homo sapiens GN=AP1S2 PE=1 SV=1	HUMAN	2		P63104
121	28.82	28.82	34.6	29.99	26.2	sp|O95782|AP2A1_HUMAN	AP-2 complex subunit alpha-1 OS=Homo sapiens GN=AP2A1 PE=1 SV=3	HUMAN	17		P98160
720	4.68	13.2	28.12	17.68	12.35	sp|O94973|AP2A2_HUMAN	AP-2 complex subunit alpha-2 OS=Homo sapiens GN=AP2A2 PE=1 SV=2	HUMAN	7		Q9NZM1
718	4.75	4.75	32.95	16.13	10.6	tr|A0A087WY71|A0A087WY71_HUMAN	AP-2 complex subunit mu OS=Homo sapiens GN=AP2M1 PE=1 SV=1	HUMAN	4		P25786
759	4.24	4.28	43.67	27.85	17.09	tr|M0QYZ2|M0QYZ2_HUMAN	AP-2 complex subunit sigma OS=Homo sapiens GN=AP2S1 PE=1 SV=1	HUMAN	2		Q99497
954	2.57	2.57	10.79	3.748	2.559	sp|O00203|AP3B1_HUMAN	AP-3 complex subunit beta-1 OS=Homo sapiens GN=AP3B1 PE=1 SV=3	HUMAN	2		P23396
898	3.24	3.24	24.87	13.47	13.47	sp|Q92572|AP3S1_HUMAN	AP-3 complex subunit sigma-1 OS=Homo sapiens GN=AP3S1 PE=1 SV=1	HUMAN	2		Q16851
988	2.27	2.37	26.97	25.09	13.48	sp|P02647|APOA1_HUMAN	Apolipoprotein A-I OS=Homo sapiens GN=APOA1 PE=1 SV=1	HUMAN	4		P20618
259	16.39	16.68	10.41	5.961	4.098	sp|P04114|APOB_HUMAN	Apolipoprotein B-100 OS=Homo sapiens GN=APOB PE=1 SV=2	HUMAN	15		O95336
863	3.67	3.67	11.04	9.148	6.625	sp|P02649|APOE_HUMAN	Apolipoprotein E OS=Homo sapiens GN=APOE PE=1 SV=1	HUMAN	3		P30153
834	3.91	3.91	13.73	8.235	8.235	tr|G3V1C3|G3V1C3_HUMAN	Apoptosis inhibitor 5 OS=Homo sapiens GN=API5 PE=1 SV=1	HUMAN	3		E7EPK1
809	4.01	4.02	21.35	12.5	12.5	sp|Q07812|BAX_HUMAN	Apoptosis regulator BAX OS=Homo sapiens GN=BAX PE=1 SV=1	HUMAN	3		Q96AC1
776	4.12	4.17	36.92	22.05	15.9	sp|Q9ULZ3|ASC_HUMAN	Apoptosis-associated speck-like protein containing a CARD OS=Homo sapiens GN=PYCARD PE=1 SV=2	HUMAN	2		P40227
265	16.13	16.23	41.3	20.83	14.86	tr|B0YIW6|B0YIW6_HUMAN	Archain 1, isoform CRA_a OS=Homo sapiens GN=ARCN1 PE=1 SV=1	HUMAN	9		P32119
1038	2.05	2.95	14.21	6.434	4.558	sp|P53367|ARFP1_HUMAN	Arfaptin-1 OS=Homo sapiens GN=ARFIP1 PE=1 SV=2	HUMAN	2		P09651
580	6.43	6.59	26.52	16.21	6.667	sp|P54136|SYRC_HUMAN	Arginine--tRNA ligase, cytoplasmic OS=Homo sapiens GN=RARS PE=1 SV=2	HUMAN	4		P11047
792	4.04	4.04	31.31	17.23	13.83	sp|P00966|ASSY_HUMAN	Argininosuccinate synthase OS=Homo sapiens GN=ASS1 PE=1 SV=2	HUMAN	4		P84077
798	4.03	4.03	14.82	4.69	4.69	sp|P15848|ARSB_HUMAN	Arylsulfatase B OS=Homo sapiens GN=ARSB PE=1 SV=1	HUMAN	2		P07195
852	3.78	3.78	9.804	5.704	3.922	sp|P08243|ASNS_HUMAN	Asparagine synthetase [glutamine-hydrolyzing] OS=Homo sapiens GN=ASNS PE=1 SV=4	HUMAN	2		O00391
275	15.71	15.71	32.48	26.64	24.64	sp|O43776|SYNC_HUMAN	Asparagine--tRNA ligase, cytoplasmic OS=Homo sapiens GN=NARS PE=1 SV=1	HUMAN	10		P23526
537	7.32	7.37	21.56	16.77	10.58	sp|P14868|SYDC_HUMAN	Aspartate--tRNA ligase, cytoplasmic OS=Homo sapiens GN=DARS PE=1 SV=2	HUMAN	4		P61160
743	4.43	4.45	60.77	37.69	26.92	sp|Q15121|PEA15_HUMAN	Astrocytic phosphoprotein PEA-15 OS=Homo sapiens GN=PEA15 PE=1 SV=2	HUMAN	3		P07737
460	8.86	8.9	25.62	23.9	20.46	tr|F5H6I7|F5H6I7_HUMAN	Atlastin-3 OS=Homo sapiens GN=ATL3 PE=1 SV=1	HUMAN	6		P00491
477	8.41	9.11	27.49	21.7	11.39	sp|P25705|ATPA_HUMAN	ATP synthase subunit alpha, mitochondrial OS=Homo sapiens GN=ATP5A1 PE=1 SV=1	HUMAN	5		Q06323
155	23.76	23.76	43.86	34.78	34.78	sp|P06576|ATPB_HUMAN	ATP synthase subunit beta, mitochondrial OS=Homo sapiens GN=ATP5B PE=1 SV=3	HUMAN	14		P22234
905	3.18	3.18	34.2	29.31	5.46	sp|O43681|ASNA_HUMAN	ATPase ASNA1 OS=Homo sapiens GN=ASNA1 PE=1 SV=2	HUMAN	2		O00299
28	65.95	65.95	50.95	39.87	36.06	sp|P53396|ACLY_HUMAN	ATP-citrate synthase OS=Homo sapiens GN=ACLY PE=1 SV=3	HUMAN	36		P47895
598	6.15	8.35	22.56	10.26	7.692	sp|P17858|PFKAL_HUMAN	ATP-dependent 6-phosphofructokinase, liver type OS=Homo sapiens GN=PFKL PE=1 SV=6	HUMAN	4		P31946
129	27.81	27.81	31.38	25.51	21.56	sp|Q01813|PFKAP_HUMAN	ATP-dependent 6-phosphofructokinase, platelet type OS=Homo sapiens GN=PFKP PE=1 SV=2	HUMAN	15		P17655
561	6.8	6.8	18.03	8.819	6.535	sp|Q08211|DHX9_HUMAN	ATP-dependent RNA helicase A OS=Homo sapiens GN=DHX9 PE=1 SV=4	HUMAN	7		Q15404
278	15.65	15.65	27.43	19.32	14.73	sp|Q92499|DDX1_HUMAN	ATP-dependent RNA helicase DDX1 OS=Homo sapiens GN=DDX1 PE=1 SV=2	HUMAN	8		O60506
614	6.04	6.05	25.98	6.647	6.647	sp|O00571|DDX3X_HUMAN	ATP-dependent RNA helicase DDX3X OS=Homo sapiens GN=DDX3X PE=1 SV=3	HUMAN	3		Q9HB71
438	9.26	9.28	36.02	33.65	33.65	sp|O95816|BAG2_HUMAN	BAG family molecular chaperone regulator 2 OS=Homo sapiens GN=BAG2 PE=1 SV=1	HUMAN	5		Q96KP4
1219	1.52	1.52	49.44	26.97	26.97	sp|O75531|BAF_HUMAN	Barrier-to-autointegration factor OS=Homo sapiens GN=BANF1 PE=1 SV=1	HUMAN	2		P63241
157	23.53	23.53	13.44	5.602	5.261	sp|P98160|PGBM_HUMAN	Basement membrane-specific heparan sulfate proteoglycan core protein OS=Homo sapiens GN=HSPG2 PE=1 SV=4	HUMAN	15		P52565
1028	2.08	2.08	21.24	5.489	3.58	sp|Q7L1Q6|BZW1_HUMAN	Basic leucine zipper and W2 domain-containing protein 1 OS=Homo sapiens GN=BZW1 PE=1 SV=1	HUMAN	2		Q99832
914	3.11	3.11	17.15	10.95	10.95	tr|Q75MG1|Q75MG1_HUMAN	Basic leucine zipper and W2 domain-containing protein 2 (Fragment) OS=Homo sapiens GN=BZW2 PE=1 SV=1	HUMAN	2		P40926
1036	2.06	2.67	25.61	10.16	6.911	sp|P51572|BAP31_HUMAN	B-cell receptor-associated protein 31 OS=Homo sapiens GN=BCAP31 PE=1 SV=3	HUMAN	2		Q16543
464	8.75	8.75	21.04	17.27	14.39	sp|P07686|HEXB_HUMAN	Beta-hexosaminidase subunit beta OS=Homo sapiens GN=HEXB PE=1 SV=3	HUMAN	6		P35241
994	2.22	2.27	14.58	5.035	5.035	tr|A0A087WUL0|A0A087WUL0_HUMAN	Bifunctional ATP-dependent dihydroxyacetone kinase/FAD-AMP lyase (cyclizing) OS=Homo sapiens GN=DAK PE=1 SV=1	HUMAN	3		Q9UHD8
203	19.75	19.98	22.42	12.9	9.854	sp|P07814|SYEP_HUMAN	Bifunctional glutamate/proline--tRNA ligase OS=Homo sapiens GN=EPRS PE=1 SV=5	HUMAN	10		K7ELL7
257	16.48	16.48	42.57	21.11	21.11	sp|P31939|PUR9_HUMAN	Bifunctional purine biosynthesis protein PURH OS=Homo sapiens GN=ATIC PE=1 SV=3	HUMAN	9		Q8NBS9
779	4.11	5.09	27.99	15.76	15.76	sp|P21810|PGS1_HUMAN	Biglycan OS=Homo sapiens GN=BGN PE=1 SV=2	HUMAN	4		P16152
845	3.82	3.82	14.19	8.108	8.108	sp|P53004|BIEA_HUMAN	Biliverdin reductase A OS=Homo sapiens GN=BLVRA PE=1 SV=2	HUMAN	2		P41252
337	12.93	12.93	53.3	47.14	47.14	sp|P80723|BASP1_HUMAN	Brain acid soluble protein 1 OS=Homo sapiens GN=BASP1 PE=1 SV=2	HUMAN	7		A0A087WZH7
605	6.1	6.1	23.58	17.62	7.254	sp|P54687|BCAT1_HUMAN	Branched-chain-amino-acid aminotransferase, cytosolic OS=Homo sapiens GN=BCAT1 PE=1 SV=3	HUMAN	3		A0A087X1N8
883	3.44	3.46	18	8.759	8.759	sp|Q5VW32|BROX_HUMAN	BRO1 domain-containing protein BROX OS=Homo sapiens GN=BROX PE=1 SV=1	HUMAN	2		P07384
454	8.98	8.98	31.38	25.23	18.15	sp|Q96CX2|KCD12_HUMAN	BTB/POZ domain-containing protein KCTD12 OS=Homo sapiens GN=KCTD12 PE=1 SV=1	HUMAN	4		P07814
372	11.3	11.3	16.96	12.44	11.81	sp|P55287|CAD11_HUMAN	Cadherin-11 OS=Homo sapiens GN=CDH11 PE=1 SV=2	HUMAN	6		P40121
641	5.76	6.07	18.2	10.32	6.567	tr|E9PF82|E9PF82_HUMAN	Calcium/calmodulin-dependent protein kinase type II subunit delta OS=Homo sapiens GN=CAMK2D PE=1 SV=1	HUMAN	3		P09429
671	5.4	5.49	29.03	16.13	5.865	sp|Q9Y376|CAB39_HUMAN	Calcium-binding protein 39 OS=Homo sapiens GN=CAB39 PE=1 SV=1	HUMAN	2		O43852
187	20.78	20.87	70.18	58.77	53.95	sp|Q9HB71|CYBP_HUMAN	Calcyclin-binding protein OS=Homo sapiens GN=CACYBP PE=1 SV=2	HUMAN	11		P37802
1094	2	53.39	58.96	50.93	48.88	tr|E9PGZ1|E9PGZ1_HUMAN	Caldesmon OS=Homo sapiens GN=CALD1 PE=1 SV=1	HUMAN	32		P27816
43	53.55	53.68	44.01	35.69	34.3	sp|Q05682|CALD1_HUMAN	Caldesmon OS=Homo sapiens GN=CALD1 PE=1 SV=3	HUMAN	32		Q6NZI2
746	4.4	4.45	71.33	39.33	30.67	tr|E7ETZ0|E7ETZ0_HUMAN	Calmodulin OS=Homo sapiens GN=CALM1 PE=1 SV=1	HUMAN	4		P30044
514	7.73	7.75	22.47	19.43	17.06	sp|P27824|CALX_HUMAN	Calnexin OS=Homo sapiens GN=CANX PE=1 SV=2	HUMAN	5		Q15907
335	13.05	13.05	68.28	33.96	31.72	sp|P04632|CPNS1_HUMAN	Calpain small subunit 1 OS=Homo sapiens GN=CAPNS1 PE=1 SV=1	HUMAN	15		P49720
202	19.77	19.77	28.99	25.77	21.71	sp|P07384|CAN1_HUMAN	Calpain-1 catalytic subunit OS=Homo sapiens GN=CAPN1 PE=1 SV=1	HUMAN	12		A6NLN1
184	21.02	21.02	41.57	31	24.57	sp|P17655|CAN2_HUMAN	Calpain-2 catalytic subunit OS=Homo sapiens GN=CAPN2 PE=1 SV=6	HUMAN	12		C9J9K3
952	2.58	4.65	24.55	11.52	11.52	tr|B4DUT8|B4DUT8_HUMAN	Calponin OS=Homo sapiens GN=CNN2 PE=1 SV=1	HUMAN	3		E9PK25
448	9.05	9.05	24.01	18.54	18.54	sp|Q15417|CNN3_HUMAN	Calponin-3 OS=Homo sapiens GN=CNN3 PE=1 SV=1	HUMAN	6		P62805
206	19.63	19.63	42.86	34.92	34.92	sp|O43852|CALU_HUMAN	Calumenin OS=Homo sapiens GN=CALU PE=1 SV=2	HUMAN	11		P07585
520	7.69	8.17	29.06	25.93	19.37	sp|P17612|KAPCA_HUMAN	cAMP-dependent protein kinase catalytic subunit alpha OS=Homo sapiens GN=PRKACA PE=1 SV=2	HUMAN	5		P45974
597	6.18	6.18	31.5	18.64	18.64	sp|P10644|KAP0_HUMAN	cAMP-dependent protein kinase type I-alpha regulatory subunit OS=Homo sapiens GN=PRKAR1A PE=1 SV=1	HUMAN	4		P35606
888	3.38	3.38	18.56	13.37	10.64	sp|P13861|KAP2_HUMAN	cAMP-dependent protein kinase type II-alpha regulatory subunit OS=Homo sapiens GN=PRKAR2A PE=1 SV=2	HUMAN	3		P53621
111	30.36	30.36	51.83	40.86	37.54	tr|B1AK88|B1AK88_HUMAN	Capping protein (Actin filament) muscle Z-line, beta, isoform CRA_d OS=Homo sapiens GN=CAPZB PE=1 SV=1	HUMAN	20		Q9NZN4
433	9.38	9.38	21.42	13.1	11.4	tr|A0A087X082|A0A087X082_HUMAN	Caprin-1 OS=Homo sapiens GN=CAPRIN1 PE=1 SV=1	HUMAN	6		P28074
198	19.97	19.97	67.87	62.45	58.12	sp|P16152|CBR1_HUMAN	Carbonyl reductase [NADPH] 1 OS=Homo sapiens GN=CBR1 PE=1 SV=3	HUMAN	12		P30040
778	4.12	4.12	25.71	14.29	11.02	sp|Q96DG6|CMBL_HUMAN	Carboxymethylenebutenolidase homolog OS=Homo sapiens GN=CMBL PE=1 SV=1	HUMAN	2		P27348
589	6.34	6.34	18.67	12.05	8.835	tr|X6R8A1|X6R8A1_HUMAN	Carboxypeptidase OS=Homo sapiens GN=CTSA PE=1 SV=1	HUMAN	3		P02765
835	3.9	3.9	27.93	10.61	8.659	tr|C9JP16|C9JP16_HUMAN	Cartilage-associated protein OS=Homo sapiens GN=CRTAP PE=1 SV=1	HUMAN	3		P49721
334	13.06	13.06	29.25	17.77	14.35	sp|P35221|CTNA1_HUMAN	Catenin alpha-1 OS=Homo sapiens GN=CTNNA1 PE=1 SV=1	HUMAN	8		B5MDF5
562	6.78	6.78	13.31	9.173	7.106	tr|B4DGU4|B4DGU4_HUMAN	Catenin beta-1 OS=Homo sapiens GN=CTNNB1 PE=1 SV=1	HUMAN	4		P10809
408	10.09	10.09	28.32	25.96	21.83	sp|P07858|CATB_HUMAN	Cathepsin B OS=Homo sapiens GN=CTSB PE=1 SV=3	HUMAN	11		P09382
237	17.62	17.62	39.32	30.1	23.3	sp|P07339|CATD_HUMAN	Cathepsin D OS=Homo sapiens GN=CTSD PE=1 SV=1	HUMAN	14		F8W1A4
824	4	4	18.92	10.51	10.51	sp|P07711|CATL1_HUMAN	Cathepsin L1 OS=Homo sapiens GN=CTSL PE=1 SV=2	HUMAN	2		P51884
838	3.86	3.86	39.33	34.83	29.78	sp|Q03135|CAV1_HUMAN	Caveolin-1 OS=Homo sapiens GN=CAV1 PE=1 SV=4	HUMAN	4		P52907
934	2.84	2.84	42.07	31.1	27.44	sp|Q96F85|CNRP1_HUMAN	CB1 cannabinoid receptor-interacting protein 1 OS=Homo sapiens GN=CNRIP1 PE=1 SV=1	HUMAN	2		B2R5W2
650	5.67	6.02	11.76	7.128	3.391	sp|Q6YHK3|CD109_HUMAN	CD109 antigen OS=Homo sapiens GN=CD109 PE=1 SV=2	HUMAN	3		P61163
527	7.61	7.61	16.44	9.973	7.547	sp|P16070|CD44_HUMAN	CD44 antigen OS=Homo sapiens GN=CD44 PE=1 SV=3	HUMAN	6		Q6IBS0
1001	2.17	3.09	14.43	7.115	3.755	sp|Q96JB5|CK5P3_HUMAN	CDK5 regulatory subunit-associated protein 3 OS=Homo sapiens GN=CDK5RAP3 PE=1 SV=2	HUMAN	2		P28066
462	8.82	8.82	27.23	27.23	25.65	sp|P60953|CDC42_HUMAN	Cell division control protein 42 homolog OS=Homo sapiens GN=CDC42 PE=1 SV=2	HUMAN	4		P07339
987	2.28	2.28	47.56	28.05	28.05	tr|Q5SYZ4|Q5SYZ4_HUMAN	Cellular retinoic acid-binding protein 2 (Fragment) OS=Homo sapiens GN=CRABP2 PE=1 SV=1	HUMAN	2		Q9NVA2
181	21.18	21.32	48.13	48.13	45.64	sp|O00299|CLIC1_HUMAN	Chloride intracellular channel protein 1 OS=Homo sapiens GN=CLIC1 PE=1 SV=4	HUMAN	13		B4DY09
771	4.15	4.15	25	19.92	17.37	sp|O95833|CLIC3_HUMAN	Chloride intracellular channel protein 3 OS=Homo sapiens GN=CLIC3 PE=1 SV=2	HUMAN	2		Q15631
127	28.27	28.27	71.15	64.03	53.36	sp|Q9Y696|CLIC4_HUMAN	Chloride intracellular channel protein 4 OS=Homo sapiens GN=CLIC4 PE=1 SV=4	HUMAN	26		Q53FA7
1837	0.05	2.31	5.682	2.841	1.136	sp|Q96NY7|CLIC6_HUMAN	Chloride intracellular channel protein 6 OS=Homo sapiens GN=CLIC6 PE=2 SV=3	HUMAN	2		Q15293
563	6.77	6.78	7.795	3.359	2.929	sp|Q6UVK1|CSPG4_HUMAN	Chondroitin sulfate proteoglycan 4 OS=Homo sapiens GN=CSPG4 PE=1 SV=2	HUMAN	4		Q96AY3
851	3.78	3.78	43.72	18.03	14.75	sp|Q13185|CBX3_HUMAN	Chromobox protein homolog 3 OS=Homo sapiens GN=CBX3 PE=1 SV=4	HUMAN	2		P06748
831	3.95	3.95	18.57	11.43	11.43	tr|A0A087WY55|A0A087WY55_HUMAN	Chromosome 6 open reading frame 55, isoform CRA_b OS=Homo sapiens GN=VTA1 PE=1 SV=1	HUMAN	3		P78417
648	5.7	5.8	19.59	2.82	2.82	tr|A0A087X2D8|A0A087X2D8_HUMAN	C-Jun-amino-terminal kinase-interacting protein 4 OS=Homo sapiens GN=SPAG9 PE=1 SV=1	HUMAN	3		Q14195
20	84.01	84.08	41.31	35.88	33.07	sp|Q00610|CLH1_HUMAN	Clathrin heavy chain 1 OS=Homo sapiens GN=CLTC PE=1 SV=5	HUMAN	52		Q15008
640	5.79	5.79	26.61	23.39	16.53	sp|P09496|CLCA_HUMAN	Clathrin light chain A OS=Homo sapiens GN=CLTA PE=1 SV=1	HUMAN	3		F8WCF6
1221	1.49	1.49	16.16	11.79	8.734	sp|P09497|CLCB_HUMAN	Clathrin light chain B OS=Homo sapiens GN=CLTB PE=1 SV=1	HUMAN	2		P25787
316	13.79	13.79	49.78	46.26	46.26	sp|O43809|CPSF5_HUMAN	Cleavage and polyadenylation specificity factor subunit 5 OS=Homo sapiens GN=NUDT21 PE=1 SV=1	HUMAN	7		B4E3S0
295	14.58	14.58	34.3	24.5	20.49	sp|P10909|CLUS_HUMAN	Clusterin OS=Homo sapiens GN=CLU PE=1 SV=1	HUMAN	8		P62249
361	11.89	11.89	64.08	64.08	41.55	sp|Q14019|COTL1_HUMAN	Coactosin-like protein OS=Homo sapiens GN=COTL1 PE=1 SV=3	HUMAN	9		D6RE83
1181	1.75	3.2	7.689	1.844	0.8993	sp|P12259|FA5_HUMAN	Coagulation factor V OS=Homo sapiens GN=F5 PE=1 SV=4	HUMAN	3		P61088
130	27.58	27.58	58.91	48.64	45.02	tr|M0QXB4|M0QXB4_HUMAN	Coatomer protein complex, subunit epsilon, isoform CRA_g OS=Homo sapiens GN=COPE PE=1 SV=1	HUMAN	16		P60228
220	18.79	20.51	25.41	15.52	10.46	sp|P53621|COPA_HUMAN	Coatomer subunit alpha OS=Homo sapiens GN=COPA PE=1 SV=2	HUMAN	10		P49368
340	12.77	13.79	20.15	11.65	10.07	sp|P53618|COPB_HUMAN	Coatomer subunit beta OS=Homo sapiens GN=COPB1 PE=1 SV=3	HUMAN	9		P25788
219	18.86	19.06	35.98	21.52	15.78	sp|P35606|COPB2_HUMAN	Coatomer subunit beta' OS=Homo sapiens GN=COPB2 PE=1 SV=2	HUMAN	9		P31939
267	16.05	16.05	29.41	16.7	13.39	sp|Q9Y678|COPG1_HUMAN	Coatomer subunit gamma-1 OS=Homo sapiens GN=COPG1 PE=1 SV=1	HUMAN	10		Q9UL46
1345	0.76	3.03	11.02	6.659	5.626	sp|Q9UBF2|COPG2_HUMAN	Coatomer subunit gamma-2 OS=Homo sapiens GN=COPG2 PE=1 SV=1	HUMAN	3		P04114
406	10.19	10.19	39.39	39.39	34.34	tr|F8VVA7|F8VVA7_HUMAN	Coatomer subunit zeta-1 OS=Homo sapiens GN=COPZ1 PE=1 SV=1	HUMAN	6		O95865
215	19.09	19.09	76.47	60.78	47.06	tr|E9PK25|E9PK25_HUMAN	Cofilin-1 OS=Homo sapiens GN=CFL1 PE=1 SV=1	HUMAN	25		H0Y2Y8
410	10.01	18.61	74.1	66.27	62.65	sp|Q9Y281|COF2_HUMAN	Cofilin-2 OS=Homo sapiens GN=CFL2 PE=1 SV=1	HUMAN	18		Q9Y224
419	9.82	9.82	22.74	8.105	5.684	sp|Q76M96|CCD80_HUMAN	Coiled-coil domain-containing protein 80 OS=Homo sapiens GN=CCDC80 PE=1 SV=1	HUMAN	5		P38606
18	89.53	89.53	66.87	60.66	58.33	sp|P02452|CO1A1_HUMAN	Collagen alpha-1(I) chain OS=Homo sapiens GN=COL1A1 PE=1 SV=5	HUMAN	113		P61978
136	26.7	26.82	31.51	21.76	20.94	sp|P02461|CO3A1_HUMAN	Collagen alpha-1(III) chain OS=Homo sapiens GN=COL3A1 PE=1 SV=4	HUMAN	25		B0YIW6
299	14.42	14.42	15.29	8.215	7.835	tr|A0A087WXW9|A0A087WXW9_HUMAN	Collagen alpha-1(V) chain OS=Homo sapiens GN=COL5A1 PE=1 SV=1	HUMAN	7		Q13404
61	42.1	42.1	38.99	27.1	26.02	tr|A0A087X0S5|A0A087X0S5_HUMAN	Collagen alpha-1(VI) chain OS=Homo sapiens GN=COL6A1 PE=1 SV=1	HUMAN	28		Q9Y678
138	26.06	26.07	20.9	11.3	8.23	tr|D6RGG3|D6RGG3_HUMAN	Collagen alpha-1(XII) chain OS=Homo sapiens GN=COL12A1 PE=1 SV=1	HUMAN	16		Q9BT78
15	98.39	98.39	74.16	60.98	59.59	sp|P08123|CO1A2_HUMAN	Collagen alpha-2(I) chain OS=Homo sapiens GN=COL1A2 PE=1 SV=7	HUMAN	109		P61247
116	29.67	29.67	26.4	20.41	19.33	sp|P12110|CO6A2_HUMAN	Collagen alpha-2(VI) chain OS=Homo sapiens GN=COL6A2 PE=1 SV=4	HUMAN	18		P12081
877	3.52	135.81	49.12	37.76	34.6	tr|E7ENL6|E7ENL6_HUMAN	Collagen alpha-3(VI) chain OS=Homo sapiens GN=COL6A3 PE=1 SV=2	HUMAN	78		Q9Y3F4
9	141.27	141.29	44.16	33.87	30.91	sp|P12111|CO6A3_HUMAN	Collagen alpha-3(VI) chain OS=Homo sapiens GN=COL6A3 PE=1 SV=5	HUMAN	84		J3KMX5
377	11.13	11.23	23.26	12.06	8.285	sp|P09871|C1S_HUMAN	Complement C1s subcomponent OS=Homo sapiens GN=C1S PE=1 SV=1	HUMAN	5		P26022
115	29.85	30.54	20.26	11.55	10.16	sp|P01024|CO3_HUMAN	Complement C3 OS=Homo sapiens GN=C3 PE=1 SV=2	HUMAN	24		P30085
132	27.35	28.95	21.22	16.34	14.85	sp|P0C0L4|CO4A_HUMAN	Complement C4-A OS=Homo sapiens GN=C4A PE=1 SV=2	HUMAN	24		O43776
708	4.9	4.9	8.95	4.177	2.983	sp|P01031|CO5_HUMAN	Complement C5 OS=Homo sapiens GN=C5 PE=1 SV=4	HUMAN	4		A0A0A0MSS8
1239	1.39	1.84	17.31	10.38	8.077	tr|K7ERG9|K7ERG9_HUMAN	Complement factor D OS=Homo sapiens GN=CFD PE=1 SV=1	HUMAN	2		G3V5Z7
586	6.36	6.41	22.22	16.31	11.82	sp|Q9UNS2|CSN3_HUMAN	COP9 signalosome complex subunit 3 OS=Homo sapiens GN=COPS3 PE=1 SV=3	HUMAN	3		Q92499
268	16	16.07	41.38	31.77	27.59	sp|Q9BT78|CSN4_HUMAN	COP9 signalosome complex subunit 4 OS=Homo sapiens GN=COPS4 PE=1 SV=1	HUMAN	8		Q07960
668	5.45	5.45	15.27	13.47	11.08	sp|Q92905|CSN5_HUMAN	COP9 signalosome complex subunit 5 OS=Homo sapiens GN=COPS5 PE=1 SV=4	HUMAN	3		Q5T985
576	6.55	6.55	30.67	27.3	27.3	tr|E7EM64|E7EM64_HUMAN	COP9 signalosome complex subunit 6 OS=Homo sapiens GN=COPS6 PE=1 SV=1	HUMAN	5		O15145
425	9.62	9.66	42.55	29.45	26.18	sp|Q9UBW8|CSN7A_HUMAN	COP9 signalosome complex subunit 7a OS=Homo sapiens GN=COPS7A PE=1 SV=1	HUMAN	6		P68036
773	4.13	4.13	54.34	30.64	20.23	tr|E9PGT6|E9PGT6_HUMAN	COP9 signalosome complex subunit 8 OS=Homo sapiens GN=COPS8 PE=1 SV=1	HUMAN	2		P06737
1277	1.16	1.16	11.36	5.773	4.655	sp|O75131|CPNE3_HUMAN	Copine-3 OS=Homo sapiens GN=CPNE3 PE=1 SV=1	HUMAN	2		Q12792
1284	1.11	1.11	33.33	33.33	33.33	tr|J3KTD8|J3KTD8_HUMAN	Core-binding factor subunit beta (Fragment) OS=Homo sapiens GN=CBFB PE=1 SV=1	HUMAN	2		O15143
250	16.81	16.81	46.34	34.69	30.35	tr|B4E3S0|B4E3S0_HUMAN	Coronin OS=Homo sapiens GN=CORO1C PE=1 SV=1	HUMAN	9		O75326
939	2.7	3.58	24.74	12.88	7.975	sp|Q9BR76|COR1B_HUMAN	Coronin-1B OS=Homo sapiens GN=CORO1B PE=1 SV=1	HUMAN	2		H7BYY1
405	10.21	10.21	29.4	27.3	23.36	sp|P12277|KCRB_HUMAN	Creatine kinase B-type OS=Homo sapiens GN=CKB PE=1 SV=1	HUMAN	6		O75436
618	6.02	6.02	21.41	18.64	13.35	tr|Q5U5J2|Q5U5J2_HUMAN	CSNK2A1 protein OS=Homo sapiens GN=CSNK2A1 PE=1 SV=1	HUMAN	3		Q16647
810	4.01	4.01	15.48	8.978	8.978	tr|A0A0A6YY95|A0A0A6YY95_HUMAN	C-type lectin domain family 11 member A OS=Homo sapiens GN=CLEC11A PE=1 SV=1	HUMAN	2		Q99436
532	7.42	7.42	6.761	3.922	3.922	sp|Q9UBG0|MRC2_HUMAN	C-type mannose receptor 2 OS=Homo sapiens GN=MRC2 PE=1 SV=2	HUMAN	4		Q9UJ70
702	5	5.17	22.11	8.333	3.667	tr|K4DI93|K4DI93_HUMAN	Cullin 4B, isoform CRA_e OS=Homo sapiens GN=CUL4B PE=1 SV=1	HUMAN	4		P05023
602	6.13	6.38	11.08	8.119	5.928	sp|Q13616|CUL1_HUMAN	Cullin-1 OS=Homo sapiens GN=CUL1 PE=1 SV=2	HUMAN	3		P16104
639	5.8	5.83	21.9	8.575	5.937	tr|A0A0A0MTN0|A0A0A0MTN0_HUMAN	Cullin-2 OS=Homo sapiens GN=CUL2 PE=1 SV=1	HUMAN	3		O43175
110	30.49	30.5	25.69	19.11	17.32	sp|Q86VP6|CAND1_HUMAN	Cullin-associated NEDD8-dissociated protein 1 OS=Homo sapiens GN=CAND1 PE=1 SV=2	HUMAN	15		P10909
691	5.21	5.21	18.69	15.79	7.078	sp|P35520|CBS_HUMAN	Cystathionine beta-synthase OS=Homo sapiens GN=CBS PE=1 SV=2	HUMAN	3		Q14103
635	5.9	5.9	55.1	45.92	45.92	sp|P04080|CYTB_HUMAN	Cystatin-B OS=Homo sapiens GN=CSTB PE=1 SV=2	HUMAN	3		P51858
895	3.26	3.26	19.18	19.18	19.18	sp|P01034|CYTC_HUMAN	Cystatin-C OS=Homo sapiens GN=CST3 PE=1 SV=1	HUMAN	3		P61019
608	6.08	6.08	78.75	50.63	31.25	tr|E9PP21|E9PP21_HUMAN	Cysteine and glycine-rich protein 1 OS=Homo sapiens GN=CSRP1 PE=1 SV=1	HUMAN	5		A0A087WXW9
799	4.03	4.03	27.88	24.52	24.52	sp|P52943|CRIP2_HUMAN	Cysteine-rich protein 2 OS=Homo sapiens GN=CRIP2 PE=1 SV=1	HUMAN	2		P62269
98	32.62	32.62	33.02	26.2	21.93	sp|P49589|SYCC_HUMAN	Cysteine--tRNA ligase, cytoplasmic OS=Homo sapiens GN=CARS PE=1 SV=3	HUMAN	16		P62820
344	12.59	14.51	63.37	63.37	63.37	tr|C9JFR7|C9JFR7_HUMAN	Cytochrome c (Fragment) OS=Homo sapiens GN=CYCS PE=1 SV=1	HUMAN	9		Q15691
830	3.96	3.96	11.89	7.489	7.489	sp|P00403|COX2_HUMAN	Cytochrome c oxidase subunit 2 OS=Homo sapiens GN=MT-CO2 PE=1 SV=1	HUMAN	2		P15121
613	6.05	6.05	50.53	41.05	25.26	sp|Q8WWM9|CYGB_HUMAN	Cytoglobin OS=Homo sapiens GN=CYGB PE=1 SV=1	HUMAN	4		P28070
892	3.3	3.3	16.87	5.062	4.387	sp|P21399|ACOC_HUMAN	Cytoplasmic aconitate hydratase OS=Homo sapiens GN=ACO1 PE=1 SV=3	HUMAN	2		P51149
82	36.31	37.16	20.43	10.03	7.856	sp|Q14204|DYHC1_HUMAN	Cytoplasmic dynein 1 heavy chain 1 OS=Homo sapiens GN=DYNC1H1 PE=1 SV=5	HUMAN	26		Q5W0H4
620	6.01	6.04	11.44	9.404	8.621	sp|Q13409|DC1I2_HUMAN	Cytoplasmic dynein 1 intermediate chain 2 OS=Homo sapiens GN=DYNC1I2 PE=1 SV=3	HUMAN	3		O76003
549	7.12	7.34	27.41	11.96	9.801	sp|Q07065|CKAP4_HUMAN	Cytoskeleton-associated protein 4 OS=Homo sapiens GN=CKAP4 PE=1 SV=2	HUMAN	4		P60174
1451	0.34	1.24	5.906	1.28	0.7874	sp|Q14008|CKAP5_HUMAN	Cytoskeleton-associated protein 5 OS=Homo sapiens GN=CKAP5 PE=1 SV=3	HUMAN	2		Q06210
411	10.01	10.01	28.68	24.74	22.63	sp|O00154|BACH_HUMAN	Cytosolic acyl coenzyme A thioester hydrolase OS=Homo sapiens GN=ACOT7 PE=1 SV=3	HUMAN	6		P17980
188	20.77	20.78	53.26	36	34.32	sp|Q96KP4|CNDP2_HUMAN	Cytosolic non-specific dipeptidase OS=Homo sapiens GN=CNDP2 PE=1 SV=2	HUMAN	14		Q14152
294	14.72	14.72	33.02	22.7	22.7	sp|O43175|SERA_HUMAN	D-3-phosphoglycerate dehydrogenase OS=Homo sapiens GN=PHGDH PE=1 SV=4	HUMAN	10		P62701
915	3.11	3.11	7.831	6.175	6.175	sp|Q8NEU8|DP13B_HUMAN	DCC-interacting protein 13-beta OS=Homo sapiens GN=APPL2 PE=1 SV=3	HUMAN	2		P35908
818	4	4	18.15	9.873	9.873	sp|Q96HY6|DDRGK_HUMAN	DDRGK domain-containing protein 1 OS=Homo sapiens GN=DDRGK1 PE=1 SV=2	HUMAN	2		O43399
217	18.92	18.97	61.84	54.04	48.47	sp|P07585|PGS2_HUMAN	Decorin OS=Homo sapiens GN=DCN PE=1 SV=1	HUMAN	15		Q15046
790	4.06	4.09	29.88	19.21	19.21	sp|Q13011|ECH1_HUMAN	Delta(3,5)-Delta(2,4)-dienoyl-CoA isomerase, mitochondrial OS=Homo sapiens GN=ECH1 PE=1 SV=2	HUMAN	3		O43809
535	7.37	7.37	30.81	26.77	26.77	sp|O43583|DENR_HUMAN	Density-regulated protein OS=Homo sapiens GN=DENR PE=1 SV=2	HUMAN	5		P61981
471	8.55	8.55	34.27	29.78	25.28	sp|P32321|DCTD_HUMAN	Deoxycytidylate deaminase OS=Homo sapiens GN=DCTD PE=1 SV=2	HUMAN	7		Q6P452
359	12	12	53.97	33.73	33.73	sp|P33316|DUT_HUMAN	Deoxyuridine 5'-triphosphate nucleotidohydrolase, mitochondrial OS=Homo sapiens GN=DUT PE=1 SV=4	HUMAN	7		P13489
637	5.88	5.89	56.36	26.67	26.67	sp|P60981|DEST_HUMAN	Destrin OS=Homo sapiens GN=DSTN PE=1 SV=3	HUMAN	6		H7BY58
930	2.87	2.88	38.08	21.34	21.34	sp|Q9NR28|DBLOH_HUMAN	Diablo homolog, mitochondrial OS=Homo sapiens GN=DIABLO PE=1 SV=1	HUMAN	4		Q13200
437	9.3	9.42	40.12	24.49	16.67	tr|E9PEX6|E9PEX6_HUMAN	Dihydrolipoyl dehydrogenase, mitochondrial OS=Homo sapiens GN=DLD PE=1 SV=1	HUMAN	6		Q96IU4
58	44.61	46.11	74.13	59.62	55.77	sp|Q16555|DPYL2_HUMAN	Dihydropyrimidinase-related protein 2 OS=Homo sapiens GN=DPYSL2 PE=1 SV=1	HUMAN	35		E7EUU4
246	17.04	21.72	46.14	46.14	37.89	sp|Q14195|DPYL3_HUMAN	Dihydropyrimidinase-related protein 3 OS=Homo sapiens GN=DPYSL3 PE=1 SV=1	HUMAN	19		Q9NRV9
559	6.86	6.93	13.68	7.544	4.474	sp|Q16531|DDB1_HUMAN	DNA damage-binding protein 1 OS=Homo sapiens GN=DDB1 PE=1 SV=1	HUMAN	4		P28072
1192	1.69	2.52	5.835	0.6606	0.4404	tr|A0A087WXL3|A0A087WXL3_HUMAN	DNA polymerase theta OS=Homo sapiens GN=POLQ PE=1 SV=1	HUMAN	2		O00231
393	10.52	10.54	49.69	28.62	28.3	sp|P27695|APEX1_HUMAN	DNA-(apurinic or apyrimidinic site) lyase OS=Homo sapiens GN=APEX1 PE=1 SV=2	HUMAN	7		P28300
815	4	4.02	16.89	16.89	16.89	tr|C9JLU1|C9JLU1_HUMAN	DNA-directed RNA polymerases I, II, and III subunit RPABC3 (Fragment) OS=Homo sapiens GN=POLR2H PE=1 SV=4	HUMAN	2		O75347
682	5.3	5.3	9.497	9.497	9.497	sp|Q9UBS4|DJB11_HUMAN	DnaJ homolog subfamily B member 11 OS=Homo sapiens GN=DNAJB11 PE=1 SV=1	HUMAN	4		Q9NR45
534	7.37	7.39	15.64	8.575	8.575	sp|Q8IXB1|DJC10_HUMAN	DnaJ homolog subfamily C member 10 OS=Homo sapiens GN=DNAJC10 PE=1 SV=2	HUMAN	4		Q5T9B7
734	4.54	4.57	39.92	22.13	22.13	sp|O75937|DNJC8_HUMAN	DnaJ homolog subfamily C member 8 OS=Homo sapiens GN=DNAJC8 PE=1 SV=2	HUMAN	3		Q16643
1331	0.83	0.83	8.333	4.386	4.386	sp|P39656|OST48_HUMAN	Dolichyl-diphosphooligosaccharide--protein glycosyltransferase 48 kDa subunit OS=Homo sapiens GN=DDOST PE=1 SV=4	HUMAN	2		H7C2I1
569	6.66	6.66	20.59	13.51	9.226	sp|P04843|RPN1_HUMAN	Dolichyl-diphosphooligosaccharide--protein glycosyltransferase subunit 1 OS=Homo sapiens GN=RPN1 PE=1 SV=1	HUMAN	4		A0A0B4J269
617	6.03	6.03	16.48	11.09	11.09	sp|P04844|RPN2_HUMAN	Dolichyl-diphosphooligosaccharide--protein glycosyltransferase subunit 2 OS=Homo sapiens GN=RPN2 PE=1 SV=3	HUMAN	3		P35221
331	13.15	13.23	26.04	18.49	17.26	sp|Q16643|DREB_HUMAN	Drebrin OS=Homo sapiens GN=DBN1 PE=1 SV=4	HUMAN	8		P04632
732	4.55	4.55	17.44	9.767	9.767	sp|Q9UJU6|DBNL_HUMAN	Drebrin-like protein OS=Homo sapiens GN=DBNL PE=1 SV=1	HUMAN	3		P24534
796	4.03	4.06	39.71	17.22	14.83	sp|Q8TEA8|DTD1_HUMAN	D-tyrosyl-tRNA(Tyr) deacylase 1 OS=Homo sapiens GN=DTD1 PE=1 SV=2	HUMAN	2		P80723
786	4.09	4.09	34.85	26.52	18.94	tr|K7ES89|K7ES89_HUMAN	Dual-specificity protein phosphatase 3 (Fragment) OS=Homo sapiens GN=DUSP3 PE=1 SV=1	HUMAN	2		P63244
730	4.59	4.75	14.24	4.225	3.052	sp|Q14203|DCTN1_HUMAN	Dynactin subunit 1 OS=Homo sapiens GN=DCTN1 PE=1 SV=3	HUMAN	3		Q16610
499	8.08	8.08	25.69	15.71	13.47	sp|Q13561|DCTN2_HUMAN	Dynactin subunit 2 OS=Homo sapiens GN=DCTN2 PE=1 SV=4	HUMAN	4		P53618
772	4.13	4.21	31.25	28.41	15.34	tr|X6RLR1|X6RLR1_HUMAN	Dynactin subunit 3 OS=Homo sapiens GN=DCTN3 PE=1 SV=1	HUMAN	3		P47897
814	4	4.58	48.91	48.91	48.91	tr|Q5VTU3|Q5VTU3_HUMAN	Dynein light chain Tctex-type 1 OS=Homo sapiens GN=DYNLT1 PE=1 SV=1	HUMAN	3		Q13162
431	9.47	9.47	14.92	13.81	9.841	sp|Q14258|TRI25_HUMAN	E3 ubiquitin/ISG15 ligase TRIM25 OS=Homo sapiens GN=TRIM25 PE=1 SV=2	HUMAN	5		P05198
1434	0.38	0.73	5.19	0.8688	0.7316	sp|Q7Z6Z7|HUWE1_HUMAN	E3 ubiquitin-protein ligase HUWE1 OS=Homo sapiens GN=HUWE1 PE=1 SV=3	HUMAN	3		C9JFR7
1069	2.01	2.63	6.564	1.538	1.538	sp|Q96PU5|NED4L_HUMAN	E3 ubiquitin-protein ligase NEDD4-like OS=Homo sapiens GN=NEDD4L PE=1 SV=2	HUMAN	2		Q96D15
907	3.16	3.32	12.05	1.992	1.749	tr|A0A0A0MSW0|A0A0A0MSW0_HUMAN	E3 ubiquitin-protein ligase UBR4 (Fragment) OS=Homo sapiens GN=UBR4 PE=1 SV=1	HUMAN	2		Q14847
1353	0.71	3.12	10.69	1.872	1.235	sp|Q5T4S7|UBR4_HUMAN	E3 ubiquitin-protein ligase UBR4 OS=Homo sapiens GN=UBR4 PE=1 SV=1	HUMAN	5		Q07955
77	37.32	38.3	33.31	19.91	16.44	sp|Q15075|EEA1_HUMAN	Early endosome antigen 1 OS=Homo sapiens GN=EEA1 PE=1 SV=2	HUMAN	18		P17931
606	6.09	6.09	37.08	12.08	12.08	sp|Q96C19|EFHD2_HUMAN	EF-hand domain-containing protein D2 OS=Homo sapiens GN=EFHD2 PE=1 SV=1	HUMAN	3		P35998
912	3.12	3.12	23.53	9.533	6.897	sp|Q12805|FBLN3_HUMAN	EGF-containing fibulin-like extracellular matrix protein 1 OS=Homo sapiens GN=EFEMP1 PE=1 SV=2	HUMAN	3		Q13838
1045	2.04	2.04	8.47	1.379	0.9849	sp|Q8N3D4|EH1L1_HUMAN	EH domain-binding protein 1-like protein 1 OS=Homo sapiens GN=EHBP1L1 PE=1 SV=2	HUMAN	2		O75396
919	3.07	3.14	19.71	9.124	5.839	tr|A0A024R571|A0A024R571_HUMAN	EH domain-containing protein 1 OS=Homo sapiens GN=EHD1 PE=1 SV=1	HUMAN	2		O43747
221	18.67	19.82	44.01	31.49	22.84	sp|Q9NZN4|EHD2_HUMAN	EH domain-containing protein 2 OS=Homo sapiens GN=EHD2 PE=1 SV=2	HUMAN	11		P05387
1006	2.16	2.16	30.86	20	20	sp|Q9Y3C4|TPRKB_HUMAN	EKC/KEOPS complex subunit TPRKB OS=Homo sapiens GN=TPRKB PE=1 SV=1	HUMAN	2		P33176
687	5.26	5.26	16.26	10.74	10.74	sp|Q15717|ELAV1_HUMAN	ELAV-like protein 1 OS=Homo sapiens GN=ELAVL1 PE=1 SV=2	HUMAN	3		P55786
427	9.57	9.57	37.84	27.93	27.93	sp|P13804|ETFA_HUMAN	Electron transfer flavoprotein subunit alpha, mitochondrial OS=Homo sapiens GN=ETFA PE=1 SV=1	HUMAN	5		P61086
53	47.88	47.92	64.94	63.64	63.64	sp|P68104|EF1A1_HUMAN	Elongation factor 1-alpha 1 OS=Homo sapiens GN=EEF1A1 PE=1 SV=1	HUMAN	46		Q15181
336	13.04	13.04	33.78	30.67	30.67	sp|P24534|EF1B_HUMAN	Elongation factor 1-beta OS=Homo sapiens GN=EEF1B2 PE=1 SV=3	HUMAN	9		P62140
392	10.6	10.63	22.53	18.51	13.92	tr|E9PRY8|E9PRY8_HUMAN	Elongation factor 1-delta OS=Homo sapiens GN=EEF1D PE=1 SV=1	HUMAN	7		P33316
92	33.77	33.77	53.78	46.45	43.25	sp|P26641|EF1G_HUMAN	Elongation factor 1-gamma OS=Homo sapiens GN=EEF1G PE=1 SV=3	HUMAN	19		P98095
26	67.28	67.39	68.76	53.61	50	sp|P13639|EF2_HUMAN	Elongation factor 2 OS=Homo sapiens GN=EEF2 PE=1 SV=4	HUMAN	48		Q14019
675	5.36	5.37	18.14	9.513	9.513	sp|P49411|EFTU_HUMAN	Elongation factor Tu, mitochondrial OS=Homo sapiens GN=TUFM PE=1 SV=2	HUMAN	3		Q15758
657	5.55	5.57	36.96	19.57	14.4	sp|Q99961|SH3G1_HUMAN	Endophilin-A2 OS=Homo sapiens GN=SH3GL1 PE=1 SV=1	HUMAN	3		Q9NR12
223	18.49	18.49	75.86	58.24	47.13	sp|P30040|ERP29_HUMAN	Endoplasmic reticulum resident protein 29 OS=Homo sapiens GN=ERP29 PE=1 SV=4	HUMAN	12		P28482
692	5.2	5.77	25.86	15.52	8.374	sp|Q9BS26|ERP44_HUMAN	Endoplasmic reticulum resident protein 44 OS=Homo sapiens GN=ERP44 PE=1 SV=1	HUMAN	3		Q16222
44	53.11	57.58	59.15	47.82	37.36	sp|P14625|ENPL_HUMAN	Endoplasmin OS=Homo sapiens GN=HSP90B1 PE=1 SV=1	HUMAN	28		P31949
663	5.49	5.49	21.27	6.077	4.756	sp|Q9HCU0|CD248_HUMAN	Endosialin OS=Homo sapiens GN=CD248 PE=1 SV=1	HUMAN	4		Q02809
900	3.22	3.22	53.38	21.62	16.89	sp|O60869|EDF1_HUMAN	Endothelial differentiation-related factor 1 OS=Homo sapiens GN=EDF1 PE=1 SV=1	HUMAN	2		P30048
789	4.07	4.07	17.55	11.59	9.272	sp|P42126|ECI1_HUMAN	Enoyl-CoA delta isomerase 1, mitochondrial OS=Homo sapiens GN=ECI1 PE=1 SV=1	HUMAN	3		P30086
455	8.95	8.95	50	26.9	22.41	sp|P30084|ECHM_HUMAN	Enoyl-CoA hydratase, mitochondrial OS=Homo sapiens GN=ECHS1 PE=1 SV=4	HUMAN	7		P16035
94	33.55	49.81	87.07	74.14	60.34	tr|Q5HYB6|Q5HYB6_HUMAN	Epididymis luminal protein 189 OS=Homo sapiens GN=DKFZp686J1372 PE=1 SV=1	HUMAN	27		P11940
781	4.1	4.44	24.76	16.67	10.71	tr|V9HW75|V9HW75_HUMAN	Epididymis secretory protein Li 109 OS=Homo sapiens GN=HEL-S-109 PE=1 SV=1	HUMAN	3		P55287
819	4	4	18.93	9.112	9.112	tr|C9JR67|C9JR67_HUMAN	Epsilon-sarcoglycan OS=Homo sapiens GN=SGCE PE=1 SV=1	HUMAN	5		Q04760
511	7.8	7.83	27.78	21.53	18.75	sp|P27105|STOM_HUMAN	Erythrocyte band 7 integral membrane protein OS=Homo sapiens GN=STOM PE=1 SV=3	HUMAN	6		P01008
978	2.32	2.36	15.31	12.05	9.446	sp|Q9NTX5|ECHD1_HUMAN	Ethylmalonyl-CoA decarboxylase OS=Homo sapiens GN=ECHDC1 PE=1 SV=2	HUMAN	2		Q14914
97	32.72	32.72	63.55	61.08	54.43	sp|P60842|IF4A1_HUMAN	Eukaryotic initiation factor 4A-I OS=Homo sapiens GN=EIF4A1 PE=1 SV=1	HUMAN	20		E7EQR4
765	4.19	19.51	39.56	37.1	30.47	sp|Q14240|IF4A2_HUMAN	Eukaryotic initiation factor 4A-II OS=Homo sapiens GN=EIF4A2 PE=1 SV=2	HUMAN	12		P09871
1210	1.57	5.65	23.6	14.6	12.17	sp|P38919|IF4A3_HUMAN	Eukaryotic initiation factor 4A-III OS=Homo sapiens GN=EIF4A3 PE=1 SV=4	HUMAN	3		Q02818
868	3.65	3.65	10.42	6.012	4.409	sp|P15170|ERF3A_HUMAN	Eukaryotic peptide chain release factor GTP-binding subunit ERF3A OS=Homo sapiens GN=GSPT1 PE=1 SV=1	HUMAN	2		P00387
442	9.17	9.17	26	24.35	19.39	tr|B7Z7P8|B7Z7P8_HUMAN	Eukaryotic peptide chain release factor subunit 1 OS=Homo sapiens GN=ETF1 PE=1 SV=1	HUMAN	6		F8W914
906	3.17	3.17	35.63	32.76	20.69	sp|O43324|MCA3_HUMAN	Eukaryotic translation elongation factor 1 epsilon-1 OS=Homo sapiens GN=EEF1E1 PE=1 SV=1	HUMAN	5		P49588
435	9.36	9.37	40.97	40.97	40.97	sp|P47813|IF1AX_HUMAN	Eukaryotic translation initiation factor 1A, X-chromosomal OS=Homo sapiens GN=EIF1AX PE=1 SV=2	HUMAN	5		P50991
343	12.62	12.62	45.71	32.06	25.71	sp|P05198|IF2A_HUMAN	Eukaryotic translation initiation factor 2 subunit 1 OS=Homo sapiens GN=EIF2S1 PE=1 SV=3	HUMAN	8		J3KQ32
486	8.23	8.79	30.08	23.73	16.31	sp|P41091|IF2G_HUMAN	Eukaryotic translation initiation factor 2 subunit 3 OS=Homo sapiens GN=EIF2S3 PE=1 SV=3	HUMAN	4		Q13347
311	13.9	15.08	29.45	7.453	6.946	sp|Q14152|EIF3A_HUMAN	Eukaryotic translation initiation factor 3 subunit A OS=Homo sapiens GN=EIF3A PE=1 SV=1	HUMAN	8		P47755
416	9.91	9.96	24.94	13.76	9.705	sp|P55884|EIF3B_HUMAN	Eukaryotic translation initiation factor 3 subunit B OS=Homo sapiens GN=EIF3B PE=1 SV=3	HUMAN	5		Q06033
750	4.37	4.4	11.94	4.71	2.629	sp|Q99613|EIF3C_HUMAN	Eukaryotic translation initiation factor 3 subunit C OS=Homo sapiens GN=EIF3C PE=1 SV=1	HUMAN	2		D6REX3
254	16.64	16.64	36.18	29.21	27.19	sp|P60228|EIF3E_HUMAN	Eukaryotic translation initiation factor 3 subunit E OS=Homo sapiens GN=EIF3E PE=1 SV=1	HUMAN	9		P61224
480	8.34	8.34	31.65	18.49	15.13	sp|O00303|EIF3F_HUMAN	Eukaryotic translation initiation factor 3 subunit F OS=Homo sapiens GN=EIF3F PE=1 SV=1	HUMAN	4		P51148
922	2.98	2.98	39.83	8.883	8.883	tr|A0A087WZK9|A0A087WZK9_HUMAN	Eukaryotic translation initiation factor 3 subunit H OS=Homo sapiens GN=EIF3H PE=1 SV=1	HUMAN	2		H3BLU7
384	10.85	10.85	34.46	31.08	28	sp|Q13347|EIF3I_HUMAN	Eukaryotic translation initiation factor 3 subunit I OS=Homo sapiens GN=EIF3I PE=1 SV=1	HUMAN	6		Q32P28
925	2.91	2.91	15.63	13.02	13.02	tr|K7ERF1|K7ERF1_HUMAN	Eukaryotic translation initiation factor 3 subunit K OS=Homo sapiens GN=EIF3K PE=1 SV=1	HUMAN	2		E9PRY8
423	9.7	9.73	27.02	13.18	9.061	tr|B0QY89|B0QY89_HUMAN	Eukaryotic translation initiation factor 3 subunit L OS=Homo sapiens GN=EIF3L PE=1 SV=1	HUMAN	5		P27695
522	7.68	7.68	29.14	20.86	20.86	sp|Q7L2H7|EIF3M_HUMAN	Eukaryotic translation initiation factor 3 subunit M OS=Homo sapiens GN=EIF3M PE=1 SV=1	HUMAN	5		P30043
323	13.39	13.49	15.13	7.949	5.769	tr|E7EUU4|E7EUU4_HUMAN	Eukaryotic translation initiation factor 4 gamma 1 OS=Homo sapiens GN=EIF4G1 PE=1 SV=1	HUMAN	7		P02771
874	3.59	3.59	17.26	1.956	1.956	tr|H0Y3P2|H0Y3P2_HUMAN	Eukaryotic translation initiation factor 4 gamma 2 OS=Homo sapiens GN=EIF4G2 PE=1 SV=1	HUMAN	2		Q6EMK4
509	7.84	7.84	25.97	17.05	9.578	tr|E7EX17|E7EX17_HUMAN	Eukaryotic translation initiation factor 4B OS=Homo sapiens GN=EIF4B PE=1 SV=1	HUMAN	4		B1AHL2
876	3.58	3.58	11.43	11.43	8.571	tr|D6RBW1|D6RBW1_HUMAN	Eukaryotic translation initiation factor 4E OS=Homo sapiens GN=EIF4E PE=1 SV=1	HUMAN	2		B4DUC8
189	20.74	20.74	64.29	53.25	53.25	sp|P63241|IF5A1_HUMAN	Eukaryotic translation initiation factor 5A-1 OS=Homo sapiens GN=EIF5A PE=1 SV=2	HUMAN	17		Q9NQW7
728	4.6	4.65	13.93	6.885	4.59	tr|A0A087WUT6|A0A087WUT6_HUMAN	Eukaryotic translation initiation factor 5B OS=Homo sapiens GN=EIF5B PE=1 SV=1	HUMAN	3		P05455
543	7.18	7.22	29.39	27.35	26.94	sp|P56537|IF6_HUMAN	Eukaryotic translation initiation factor 6 OS=Homo sapiens GN=EIF6 PE=1 SV=1	HUMAN	4		J3QRS3
855	3.72	3.73	28.9	14.83	14.83	tr|A3KFL4|A3KFL4_HUMAN	Exosome complex component RRP4 OS=Homo sapiens GN=EXOSC2 PE=1 SV=1	HUMAN	2		J3KND3
503	8.04	9.25	10.36	6.723	6.723	sp|O14980|XPO1_HUMAN	Exportin-1 OS=Homo sapiens GN=XPO1 PE=1 SV=1	HUMAN	6		O14558
516	7.71	7.75	21.11	12.77	8.033	sp|P55060|XPO2_HUMAN	Exportin-2 OS=Homo sapiens GN=CSE1L PE=1 SV=3	HUMAN	5		P25789
494	8.13	8.13	13.68	7.246	5.163	sp|Q9BSJ8|ESYT1_HUMAN	Extended synaptotagmin-1 OS=Homo sapiens GN=ESYT1 PE=1 SV=1	HUMAN	4		P12277
843	3.82	3.87	16.74	4.299	3.733	tr|H7BXI1|H7BXI1_HUMAN	Extended synaptotagmin-2 (Fragment) OS=Homo sapiens GN=ESYT2 PE=1 SV=1	HUMAN	2		F8VVA7
339	12.83	12.83	28.33	22.59	18.89	sp|Q16610|ECM1_HUMAN	Extracellular matrix protein 1 OS=Homo sapiens GN=ECM1 PE=1 SV=2	HUMAN	7		P62081
376	11.2	34.46	63.48	34.64	27.82	tr|E7EQR4|E7EQR4_HUMAN	Ezrin OS=Homo sapiens GN=EZR PE=1 SV=3	HUMAN	22		P07858
975	2.37	2.37	7.052	2.68	2.68	sp|Q08945|SSRP1_HUMAN	FACT complex subunit SSRP1 OS=Homo sapiens GN=SSRP1 PE=1 SV=1	HUMAN	2		P19623
232	18.07	18.07	56.99	43.71	43.71	sp|P52907|CAZA1_HUMAN	F-actin-capping protein subunit alpha-1 OS=Homo sapiens GN=CAPZA1 PE=1 SV=3	HUMAN	11		Q9Y281
385	10.8	14.92	65.03	49.65	38.11	sp|P47755|CAZA2_HUMAN	F-actin-capping protein subunit alpha-2 OS=Homo sapiens GN=CAPZA2 PE=1 SV=3	HUMAN	9		O00154
567	6.7	6.72	28.88	13.84	11.46	sp|P14324|FPPS_HUMAN	Farnesyl pyrophosphate synthase OS=Homo sapiens GN=FDPS PE=1 SV=4	HUMAN	5		P36405
118	29.37	29.37	41.38	38.54	32.86	sp|Q16658|FSCN1_HUMAN	Fascin OS=Homo sapiens GN=FSCN1 PE=1 SV=3	HUMAN	14		P48163
33	60.34	60.65	23.54	19.51	17.92	sp|P49327|FAS_HUMAN	Fatty acid synthase OS=Homo sapiens GN=FASN PE=1 SV=3	HUMAN	34		Q9Y265
1296	1.03	1.12	3.237	1.563	1.563	tr|M0QZI3|M0QZI3_HUMAN	FCH domain only protein 1 OS=Homo sapiens GN=FCHO1 PE=1 SV=1	HUMAN	2		Q07954
167	22.94	23.02	44.12	27.21	25.29	sp|Q96AC1|FERM2_HUMAN	Fermitin family homolog 2 OS=Homo sapiens GN=FERMT2 PE=1 SV=1	HUMAN	16		P55884
697	5.09	5.1	59.56	40.98	26.23	sp|P02794|FRIH_HUMAN	Ferritin heavy chain OS=Homo sapiens GN=FTH1 PE=1 SV=2	HUMAN	5		H7C003
652	5.67	5.67	40.57	33.14	25.71	sp|P02792|FRIL_HUMAN	Ferritin light chain OS=Homo sapiens GN=FTL PE=1 SV=2	HUMAN	3		Q9UIJ7
508	7.86	7.86	9.335	2.821	1.916	sp|P35555|FBN1_HUMAN	Fibrillin-1 OS=Homo sapiens GN=FBN1 PE=1 SV=3	HUMAN	5		Q76M96
841	3.84	3.84	22.57	9.722	6.944	tr|A0A087WUF6|A0A087WUF6_HUMAN	Fibroblast growth factor OS=Homo sapiens GN=FGF2 PE=1 SV=1	HUMAN	3		Q9BWD1
1503	0.24	104.43	67.54	65.28	61.2	tr|H0Y7Z1|H0Y7Z1_HUMAN	Fibronectin (Fragment) OS=Homo sapiens GN=FN1 PE=1 SV=1	HUMAN	93		Q13283
4	186.18	186.18	61.32	58.59	56.16	sp|P02751|FINC_HUMAN	Fibronectin OS=Homo sapiens GN=FN1 PE=1 SV=4	HUMAN	163		Q00688
397	10.46	10.46	35.37	9.847	8.044	tr|B1AHL2|B1AHL2_HUMAN	Fibulin-1 OS=Homo sapiens GN=FBLN1 PE=1 SV=1	HUMAN	5		B0QY89
496	8.11	10.44	36.13	11.95	11.1	sp|P23142|FBLN1_HUMAN	Fibulin-1 OS=Homo sapiens GN=FBLN1 PE=1 SV=4	HUMAN	7		O95373
360	11.99	12.24	14.78	6.334	6.334	sp|P98095|FBLN2_HUMAN	Fibulin-2 OS=Homo sapiens GN=FBLN2 PE=1 SV=2	HUMAN	6		Q9UBW8
2	217.61	217.61	63.58	59.12	56.97	sp|P21333|FLNA_HUMAN	Filamin-A OS=Homo sapiens GN=FLNA PE=1 SV=4	HUMAN	147		P09661
8	151.26	173.74	58.34	53.5	49.88	sp|O75369|FLNB_HUMAN	Filamin-B OS=Homo sapiens GN=FLNB PE=1 SV=2	HUMAN	106		P13804
6	174.61	191.66	63.56	53.76	48.7	sp|Q14315|FLNC_HUMAN	Filamin-C OS=Homo sapiens GN=FLNC PE=1 SV=3	HUMAN	109		P40261
394	10.51	10.51	42.72	42.72	37.86	sp|P30043|BLVRB_HUMAN	Flavin reductase (NADPH) OS=Homo sapiens GN=BLVRB PE=1 SV=3	HUMAN	6		Q9UHV9
478	8.41	8.53	26.3	17.21	14.61	sp|Q12841|FSTL1_HUMAN	Follistatin-related protein 1 OS=Homo sapiens GN=FSTL1 PE=1 SV=1	HUMAN	5		P15880
724	4.63	4.63	38.52	29.18	26.07	tr|Q5JXI8|Q5JXI8_HUMAN	Four and a half LIM domains protein 1 (Fragment) OS=Homo sapiens GN=FHL1 PE=1 SV=1	HUMAN	6		Q14258
1010	2.14	2.14	22.53	11.14	11.14	tr|A0A0A0MSG2|A0A0A0MSG2_HUMAN	Four and a half LIM domains protein 2 OS=Homo sapiens GN=FHL2 PE=1 SV=1	HUMAN	3		P04899
780	4.11	4.13	28.52	20.37	15.19	sp|Q9NQ88|TIGAR_HUMAN	Fructose-2,6-bisphosphatase TIGAR OS=Homo sapiens GN=TIGAR PE=1 SV=1	HUMAN	2		A0A087X082
48	50.3	50.3	70.11	70.11	65.22	tr|J3KPS3|J3KPS3_HUMAN	Fructose-bisphosphate aldolase OS=Homo sapiens GN=ALDOA PE=1 SV=1	HUMAN	37		P0CW22
1066	2.01	8.52	31.25	16.67	14.58	tr|A8MVZ9|A8MVZ9_HUMAN	Fructose-bisphosphate aldolase OS=Homo sapiens GN=ALDOC PE=1 SV=1	HUMAN	4		P47813
507	7.92	7.94	22.94	13.92	12.75	sp|P07954|FUMH_HUMAN	Fumarate hydratase, mitochondrial OS=Homo sapiens GN=FH PE=1 SV=3	HUMAN	4		P43034
229	18.17	18.17	54.07	54.07	42.96	sp|P09382|LEG1_HUMAN	Galectin-1 OS=Homo sapiens GN=LGALS1 PE=1 SV=2	HUMAN	12		E9PEX6
348	12.35	12.35	58	46.8	41.2	sp|P17931|LEG3_HUMAN	Galectin-3 OS=Homo sapiens GN=LGALS3 PE=1 SV=5	HUMAN	10		O95816
584	6.4	6.47	24.44	16.75	10.6	sp|Q08380|LG3BP_HUMAN	Galectin-3-binding protein OS=Homo sapiens GN=LGALS3BP PE=1 SV=1	HUMAN	4		P20700
1002	2.17	2.24	16.37	3.571	2.381	tr|A0A087WX08|A0A087WX08_HUMAN	Gamma-adducin OS=Homo sapiens GN=ADD3 PE=1 SV=1	HUMAN	2		P10599
945	2.64	2.69	28.72	12.23	12.23	sp|O75223|GGCT_HUMAN	Gamma-glutamylcyclotransferase OS=Homo sapiens GN=GGCT PE=1 SV=1	HUMAN	2		H0YIV4
885	3.41	3.42	44.56	14.51	14.51	sp|P17900|SAP3_HUMAN	Ganglioside GM2 activator OS=Homo sapiens GN=GM2A PE=1 SV=4	HUMAN	2		B7Z7P8
937	2.79	2.79	13.14	10.57	6.701	sp|Q9H488|OFUT1_HUMAN	GDP-fucose protein O-fucosyltransferase 1 OS=Homo sapiens GN=POFUT1 PE=1 SV=1	HUMAN	2		Q9Y3B8
63	41.98	41.98	56.95	46.93	45.45	tr|A0A0A0MS51|A0A0A0MS51_HUMAN	Gelsolin OS=Homo sapiens GN=GSN PE=1 SV=1	HUMAN	27		P26885
487	8.22	8.31	18.3	10.19	7.173	sp|O60763|USO1_HUMAN	General vesicular transport factor p115 OS=Homo sapiens GN=USO1 PE=1 SV=2	HUMAN	6		P31948
451	9.03	9.08	57.04	39.44	32.39	sp|P60983|GMFB_HUMAN	Glia maturation factor beta OS=Homo sapiens GN=GMFB PE=1 SV=2	HUMAN	5		D6R9P3
81	36.55	36.55	60.05	56.78	55.53	sp|P07093|GDN_HUMAN	Glia-derived nexin OS=Homo sapiens GN=SERPINE2 PE=1 SV=1	HUMAN	25		P61289
918	3.1	3.1	26.99	26.99	26.99	tr|G3V4W4|G3V4W4_HUMAN	Glucosamine 6-phosphate N-acetyltransferase (Fragment) OS=Homo sapiens GN=GNPNAT1 PE=1 SV=1	HUMAN	4		Q15417
943	2.67	2.71	22.15	15.22	13.49	sp|P46926|GNPI1_HUMAN	Glucosamine-6-phosphate isomerase 1 OS=Homo sapiens GN=GNPDA1 PE=1 SV=1	HUMAN	2		Q7Z7G0
89	34.85	34.85	54.56	50.49	35.92	sp|P11413|G6PD_HUMAN	Glucose-6-phosphate 1-dehydrogenase OS=Homo sapiens GN=G6PD PE=1 SV=4	HUMAN	17		P60891
196	20.04	20.04	28.04	23.55	20.93	tr|K7ELL7|K7ELL7_HUMAN	Glucosidase 2 subunit beta OS=Homo sapiens GN=PRKCSH PE=1 SV=1	HUMAN	14		P60983
864	3.66	3.74	14.87	5.735	4.301	sp|P00367|DHE3_HUMAN	Glutamate dehydrogenase 1, mitochondrial OS=Homo sapiens GN=GLUD1 PE=1 SV=2	HUMAN	2		J3KNQ4
1241	1.37	2.05	9.132	1.347	1.123	sp|O15399|NMDE4_HUMAN	Glutamate receptor ionotropic, NMDA 2D OS=Homo sapiens GN=GRIN2D PE=1 SV=2	HUMAN	2		O15511
808	4.01	4.02	24.45	10.22	10.22	sp|P48507|GSH0_HUMAN	Glutamate--cysteine ligase regulatory subunit OS=Homo sapiens GN=GCLM PE=1 SV=1	HUMAN	2		Q96CX2
309	13.99	14.6	35.62	22.03	15.31	sp|Q06210|GFPT1_HUMAN	Glutamine--fructose-6-phosphate aminotransferase [isomerizing] 1 OS=Homo sapiens GN=GFPT1 PE=1 SV=3	HUMAN	8		P30084
341	12.77	12.93	17.68	13.55	10.84	sp|P47897|SYQ_HUMAN	Glutamine--tRNA ligase OS=Homo sapiens GN=QARS PE=1 SV=1	HUMAN	7		Q92734
307	14.09	15.13	62.99	44.78	39.7	sp|O76003|GLRX3_HUMAN	Glutaredoxin-3 OS=Homo sapiens GN=GLRX3 PE=1 SV=2	HUMAN	9		Q9UHB6
588	6.34	6.36	24.33	12.84	10.73	sp|P00390|GSHR_HUMAN	Glutathione reductase, mitochondrial OS=Homo sapiens GN=GSR PE=1 SV=2	HUMAN	3		P23246
1101	2	3.41	30.73	19.27	13.76	sp|P09488|GSTM1_HUMAN	Glutathione S-transferase Mu 1 OS=Homo sapiens GN=GSTM1 PE=1 SV=3	HUMAN	2		P16949
817	4	4	42.73	25.45	20	tr|F6XZQ7|F6XZQ7_HUMAN	Glutathione S-transferase Mu 2 OS=Homo sapiens GN=GSTM2 PE=1 SV=1	HUMAN	3		F5H6I7
491	8.17	8.17	31.13	28.77	28.77	tr|A0A0A0MTN3|A0A0A0MTN3_HUMAN	Glutathione S-transferase Mu 3 OS=Homo sapiens GN=GSTM3 PE=1 SV=1	HUMAN	5		J3KR44
245	17.07	17.07	49.79	39	35.27	sp|P78417|GSTO1_HUMAN	Glutathione S-transferase omega-1 OS=Homo sapiens GN=GSTO1 PE=1 SV=2	HUMAN	10		P60953
142	25.39	25.39	68.1	65.24	65.24	sp|P09211|GSTP1_HUMAN	Glutathione S-transferase P OS=Homo sapiens GN=GSTP1 PE=1 SV=2	HUMAN	24		Q9HAB8
49	49.75	49.75	88.06	86.87	81.49	sp|P04406|G3P_HUMAN	Glyceraldehyde-3-phosphate dehydrogenase OS=Homo sapiens GN=GAPDH PE=1 SV=3	HUMAN	55		P07686
45	52.92	52.92	57.1	51.56	44.11	sp|P41250|SYG_HUMAN	Glycine--tRNA ligase OS=Homo sapiens GN=GARS PE=1 SV=3	HUMAN	37		Q9UNM6
41	55.67	55.67	53.97	42.59	37.49	sp|P11216|PYGB_HUMAN	Glycogen phosphorylase, brain form OS=Homo sapiens GN=PYGB PE=1 SV=5	HUMAN	30		Q12904
283	15.38	23.1	34.83	26.92	20.07	sp|P06737|PYGL_HUMAN	Glycogen phosphorylase, liver form OS=Homo sapiens GN=PYGL PE=1 SV=4	HUMAN	12		P01891
879	3.49	3.49	22.64	9.434	9.434	tr|C9JQ42|C9JQ42_HUMAN	Glycogenin-1 (Fragment) OS=Homo sapiens GN=GYG1 PE=1 SV=4	HUMAN	2		A6PVN5
882	3.44	3.48	27.89	18.95	18.95	tr|F5H0U5|F5H0U5_HUMAN	Glycolipid transfer protein OS=Homo sapiens GN=GLTP PE=1 SV=1	HUMAN	3		H3BQQ9
889	3.37	3.37	23.11	6.574	4.582	tr|F6TLX2|F6TLX2_HUMAN	Glyoxalase domain-containing protein 4 OS=Homo sapiens GN=GLOD4 PE=1 SV=1	HUMAN	2		M0R0Y2
629	5.96	5.96	20.79	9.857	7.527	sp|P35052|GPC1_HUMAN	Glypican-1 OS=Homo sapiens GN=GPC1 PE=1 SV=2	HUMAN	3		P32321
704	4.97	4.98	12.41	8.658	8.658	sp|P49915|GUAA_HUMAN	GMP synthase [glutamine-hydrolyzing] OS=Homo sapiens GN=GMPS PE=1 SV=1	HUMAN	3		Q9P0L0
1003	2.17	2.17	13.27	8.407	8.407	sp|Q9H8Y8|GORS2_HUMAN	Golgi reassembly-stacking protein 2 OS=Homo sapiens GN=GORASP2 PE=1 SV=3	HUMAN	2		P10253
923	2.97	2.97	37.5	20.31	20.31	tr|Q5VZR0|Q5VZR0_HUMAN	Golgi-associated plant pathogenesis-related protein 1 OS=Homo sapiens GN=GLIPR2 PE=1 SV=1	HUMAN	2		O43396
944	2.67	2.67	15.76	15.76	15.76	sp|O60565|GREM1_HUMAN	Gremlin-1 OS=Homo sapiens GN=GREM1 PE=1 SV=1	HUMAN	2		P30050
538	7.32	7.32	43.32	36.87	33.18	sp|P62993|GRB2_HUMAN	Growth factor receptor-bound protein 2 OS=Homo sapiens GN=GRB2 PE=1 SV=1	HUMAN	5		Q13492
418	9.85	9.85	54.19	38.33	34.36	sp|Q9UIJ7|KAD3_HUMAN	GTP:AMP phosphotransferase AK3, mitochondrial OS=Homo sapiens GN=AK3 PE=1 SV=4	HUMAN	6		P25705
530	7.45	7.5	52.38	23.28	23.28	sp|P01111|RASN_HUMAN	GTPase NRas OS=Homo sapiens GN=NRAS PE=1 SV=1	HUMAN	5		Q12841
227	18.19	18.19	43.78	38.63	37.77	tr|B5MDF5|B5MDF5_HUMAN	GTP-binding nuclear protein Ran OS=Homo sapiens GN=RAN PE=1 SV=1	HUMAN	9		H0YGL6
1256	1.31	1.31	26.09	18.48	18.48	sp|Q15382|RHEB_HUMAN	GTP-binding protein Rheb OS=Homo sapiens GN=RHEB PE=1 SV=1	HUMAN	2		O00303
694	5.19	5.19	38.38	38.38	23.23	sp|Q9NR31|SAR1A_HUMAN	GTP-binding protein SAR1a OS=Homo sapiens GN=SAR1A PE=1 SV=1	HUMAN	4		Q9Y266
1099	2	4.21	28.79	20.71	11.11	sp|Q9Y6B6|SAR1B_HUMAN	GTP-binding protein SAR1b OS=Homo sapiens GN=SAR1B PE=1 SV=1	HUMAN	2		Q9UHX1
432	9.4	9.4	36.62	25.35	19.15	sp|P04899|GNAI2_HUMAN	Guanine nucleotide-binding protein G(i) subunit alpha-2 OS=Homo sapiens GN=GNAI2 PE=1 SV=3	HUMAN	5		P00492
866	3.65	3.7	28.53	11.47	8.235	sp|P62873|GBB1_HUMAN	Guanine nucleotide-binding protein G(I)/G(S)/G(T) subunit beta-1 OS=Homo sapiens GN=GNB1 PE=1 SV=3	HUMAN	2		P55145
1067	2.01	6.08	25.99	14.12	11.86	sp|P08754|GNAI3_HUMAN	Guanine nucleotide-binding protein G(k) subunit alpha OS=Homo sapiens GN=GNAI3 PE=1 SV=3	HUMAN	3		P69905
1323	0.88	3.17	14.08	7.136	3.664	sp|Q5JWF2|GNAS1_HUMAN	Guanine nucleotide-binding protein G(s) subunit alpha isoforms XLas OS=Homo sapiens GN=GNAS PE=1 SV=2	HUMAN	2		P41091
570	6.63	6.68	25.91	22.28	14.48	sp|P29992|GNA11_HUMAN	Guanine nucleotide-binding protein subunit alpha-11 OS=Homo sapiens GN=GNA11 PE=1 SV=2	HUMAN	3		O60763
338	12.88	12.88	40.69	34.7	27.13	sp|P63244|GBLP_HUMAN	Guanine nucleotide-binding protein subunit beta-2-like 1 OS=Homo sapiens GN=GNB2L1 PE=1 SV=3	HUMAN	9		P49755
822	4	4	44.72	19.1	19.1	tr|B1ANH5|B1ANH5_HUMAN	Guanylate kinase OS=Homo sapiens GN=GUK1 PE=1 SV=1	HUMAN	2		Q99460
840	3.85	3.85	22.45	16.33	13.06	tr|Q8N241|Q8N241_HUMAN	Heat shock 27kDa protein family, member 7 (Cardiovascular), isoform CRA_c OS=Homo sapiens GN=HSPB7 PE=1 SV=1	HUMAN	2		E7EPZ9
52	48.16	57.78	71.14	60.06	50.08	sp|P08107|HSP71_HUMAN	Heat shock 70 kDa protein 1A/1B OS=Homo sapiens GN=HSPA1A PE=1 SV=5	HUMAN	38		A0A0A0MTN3
88	34.86	34.86	51.43	31.07	26.19	sp|P34932|HSP74_HUMAN	Heat shock 70 kDa protein 4 OS=Homo sapiens GN=HSPA4 PE=1 SV=4	HUMAN	18		Q9NQR4
27	66.72	71.8	79.72	62.07	60.99	sp|P11142|HSP7C_HUMAN	Heat shock cognate 71 kDa protein OS=Homo sapiens GN=HSPA8 PE=1 SV=1	HUMAN	58		Q99879
672	5.38	5.4	15.03	6.876	5.828	sp|Q92598|HS105_HUMAN	Heat shock protein 105 kDa OS=Homo sapiens GN=HSPH1 PE=1 SV=1	HUMAN	3		Q9BSJ8
108	31.1	31.1	90.73	90.73	90.73	sp|P04792|HSPB1_HUMAN	Heat shock protein beta-1 OS=Homo sapiens GN=HSPB1 PE=1 SV=2	HUMAN	15		P30520
403	10.27	10.27	83.75	61.87	61.87	sp|O14558|HSPB6_HUMAN	Heat shock protein beta-6 OS=Homo sapiens GN=HSPB6 PE=1 SV=2	HUMAN	6		P23142
80	36.72	71.62	60.52	51.23	45.49	sp|P07900|HS90A_HUMAN	Heat shock protein HSP 90-alpha OS=Homo sapiens GN=HSP90AA1 PE=1 SV=5	HUMAN	47		O15498
22	80.9	80.9	55.8	52.49	49.45	sp|P08238|HS90B_HUMAN	Heat shock protein HSP 90-beta OS=Homo sapiens GN=HSP90AB1 PE=1 SV=4	HUMAN	52		P54727
324	13.38	13.38	49.74	49.74	49.74	sp|Q9NRV9|HEBP1_HUMAN	Heme-binding protein 1 OS=Homo sapiens GN=HEBP1 PE=1 SV=1	HUMAN	7		Q13561
485	8.27	8.27	40.85	34.51	34.51	sp|P69905|HBA_HUMAN	Hemoglobin subunit alpha OS=Homo sapiens GN=HBA1 PE=1 SV=2	HUMAN	6		B0QY01
673	5.38	5.38	29.93	29.93	15.65	sp|P68871|HBB_HUMAN	Hemoglobin subunit beta OS=Homo sapiens GN=HBB PE=1 SV=2	HUMAN	7		P10301
636	5.89	6.39	10.73	6.647	6.647	tr|D6RAR4|D6RAR4_HUMAN	Hepatocyte growth factor activator OS=Homo sapiens GN=HGFAC PE=1 SV=1	HUMAN	3		A0A0B4J2A4
297	14.46	14.46	46.67	43.33	43.33	sp|P51858|HDGF_HUMAN	Hepatoma-derived growth factor OS=Homo sapiens GN=HDGF PE=1 SV=1	HUMAN	9		O14980
446	9.1	9.5	56.79	27.14	25.36	tr|D6R9P3|D6R9P3_HUMAN	Heterogeneous nuclear ribonucleoprotein A/B OS=Homo sapiens GN=HNRNPAB PE=1 SV=1	HUMAN	6		E5RJR5
170	22.47	26.49	64.52	43.55	37.37	sp|P09651|ROA1_HUMAN	Heterogeneous nuclear ribonucleoprotein A1 OS=Homo sapiens GN=HNRNPA1 PE=1 SV=5	HUMAN	19		E9PIE3
619	6.01	7.37	34.13	18.78	15.34	sp|P51991|ROA3_HUMAN	Heterogeneous nuclear ribonucleoprotein A3 OS=Homo sapiens GN=HNRNPA3 PE=1 SV=2	HUMAN	6		P46777
1280	1.14	11.59	52.26	52.26	49.03	tr|D6RBQ9|D6RBQ9_HUMAN	Heterogeneous nuclear ribonucleoprotein D0 (Fragment) OS=Homo sapiens GN=HNRNPD PE=1 SV=1	HUMAN	6		P07954
296	14.49	14.49	36.9	31.55	30.14	sp|Q14103|HNRPD_HUMAN	Heterogeneous nuclear ribonucleoprotein D0 OS=Homo sapiens GN=HNRNPD PE=1 SV=1	HUMAN	10		P35555
1098	2	4.86	15.66	10.6	10.6	sp|P52597|HNRPF_HUMAN	Heterogeneous nuclear ribonucleoprotein F OS=Homo sapiens GN=HNRNPF PE=1 SV=3	HUMAN	3		E7EX17
699	5.04	5.04	25.42	12.71	9.11	tr|G8JLB6|G8JLB6_HUMAN	Heterogeneous nuclear ribonucleoprotein H OS=Homo sapiens GN=HNRNPH1 PE=1 SV=1	HUMAN	3		P26447
264	16.15	16.15	45.57	27.65	22.68	sp|P61978|HNRPK_HUMAN	Heterogeneous nuclear ribonucleoprotein K OS=Homo sapiens GN=HNRNPK PE=1 SV=1	HUMAN	9		P27105
186	20.81	20.97	39.97	29.21	24.72	sp|O60506|HNRPQ_HUMAN	Heterogeneous nuclear ribonucleoprotein Q OS=Homo sapiens GN=SYNCRIP PE=1 SV=2	HUMAN	10		Q8IZ83
1243	1.36	6.89	24.49	14.06	7.741	sp|O43390|HNRPR_HUMAN	Heterogeneous nuclear ribonucleoprotein R OS=Homo sapiens GN=HNRNPR PE=1 SV=1	HUMAN	4		Q12765
128	28.14	28.14	47.31	46.46	43.63	sp|P22626|ROA2_HUMAN	Heterogeneous nuclear ribonucleoproteins A2/B1 OS=Homo sapiens GN=HNRNPA2B1 PE=1 SV=2	HUMAN	15		P27824
233	17.97	18.06	48.28	37.93	31.72	tr|B2R5W2|B2R5W2_HUMAN	Heterogeneous nuclear ribonucleoproteins C1/C2 OS=Homo sapiens GN=HNRNPC PE=1 SV=1	HUMAN	10		P19827
784	4.09	4.31	16.58	8.724	3.053	sp|P19367|HXK1_HUMAN	Hexokinase-1 OS=Homo sapiens GN=HK1 PE=1 SV=3	HUMAN	2		P55060
795	4.03	4.2	12.22	2.997	2.524	tr|A0A024R4E5|A0A024R4E5_HUMAN	High density lipoprotein binding protein (Vigilin), isoform CRA_a OS=Homo sapiens GN=HDLBP PE=1 SV=1	HUMAN	2		O75340
205	19.65	19.65	30.7	30.7	30.7	sp|P09429|HMGB1_HUMAN	High mobility group protein B1 OS=Homo sapiens GN=HMGB1 PE=1 SV=3	HUMAN	11		Q14232
977	2.32	4.44	40.67	15.79	15.79	sp|P26583|HMGB2_HUMAN	High mobility group protein B2 OS=Homo sapiens GN=HMGB2 PE=1 SV=2	HUMAN	3		C9JBI3
729	4.6	4.6	23.36	23.36	23.36	sp|P17096|HMGA1_HUMAN	High mobility group protein HMG-I/HMG-Y OS=Homo sapiens GN=HMGA1 PE=1 SV=3	HUMAN	3		P17612
270	15.87	15.89	40.28	23.38	18.27	sp|P12081|SYHC_HUMAN	Histidine--tRNA ligase, cytoplasmic OS=Homo sapiens GN=HARS PE=1 SV=2	HUMAN	8		P62195
1247	1.34	12.61	50	50	50	sp|Q93077|H2A1C_HUMAN	Histone H2A type 1-C OS=Homo sapiens GN=HIST1H2AC PE=1 SV=3	HUMAN	8		Q7L2H7
1097	2	12.65	50.39	50.39	50.39	sp|Q9BTM1|H2AJ_HUMAN	Histone H2A.J OS=Homo sapiens GN=H2AFJ PE=1 SV=1	HUMAN	8		P54709
293	14.75	14.75	45.45	45.45	45.45	sp|P16104|H2AX_HUMAN	Histone H2AX OS=Homo sapiens GN=H2AFX PE=1 SV=2	HUMAN	9		Q9H008
493	8.16	8.17	70.63	42.06	42.06	sp|Q99879|H2B1M_HUMAN	Histone H2B type 1-M OS=Homo sapiens GN=HIST1H2BM PE=1 SV=3	HUMAN	15		P35232
1445	0.36	8.12	47.62	42.06	42.06	sp|Q16778|H2B2E_HUMAN	Histone H2B type 2-E OS=Homo sapiens GN=HIST2H2BE PE=1 SV=3	HUMAN	14		P62263
935	2.83	2.83	28.68	24.26	14.71	tr|Q5TEC6|Q5TEC6_HUMAN	Histone H3 OS=Homo sapiens GN=HIST2H3PS2 PE=1 SV=1	HUMAN	2		P16070
1658	0.1	2.3	40.44	28.68	14.71	sp|Q16695|H31T_HUMAN	Histone H3.1t OS=Homo sapiens GN=HIST3H3 PE=1 SV=3	HUMAN	2		P05556
216	19.05	19.05	62.14	55.34	54.37	sp|P62805|H4_HUMAN	Histone H4 OS=Homo sapiens GN=HIST1H4A PE=1 SV=2	HUMAN	12		H3BT71
555	6.99	7.03	28.94	18.12	14.59	sp|Q09028|RBBP4_HUMAN	Histone-binding protein RBBP4 OS=Homo sapiens GN=RBBP4 PE=1 SV=3	HUMAN	4		P01111
1311	0.95	5.54	19.23	15.87	12.5	tr|E9PC52|E9PC52_HUMAN	Histone-binding protein RBBP7 OS=Homo sapiens GN=RBBP7 PE=1 SV=1	HUMAN	3		P51665
467	8.63	8.63	25.48	19.45	19.45	sp|P01891|1A68_HUMAN	HLA class I histocompatibility antigen, A-68 alpha chain OS=Homo sapiens GN=HLA-A PE=1 SV=4	HUMAN	6		Q9UBG0
1358	0.69	3.24	30.94	9.392	9.392	sp|P18465|1B57_HUMAN	HLA class I histocompatibility antigen, B-57 alpha chain OS=Homo sapiens GN=HLA-B PE=1 SV=1	HUMAN	4		P11234
545	7.17	7.17	31.28	20.85	20.85	tr|Q3KNR6|Q3KNR6_HUMAN	Hsc70-interacting protein OS=Homo sapiens GN=ST13 PE=1 SV=1	HUMAN	4		Q8IXB1
953	2.57	2.58	10.22	7.735	5.801	sp|Q9NZL4|HPBP1_HUMAN	Hsp70-binding protein 1 OS=Homo sapiens GN=HSPBP1 PE=1 SV=1	HUMAN	2		O43583
193	20.26	20.26	49.47	41.27	35.98	sp|Q16543|CDC37_HUMAN	Hsp90 co-chaperone Cdc37 OS=Homo sapiens GN=CDC37 PE=1 SV=1	HUMAN	12		Q15365
560	6.86	6.86	36.67	33.08	20.26	tr|A0A0A0MSE2|A0A0A0MSE2_HUMAN	Hydroxyacyl-coenzyme A dehydrogenase, mitochondrial OS=Homo sapiens GN=HADH PE=1 SV=1	HUMAN	5		P14868
483	8.31	8.37	47.71	25.69	25.69	sp|P00492|HPRT_HUMAN	Hypoxanthine-guanine phosphoribosyltransferase OS=Homo sapiens GN=HPRT1 PE=1 SV=2	HUMAN	6		P62993
610	6.06	7.04	20.17	6.083	6.083	tr|A0A087X054|A0A087X054_HUMAN	Hypoxia up-regulated protein 1 OS=Homo sapiens GN=HYOU1 PE=1 SV=1	HUMAN	4		P46108
546	7.15	7.57	16.36	16.12	12.38	sp|O14498|ISLR_HUMAN	Immunoglobulin superfamily containing leucine-rich repeat protein OS=Homo sapiens GN=ISLR PE=1 SV=1	HUMAN	4		A0A087X020
850	3.78	4.26	17.66	8.445	7.294	sp|O00505|IMA4_HUMAN	Importin subunit alpha-4 OS=Homo sapiens GN=KPNA3 PE=1 SV=2	HUMAN	2		Q5H9A7
87	35.44	35.62	46.23	35.62	30.59	sp|Q14974|IMB1_HUMAN	Importin subunit beta-1 OS=Homo sapiens GN=KPNB1 PE=1 SV=2	HUMAN	19		Q96AG4
47	51.23	51.31	36.65	29.54	27.8	sp|O00410|IPO5_HUMAN	Importin-5 OS=Homo sapiens GN=IPO5 PE=1 SV=4	HUMAN	36		P56537
424	9.63	9.94	18.59	10.5	7.707	sp|O95373|IPO7_HUMAN	Importin-7 OS=Homo sapiens GN=IPO7 PE=1 SV=1	HUMAN	5		Q9UGI8
579	6.47	6.57	14.02	7.781	6.436	sp|Q96P70|IPO9_HUMAN	Importin-9 OS=Homo sapiens GN=IPO9 PE=1 SV=3	HUMAN	3		Q3KNR6
575	6.57	6.57	12.62	4.393	4.393	sp|Q13308|PTK7_HUMAN	Inactive tyrosine-protein kinase 7 OS=Homo sapiens GN=PTK7 PE=1 SV=2	HUMAN	4		O14498
1614	0.12	1.64	9.306	1.777	1.269	tr|A0A087WUZ6|A0A087WUZ6_HUMAN	InaD-like protein OS=Homo sapiens GN=INADL PE=1 SV=1	HUMAN	2		A6NJA2
357	12.03	13.2	54.33	39.45	33.91	sp|Q15181|IPYR_HUMAN	Inorganic pyrophosphatase OS=Homo sapiens GN=PPA1 PE=1 SV=2	HUMAN	7		P98179
1258	1.28	1.28	15.98	15.98	11.86	sp|Q9BY32|ITPA_HUMAN	Inosine triphosphate pyrophosphatase OS=Homo sapiens GN=ITPA PE=1 SV=2	HUMAN	2		Q07065
797	4.03	4.03	23.83	12.27	12.27	sp|P29218|IMPA1_HUMAN	Inositol monophosphatase 1 OS=Homo sapiens GN=IMPA1 PE=1 SV=1	HUMAN	2		P39019
1205	1.61	1.65	5.496	3.631	3.631	sp|P14735|IDE_HUMAN	Insulin-degrading enzyme OS=Homo sapiens GN=IDE PE=1 SV=4	HUMAN	3		Q15393
971	2.39	3.97	13.4	13.4	8.247	sp|P17936|IBP3_HUMAN	Insulin-like growth factor-binding protein 3 OS=Homo sapiens GN=IGFBP3 PE=1 SV=2	HUMAN	3		P48556
706	4.93	4.93	13.75	12.92	12.92	sp|P24592|IBP6_HUMAN	Insulin-like growth factor-binding protein 6 OS=Homo sapiens GN=IGFBP6 PE=1 SV=1	HUMAN	4		Q86UP2
820	4	4	24.11	10.28	10.28	sp|Q16270|IBP7_HUMAN	Insulin-like growth factor-binding protein 7 OS=Homo sapiens GN=IGFBP7 PE=1 SV=1	HUMAN	2		Q01970
721	4.68	4.73	15.74	3.817	3.34	sp|P06756|ITAV_HUMAN	Integrin alpha-V OS=Homo sapiens GN=ITGAV PE=1 SV=2	HUMAN	3		Q09028
528	7.56	8.09	18.92	11.03	7.519	sp|P05556|ITB1_HUMAN	Integrin beta-1 OS=Homo sapiens GN=ITGB1 PE=1 SV=2	HUMAN	4		Q9P2J5
515	7.72	7.73	11.31	5.049	5.049	sp|P19827|ITIH1_HUMAN	Inter-alpha-trypsin inhibitor heavy chain H1 OS=Homo sapiens GN=ITIH1 PE=1 SV=3	HUMAN	6		P62244
280	15.53	15.77	22.46	15.19	13.69	tr|Q5T985|Q5T985_HUMAN	Inter-alpha-trypsin inhibitor heavy chain H2 OS=Homo sapiens GN=ITIH2 PE=1 SV=1	HUMAN	16		P05141
386	10.77	10.89	18.65	15.73	10.45	sp|Q06033|ITIH3_HUMAN	Inter-alpha-trypsin inhibitor heavy chain H3 OS=Homo sapiens GN=ITIH3 PE=1 SV=2	HUMAN	8		Q16531
239	17.55	17.58	52.84	47.16	47.16	tr|B4DY09|B4DY09_HUMAN	Interleukin enhancer-binding factor 2 OS=Homo sapiens GN=ILF2 PE=1 SV=1	HUMAN	9		A0A0A0MSE2
645	5.75	5.75	19.91	11.52	6.376	sp|Q12906|ILF3_HUMAN	Interleukin enhancer-binding factor 3 OS=Homo sapiens GN=ILF3 PE=1 SV=3	HUMAN	3		Q08211
764	4.21	4.21	20.16	20.16	16.94	sp|Q2TAA2|IAH1_HUMAN	Isoamyl acetate-hydrolyzing esterase 1 homolog OS=Homo sapiens GN=IAH1 PE=1 SV=1	HUMAN	3		B4DGU4
587	6.36	6.36	25.84	23.83	23.83	sp|Q96CN7|ISOC1_HUMAN	Isochorismatase domain-containing protein 1 OS=Homo sapiens GN=ISOC1 PE=1 SV=3	HUMAN	4		Q6UVK1
86	35.65	36.68	62.32	55.56	52.9	sp|O75874|IDHC_HUMAN	Isocitrate dehydrogenase [NADP] cytoplasmic OS=Homo sapiens GN=IDH1 PE=1 SV=2	HUMAN	20		Q9BXS5
199	19.88	21.21	25.12	18.62	11.09	sp|P41252|SYIC_HUMAN	Isoleucine--tRNA ligase, cytoplasmic OS=Homo sapiens GN=IARS PE=1 SV=2	HUMAN	13		Q96FQ6
674	5.37	5.4	18.34	8.679	8.679	sp|Q7Z4H8|KDEL2_HUMAN	KDEL motif-containing protein 2 OS=Homo sapiens GN=KDELC2 PE=1 SV=2	HUMAN	3		X6RA14
67	40.2	40.2	56.85	47.95	42.98	sp|P13645|K1C10_HUMAN	Keratin, type I cytoskeletal 10 OS=Homo sapiens GN=KRT10 PE=1 SV=6	HUMAN	23		P14324
725	4.61	5.68	29.45	15.25	8.686	sp|P02533|K1C14_HUMAN	Keratin, type I cytoskeletal 14 OS=Homo sapiens GN=KRT14 PE=1 SV=4	HUMAN	4		Q9UBE0
144	25.11	25.37	55.54	41.57	35.15	sp|P35527|K1C9_HUMAN	Keratin, type I cytoskeletal 9 OS=Homo sapiens GN=KRT9 PE=1 SV=3	HUMAN	13		P04843
37	57.98	59.35	51.71	42.86	39.75	sp|P04264|K2C1_HUMAN	Keratin, type II cytoskeletal 1 OS=Homo sapiens GN=KRT1 PE=1 SV=6	HUMAN	33		P29992
313	13.85	24.28	51.8	28.64	20.66	sp|P35908|K22E_HUMAN	Keratin, type II cytoskeletal 2 epidermal OS=Homo sapiens GN=KRT2 PE=1 SV=2	HUMAN	12		Q16401
553	7.07	8	18.13	4.79	4.422	sp|Q86UP2|KTN1_HUMAN	Kinectin OS=Homo sapiens GN=KTN1 PE=1 SV=1	HUMAN	5		P30740
354	12.16	12.16	24.2	9.969	9.346	sp|P33176|KINH_HUMAN	Kinesin-1 heavy chain OS=Homo sapiens GN=KIF5B PE=1 SV=1	HUMAN	6		Q92688
1056	2.03	2.03	8.54	2.795	1.398	sp|P01042|KNG1_HUMAN	Kininogen-1 OS=Homo sapiens GN=KNG1 PE=1 SV=2	HUMAN	2		Q9BUF5
891	3.32	3.49	15.86	3.878	2.938	sp|Q63ZY3|KANK2_HUMAN	KN motif and ankyrin repeat domain-containing protein 2 OS=Homo sapiens GN=KANK2 PE=1 SV=1	HUMAN	2		Q13308
1167	1.88	1.89	16.1	6.638	4.802	tr|E7ER44|E7ER44_HUMAN	Lactotransferrin OS=Homo sapiens GN=LTF PE=1 SV=1	HUMAN	3		E7EM64
373	11.3	11.3	44.02	41.85	38.04	sp|Q04760|LGUL_HUMAN	Lactoylglutathione lyase OS=Homo sapiens GN=GLO1 PE=1 SV=4	HUMAN	7		P60903
105	31.19	33.98	41.29	30.48	30.48	tr|J9JID7|J9JID7_HUMAN	Lamin B2, isoform CRA_a OS=Homo sapiens GN=LMNB2 PE=1 SV=1	HUMAN	19		P36578
439	9.21	14.67	39.42	14.51	13.31	sp|P20700|LMNB1_HUMAN	Lamin-B1 OS=Homo sapiens GN=LMNB1 PE=1 SV=2	HUMAN	8		Q96P70
942	2.67	2.71	14.21	2.037	1.762	tr|A0A0A0MTC7|A0A0A0MTC7_HUMAN	Laminin subunit alpha-4 OS=Homo sapiens GN=LAMA4 PE=1 SV=1	HUMAN	2		P54136
801	4.02	4.56	11.7	2.8	2.24	sp|P07942|LAMB1_HUMAN	Laminin subunit beta-1 OS=Homo sapiens GN=LAMB1 PE=1 SV=2	HUMAN	2		O95881
727	4.6	5.59	12.85	4.727	3.615	sp|P55268|LAMB2_HUMAN	Laminin subunit beta-2 OS=Homo sapiens GN=LAMB2 PE=1 SV=2	HUMAN	4		P46783
171	22.31	22.56	26.97	11.44	9.571	sp|P11047|LAMC1_HUMAN	Laminin subunit gamma-1 OS=Homo sapiens GN=LAMC1 PE=1 SV=3	HUMAN	12		Q9ULC3
856	3.72	3.72	7.787	3.689	3.689	sp|P48449|ERG7_HUMAN	Lanosterol synthase OS=Homo sapiens GN=LSS PE=1 SV=1	HUMAN	2		Q08380
932	2.86	2.87	7.858	2.94	1.865	tr|G3V511|G3V511_HUMAN	Latent-transforming growth factor beta-binding protein 2 OS=Homo sapiens GN=LTBP2 PE=1 SV=1	HUMAN	2		P43490
601	6.14	6.15	20.27	20.27	17.57	sp|Q9BS40|LXN_HUMAN	Latexin OS=Homo sapiens GN=LXN PE=1 SV=2	HUMAN	4		Q9UNS2
709	4.87	4.87	40.6	24.79	20.09	sp|Q14696|MESD_HUMAN	LDLR chaperone MESD OS=Homo sapiens GN=MESDC2 PE=1 SV=2	HUMAN	3		Q96CN7
542	7.21	7.23	38.44	18.89	18.89	sp|Q96AG4|LRC59_HUMAN	Leucine-rich repeat-containing protein 59 OS=Homo sapiens GN=LRRC59 PE=1 SV=1	HUMAN	5		P00390
556	6.93	7.06	24.49	8.844	5.697	sp|Q9P2J5|SYLC_HUMAN	Leucine--tRNA ligase, cytoplasmic OS=Homo sapiens GN=LARS PE=1 SV=2	HUMAN	4		X6R8A1
572	6.6	6.61	24.54	11.61	11.61	sp|P30740|ILEU_HUMAN	Leukocyte elastase inhibitor OS=Homo sapiens GN=SERPINB1 PE=1 SV=1	HUMAN	4		A0A0A0MR02
1259	1.27	1.83	4.954	4.954	4.954	sp|Q08722|CD47_HUMAN	Leukocyte surface antigen CD47 OS=Homo sapiens GN=CD47 PE=1 SV=1	HUMAN	2		P62851
712	4.85	4.85	33.42	15.89	12.88	sp|Q9NZU5|LMCD1_HUMAN	LIM and cysteine-rich domains protein 1 OS=Homo sapiens GN=LMCD1 PE=1 SV=1	HUMAN	3		O43143
860	3.69	3.69	19.08	5.846	5.846	sp|P48059|LIMS1_HUMAN	LIM and senescent cell antigen-like-containing domain protein 1 OS=Homo sapiens GN=LIMS1 PE=1 SV=4	HUMAN	2		P62913
346	12.47	12.47	48.28	24.52	19.16	sp|Q14847|LASP1_HUMAN	LIM and SH3 domain protein 1 OS=Homo sapiens GN=LASP1 PE=1 SV=2	HUMAN	7		Q9BRK3
457	8.87	9.24	31.36	11.99	8.3	sp|Q9UHB6|LIMA1_HUMAN	LIM domain and actin-binding protein 1 OS=Homo sapiens GN=LIMA1 PE=1 SV=1	HUMAN	5		P43686
929	2.87	2.9	18.37	4.498	2.105	tr|E9PMP7|E9PMP7_HUMAN	LIM domain only protein 7 (Fragment) OS=Homo sapiens GN=LMO7 PE=1 SV=4	HUMAN	2		Q92626
38	57.2	57.2	76.51	66.27	62.65	sp|P00338|LDHA_HUMAN	L-lactate dehydrogenase A chain OS=Homo sapiens GN=LDHA PE=1 SV=2	HUMAN	41		P10644
173	22.17	24.69	58.38	46.11	35.03	sp|P07195|LDHB_HUMAN	L-lactate dehydrogenase B chain OS=Homo sapiens GN=LDHB PE=1 SV=2	HUMAN	16		P17858
908	3.16	3.18	22.15	12.66	12.66	sp|P24666|PPAC_HUMAN	Low molecular weight phosphotyrosine protein phosphatase OS=Homo sapiens GN=ACP1 PE=1 SV=3	HUMAN	2		Q99471
231	18.09	18.09	34.02	30.18	27.51	sp|P51884|LUM_HUMAN	Lumican OS=Homo sapiens GN=LUM PE=1 SV=2	HUMAN	11		C9J712
400	10.4	10.4	47.3	19.85	16.91	sp|P05455|LA_HUMAN	Lupus La protein OS=Homo sapiens GN=SSB PE=1 SV=2	HUMAN	6		Q9BS40
315	13.81	13.81	27.81	19.77	17.59	sp|Q15046|SYK_HUMAN	Lysine--tRNA ligase OS=Homo sapiens GN=KARS PE=1 SV=3	HUMAN	8		Q13616
473	8.48	8.56	11.66	9.664	5.567	sp|P10253|LYAG_HUMAN	Lysosomal alpha-glucosidase OS=Homo sapiens GN=GAA PE=1 SV=4	HUMAN	4		O43242
1316	0.92	1.81	26.15	7.322	3.138	sp|Q14108|SCRB2_HUMAN	Lysosome membrane protein 2 OS=Homo sapiens GN=SCARB2 PE=1 SV=2	HUMAN	2		Q9NYU2
806	4.02	4.02	8.393	7.194	5.995	sp|P11279|LAMP1_HUMAN	Lysosome-associated membrane glycoprotein 1 OS=Homo sapiens GN=LAMP1 PE=1 SV=3	HUMAN	2		P54687
738	4.51	4.54	10.08	5.943	4.91	sp|Q9Y4K0|LOXL2_HUMAN	Lysyl oxidase homolog 2 OS=Homo sapiens GN=LOXL2 PE=1 SV=1	HUMAN	3		Q96C19
204	19.74	19.74	45.98	44.54	44.54	sp|P40121|CAPG_HUMAN	Macrophage-capping protein OS=Homo sapiens GN=CAPG PE=1 SV=2	HUMAN	17		P31153
31	64.31	64.31	63.72	56.22	51.62	sp|Q14764|MVP_HUMAN	Major vault protein OS=Homo sapiens GN=MVP PE=1 SV=4	HUMAN	34		E9PP21
151	24.18	24.18	51.5	45.81	43.41	sp|P40925|MDHC_HUMAN	Malate dehydrogenase, cytoplasmic OS=Homo sapiens GN=MDH1 PE=1 SV=4	HUMAN	17		Q96QR8
192	20.58	20.58	52.66	49.7	47.63	sp|P40926|MDHM_HUMAN	Malate dehydrogenase, mitochondrial OS=Homo sapiens GN=MDH2 PE=1 SV=3	HUMAN	15		A0A087X054
857	3.71	3.71	44.2	36.46	24.86	sp|Q9ULC4|MCTS1_HUMAN	Malignant T-cell-amplified sequence 1 OS=Homo sapiens GN=MCTS1 PE=1 SV=1	HUMAN	3		Q99598
1059	2.02	2.7	10.06	3.128	2.57	tr|A8MXP9|A8MXP9_HUMAN	Matrin-3 OS=Homo sapiens GN=MATR3 PE=1 SV=1	HUMAN	2		E9PR44
594	6.19	6.19	26.92	13.8	10.63	sp|Q9BRK3|MXRA8_HUMAN	Matrix-remodeling-associated protein 8 OS=Homo sapiens GN=MXRA8 PE=2 SV=1	HUMAN	4		Q8WWM9
737	4.53	4.55	34.53	24.66	14.8	sp|O15173|PGRC2_HUMAN	Membrane-associated progesterone receptor component 2 OS=Homo sapiens GN=PGRMC2 PE=1 SV=1	HUMAN	2		O00571
1435	0.38	0.56	12.1	2.689	2.689	sp|P35240|MERL_HUMAN	Merlin OS=Homo sapiens GN=NF2 PE=1 SV=1	HUMAN	3		P68402
484	8.28	8.35	49.45	36.26	24.73	sp|P55145|MANF_HUMAN	Mesencephalic astrocyte-derived neurotrophic factor OS=Homo sapiens GN=MANF PE=1 SV=3	HUMAN	6		P35611
541	7.23	7.23	46.85	41.96	34.27	tr|Q5H9A7|Q5H9A7_HUMAN	Metalloproteinase inhibitor 1 OS=Homo sapiens GN=TIMP1 PE=1 SV=1	HUMAN	6		P04844
370	11.33	11.33	22.27	19.55	19.55	sp|P16035|TIMP2_HUMAN	Metalloproteinase inhibitor 2 OS=Homo sapiens GN=TIMP2 PE=1 SV=2	HUMAN	6		Q5U5J2
897	3.24	3.24	17.06	17.06	9.953	sp|P35625|TIMP3_HUMAN	Metalloproteinase inhibitor 3 OS=Homo sapiens GN=TIMP3 PE=1 SV=2	HUMAN	2		P51991
1402	0.51	1.01	6.698	1.804	0.6315	tr|H0Y390|H0Y390_HUMAN	Microtubule-actin cross-linking factor 1, isoforms 1/2/3/5 (Fragment) OS=Homo sapiens GN=MACF1 PE=1 SV=1	HUMAN	4		Q13409
685	5.28	5.28	58.67	45.33	45.33	tr|H3BTL1|H3BTL1_HUMAN	Microtubule-associated protein 1 light chain 3 beta, isoform CRA_f OS=Homo sapiens GN=MAP1LC3B PE=3 SV=1	HUMAN	4		P62330
78	37.11	37.11	19	12.6	11.91	sp|P46821|MAP1B_HUMAN	Microtubule-associated protein 1B OS=Homo sapiens GN=MAP1B PE=1 SV=2	HUMAN	20		P61077
208	19.48	19.48	21.27	16.67	16.06	sp|P27816|MAP4_HUMAN	Microtubule-associated protein 4 OS=Homo sapiens GN=MAP4 PE=1 SV=3	HUMAN	11		E9PAV3
302	14.31	14.31	44.03	44.03	35.45	sp|Q15691|MARE1_HUMAN	Microtubule-associated protein RP/EB family member 1 OS=Homo sapiens GN=MAPRE1 PE=1 SV=3	HUMAN	7		Q15113
364	11.64	11.95	43.89	36.94	28.89	sp|P28482|MK01_HUMAN	Mitogen-activated protein kinase 1 OS=Homo sapiens GN=MAPK1 PE=1 SV=3	HUMAN	9		P60866
973	2.38	3.15	31.13	23.22	17.68	sp|P27361|MK03_HUMAN	Mitogen-activated protein kinase 3 OS=Homo sapiens GN=MAPK3 PE=1 SV=4	HUMAN	5		O60888
870	3.61	3.61	20.12	14.94	9.146	sp|O43684|BUB3_HUMAN	Mitotic checkpoint protein BUB3 OS=Homo sapiens GN=BUB3 PE=1 SV=1	HUMAN	3		J3QRJ3
965	2.46	2.46	5.34	3.107	3.107	sp|Q96T76|MMS19_HUMAN	MMS19 nucleotide excision repair protein homolog OS=Homo sapiens GN=MMS19 PE=1 SV=2	HUMAN	2		O95486
769	4.17	4.2	24.54	24.54	10.65	sp|Q9H8S9|MOB1A_HUMAN	MOB kinase activator 1A OS=Homo sapiens GN=MOB1A PE=1 SV=4	HUMAN	2		P35052
16	97.93	97.93	81.98	77.82	71.06	sp|P26038|MOES_HUMAN	Moesin OS=Homo sapiens GN=MSN PE=1 SV=3	HUMAN	70		Q9UNZ2
180	21.65	22.75	33.18	27.53	27.53	sp|P22234|PUR6_HUMAN	Multifunctional protein ADE2 OS=Homo sapiens GN=PAICS PE=1 SV=3	HUMAN	12		Q96HC4
158	23.5	23.51	18.05	9.607	7.375	sp|Q9NZM1|MYOF_HUMAN	Myoferlin OS=Homo sapiens GN=MYOF PE=1 SV=1	HUMAN	12		Q92520
402	10.31	10.31	55.26	55.26	45.39	tr|J3KND3|J3KND3_HUMAN	Myosin light polypeptide 6 OS=Homo sapiens GN=MYL6 PE=1 SV=1	HUMAN	8		Q9BUH6
401	10.39	10.39	81.36	49.15	43.5	tr|J3QRS3|J3QRS3_HUMAN	Myosin regulatory light chain 12A OS=Homo sapiens GN=MYL12A PE=1 SV=1	HUMAN	11		D3DQH8
1543	0.18	4.7	48.26	44.19	27.33	sp|P24844|MYL9_HUMAN	Myosin regulatory light polypeptide 9 OS=Homo sapiens GN=MYL9 PE=1 SV=4	HUMAN	7		P04080
872	3.59	22.57	21.86	9.312	7.136	sp|P35580|MYH10_HUMAN	Myosin-10 OS=Homo sapiens GN=MYH10 PE=1 SV=3	HUMAN	13		D6RAR4
3	187.45	187.55	59.69	54.39	50.82	sp|P35579|MYH9_HUMAN	Myosin-9 OS=Homo sapiens GN=MYH9 PE=1 SV=4	HUMAN	107		P60981
200	19.86	19.86	46.36	42.12	42.12	tr|A0A087WZH7|A0A087WZH7_HUMAN	Myristoylated alanine-rich C-kinase substrate OS=Homo sapiens GN=MARCKS PE=1 SV=1	HUMAN	12		P62318
260	16.39	16.39	49.12	39.65	36.49	sp|O95865|DDAH2_HUMAN	N(G),N(G)-dimethylarginine dimethylaminohydrolase 2 OS=Homo sapiens GN=DDAH2 PE=1 SV=1	HUMAN	8		A0A0A0MTN0
291	14.94	14.96	42.73	31.69	31.69	sp|Q9UJ70|NAGK_HUMAN	N-acetyl-D-glucosamine kinase OS=Homo sapiens GN=NAGK PE=1 SV=4	HUMAN	9		P09496
713	4.83	4.83	43.56	24.75	20.3	tr|B4DLR8|B4DLR8_HUMAN	NAD(P)H dehydrogenase [quinone] 1 OS=Homo sapiens GN=NQO1 PE=1 SV=1	HUMAN	3		E9PF82
865	3.66	3.66	17.01	17.01	10.76	sp|Q8NCW5|NNRE_HUMAN	NAD(P)H-hydrate epimerase OS=Homo sapiens GN=APOA1BP PE=1 SV=2	HUMAN	2		P48147
379	11.02	11.36	27.57	27.57	27.57	sp|P00387|NB5R3_HUMAN	NADH-cytochrome b5 reductase 3 OS=Homo sapiens GN=CYB5R3 PE=1 SV=3	HUMAN	6		Q9UFN0
413	9.98	10.03	32.87	24.83	16.96	sp|P48163|MAOX_HUMAN	NADP-dependent malic enzyme OS=Homo sapiens GN=ME1 PE=1 SV=1	HUMAN	6		Q8WUM4
1068	2.01	2.91	9.774	2.984	2.058	sp|Q14CX7|NAA25_HUMAN	N-alpha-acetyltransferase 25, NatB auxiliary subunit OS=Homo sapiens GN=NAA25 PE=1 SV=1	HUMAN	2		Q12906
623	6	6	11.41	2.021	2.021	sp|E9PAV3|NACAM_HUMAN	Nascent polypeptide-associated complex subunit alpha, muscle-specific form OS=Homo sapiens GN=NACA PE=1 SV=1	HUMAN	3		P62888
751	4.36	4.45	32.79	22.4	14.75	sp|P61081|UBC12_HUMAN	NEDD8-conjugating enzyme Ubc12 OS=Homo sapiens GN=UBE2M PE=1 SV=1	HUMAN	3		E9PQY2
29	64.75	64.75	43.87	32.89	25.2	sp|Q09666|AHNK_HUMAN	Neuroblast differentiation-associated protein AHNAK OS=Homo sapiens GN=AHNAK PE=1 SV=2	HUMAN	52		A0A087X2D8
113	30.09	30.13	35.7	27.01	20.44	sp|Q14697|GANAB_HUMAN	Neutral alpha-glucosidase AB OS=Homo sapiens GN=GANAB PE=1 SV=3	HUMAN	14		Q14247
362	11.88	11.88	23.84	14.05	14.05	sp|Q15758|AAAT_HUMAN	Neutral amino acid transporter B(0) OS=Homo sapiens GN=SLC1A5 PE=1 SV=2	HUMAN	9		Q6YHK3
140	25.55	25.55	45.17	25.87	24.4	sp|Q96TA1|NIBL1_HUMAN	Niban-like protein 1 OS=Homo sapiens GN=FAM129B PE=1 SV=3	HUMAN	16		A6NFX8
428	9.53	9.53	27.27	27.27	23.48	sp|P40261|NNMT_HUMAN	Nicotinamide N-methyltransferase OS=Homo sapiens GN=NNMT PE=1 SV=1	HUMAN	6		P02792
585	6.38	6.38	28.31	19.35	11.41	sp|P43490|NAMPT_HUMAN	Nicotinamide phosphoribosyltransferase OS=Homo sapiens GN=NAMPT PE=1 SV=1	HUMAN	3		Q9BUT1
956	2.55	3.18	30.57	10.19	6.582	sp|Q15233|NONO_HUMAN	Non-POU domain-containing octamer-binding protein OS=Homo sapiens GN=NONO PE=1 SV=4	HUMAN	2		P11766
681	5.3	5.3	16.09	6.947	5.85	sp|P22307|NLTP_HUMAN	Non-specific lipid-transfer protein OS=Homo sapiens GN=SCP2 PE=1 SV=2	HUMAN	3		Q08257
630	5.94	5.94	28.65	12.16	10.27	sp|Q9UNZ2|NSF1C_HUMAN	NSFL1 cofactor p47 OS=Homo sapiens GN=NSFL1C PE=1 SV=2	HUMAN	3		Q99426
481	8.33	8.33	28.7	17.82	15.11	sp|Q9Y266|NUDC_HUMAN	Nuclear migration protein nudC OS=Homo sapiens GN=NUDC PE=1 SV=1	HUMAN	4		Q99961
926	2.9	3.05	18.42	8.059	5.263	sp|Q8TAT6|NPL4_HUMAN	Nuclear protein localization protein 4 homolog OS=Homo sapiens GN=NPLOC4 PE=1 SV=3	HUMAN	2		Q9Y230
378	11.12	11.54	37.31	20.17	17.35	sp|Q02818|NUCB1_HUMAN	Nucleobindin-1 OS=Homo sapiens GN=NUCB1 PE=1 SV=4	HUMAN	6		P61586
106	31.18	31.18	31.55	26.2	23.38	sp|P19338|NUCL_HUMAN	Nucleolin OS=Homo sapiens GN=NCL PE=1 SV=3	HUMAN	15		Q9BUL8
244	17.11	18.22	44.22	41.5	36.73	sp|P06748|NPM_HUMAN	Nucleophosmin OS=Homo sapiens GN=NPM1 PE=1 SV=2	HUMAN	14		P63000
754	4.33	4.89	6.729	2.031	1.397	sp|P12270|TPR_HUMAN	Nucleoprotein TPR OS=Homo sapiens GN=TPR PE=1 SV=3	HUMAN	3		O15400
1096	2	21.23	70.39	64.47	64.47	sp|P15531|NDKA_HUMAN	Nucleoside diphosphate kinase A OS=Homo sapiens GN=NME1 PE=1 SV=1	HUMAN	23		Q9HCU0
91	34.08	34.08	75.68	66.44	66.44	tr|Q32Q12|Q32Q12_HUMAN	Nucleoside diphosphate kinase OS=Homo sapiens GN=NME1-NME2 PE=1 SV=1	HUMAN	42		P06703
441	9.2	9.2	21.82	17.66	17.66	tr|H0YIV4|H0YIV4_HUMAN	Nucleosome assembly protein 1-like 1 (Fragment) OS=Homo sapiens GN=NAP1L1 PE=1 SV=1	HUMAN	7		P51809
947	2.61	3.73	18.93	14.13	10.13	sp|Q99733|NP1L4_HUMAN	Nucleosome assembly protein 1-like 4 OS=Homo sapiens GN=NAP1L4 PE=1 SV=1	HUMAN	3		P07741
383	10.93	10.94	37.02	25.96	21.15	tr|J3KQ32|J3KQ32_HUMAN	Obg-like ATPase 1 OS=Homo sapiens GN=OLA1 PE=1 SV=1	HUMAN	6		Q9Y680
443	9.15	9.16	51.9	30.38	27	sp|Q9Y3B8|ORN_HUMAN	Oligoribonuclease, mitochondrial OS=Homo sapiens GN=REXO2 PE=1 SV=3	HUMAN	6		Q92905
492	8.16	9.49	31.52	26.09	23.19	sp|Q9NQR4|NIT2_HUMAN	Omega-amidase NIT2 OS=Homo sapiens GN=NIT2 PE=1 SV=1	HUMAN	5		Q15370
859	3.7	3.7	15.6	3.813	3.813	sp|Q96CV9|OPTN_HUMAN	Optineurin OS=Homo sapiens GN=OPTN PE=1 SV=2	HUMAN	2		P35268
829	4	4	11.21	11.21	11.21	sp|Q92882|OSTF1_HUMAN	Osteoclast-stimulating factor 1 OS=Homo sapiens GN=OSTF1 PE=1 SV=2	HUMAN	2		Q9Y376
723	4.66	4.66	13.22	10.79	9.471	sp|P36551|HEM6_HUMAN	Oxygen-dependent coproporphyrinogen-III oxidase, mitochondrial OS=Homo sapiens GN=CPOX PE=1 SV=3	HUMAN	3		Q92598
631	5.94	5.94	14.09	9.564	6.711	sp|Q96HC4|PDLI5_HUMAN	PDZ and LIM domain protein 5 OS=Homo sapiens GN=PDLIM5 PE=1 SV=5	HUMAN	3		P68871
363	11.81	11.81	26.04	21.44	21.44	sp|Q9NR12|PDLI7_HUMAN	PDZ and LIM domain protein 7 OS=Homo sapiens GN=PDLIM7 PE=1 SV=1	HUMAN	7		Q7Z4H8
273	15.79	15.81	36.22	28.87	26.51	sp|P26022|PTX3_HUMAN	Pentraxin-related protein PTX3 OS=Homo sapiens GN=PTX3 PE=1 SV=3	HUMAN	11		P49411
910	3.13	3.13	25.56	21.67	18.33	tr|H7BZ14|H7BZ14_HUMAN	Peptidyl-prolyl cis-trans isomerase (Fragment) OS=Homo sapiens GN=PPIL3 PE=1 SV=1	HUMAN	2		O95394
150	24.24	26.29	88.48	78.79	75.15	sp|P62937|PPIA_HUMAN	Peptidyl-prolyl cis-trans isomerase A OS=Homo sapiens GN=PPIA PE=1 SV=2	HUMAN	40		P39023
70	39.28	39.41	74.54	67.59	64.35	sp|P23284|PPIB_HUMAN	Peptidyl-prolyl cis-trans isomerase B OS=Homo sapiens GN=PPIB PE=1 SV=2	HUMAN	36		P0DME0
744	4.42	8.71	32.08	27.36	17.45	sp|P45877|PPIC_HUMAN	Peptidyl-prolyl cis-trans isomerase C OS=Homo sapiens GN=PPIC PE=1 SV=1	HUMAN	4		P61106
243	17.26	17.26	33.51	22.85	19.76	sp|Q96AY3|FKB10_HUMAN	Peptidyl-prolyl cis-trans isomerase FKBP10 OS=Homo sapiens GN=FKBP10 PE=1 SV=1	HUMAN	10		Q969H8
839	3.85	3.88	29.63	25	25	sp|P62942|FKB1A_HUMAN	Peptidyl-prolyl cis-trans isomerase FKBP1A OS=Homo sapiens GN=FKBP1A PE=1 SV=2	HUMAN	3		P22307
444	9.15	9.15	42.96	42.96	42.96	sp|P26885|FKBP2_HUMAN	Peptidyl-prolyl cis-trans isomerase FKBP2 OS=Homo sapiens GN=FKBP2 PE=1 SV=2	HUMAN	5		Q9UBS4
422	9.73	9.73	38.84	38.39	25	sp|Q00688|FKBP3_HUMAN	Peptidyl-prolyl cis-trans isomerase FKBP3 OS=Homo sapiens GN=FKBP3 PE=1 SV=1	HUMAN	6		P62906
667	5.45	5.45	25.1	17.37	15.06	sp|Q9Y680|FKBP7_HUMAN	Peptidyl-prolyl cis-trans isomerase FKBP7 OS=Homo sapiens GN=FKBP7 PE=1 SV=1	HUMAN	3		P84103
961	2.51	2.53	21.05	6.491	3.509	sp|O95302|FKBP9_HUMAN	Peptidyl-prolyl cis-trans isomerase FKBP9 OS=Homo sapiens GN=FKBP9 PE=1 SV=2	HUMAN	2		H3BTL1
904	3.19	5.67	39.55	32.2	22.6	sp|O43447|PPIH_HUMAN	Peptidyl-prolyl cis-trans isomerase H OS=Homo sapiens GN=PPIH PE=1 SV=1	HUMAN	3		Q96C90
107	31.14	31.14	62.44	54.84	51.84	sp|O60664|PLIN3_HUMAN	Perilipin-3 OS=Homo sapiens GN=PLIN3 PE=1 SV=3	HUMAN	24		Q15717
54	46.96	47.05	59.03	47.77	41.21	tr|B1ALD9|B1ALD9_HUMAN	Periostin OS=Homo sapiens GN=POSTN PE=1 SV=1	HUMAN	29		P09619
1835	0.05	8.96	21.28	10	6.383	sp|P41219|PERI_HUMAN	Peripherin OS=Homo sapiens GN=PRPH PE=1 SV=2	HUMAN	7		Q10567
596	6.18	6.4	6.423	5.206	3.584	sp|Q92626|PXDN_HUMAN	Peroxidasin homolog OS=Homo sapiens GN=PXDN PE=1 SV=2	HUMAN	3		P40616
119	29.17	29.17	78.89	64.32	60.8	sp|Q06830|PRDX1_HUMAN	Peroxiredoxin-1 OS=Homo sapiens GN=PRDX1 PE=1 SV=1	HUMAN	29		P35520
169	22.73	24.92	48.48	44.95	37.88	sp|P32119|PRDX2_HUMAN	Peroxiredoxin-2 OS=Homo sapiens GN=PRDX2 PE=1 SV=5	HUMAN	18		Q9BS26
342	12.73	16.19	56.09	40.96	36.53	sp|Q13162|PRDX4_HUMAN	Peroxiredoxin-4 OS=Homo sapiens GN=PRDX4 PE=1 SV=1	HUMAN	11		J3KQJ1
210	19.39	19.39	48.6	37.85	37.85	sp|P30044|PRDX5_HUMAN	Peroxiredoxin-5, mitochondrial OS=Homo sapiens GN=PRDX5 PE=1 SV=4	HUMAN	13		Q9NR31
95	33.41	33.41	73.21	67.86	64.29	sp|P30041|PRDX6_HUMAN	Peroxiredoxin-6 OS=Homo sapiens GN=PRDX6 PE=1 SV=3	HUMAN	26		O94903
875	3.58	3.6	14.33	6.32	4.073	tr|E7EWE5|E7EWE5_HUMAN	Peroxisomal multifunctional enzyme type 2 OS=Homo sapiens GN=HSD17B4 PE=1 SV=1	HUMAN	2		A2A274
980	2.31	2.32	17.49	9.508	5.263	sp|Q9NSD9|SYFB_HUMAN	Phenylalanine--tRNA ligase beta subunit OS=Homo sapiens GN=FARSB PE=1 SV=3	HUMAN	2		P02794
369	11.34	11.35	58.82	55.61	50.8	sp|P30086|PEBP1_HUMAN	Phosphatidylethanolamine-binding protein 1 OS=Homo sapiens GN=PEBP1 PE=1 SV=3	HUMAN	7		K7EQJ5
959	2.54	2.54	17.24	9.606	6.158	sp|P48426|PI42A_HUMAN	Phosphatidylinositol 5-phosphate 4-kinase type-2 alpha OS=Homo sapiens GN=PIP4K2A PE=1 SV=2	HUMAN	2		G8JLB6
811	4.01	4.01	18.52	12.96	12.96	sp|Q00169|PIPNA_HUMAN	Phosphatidylinositol transfer protein alpha isoform OS=Homo sapiens GN=PITPNA PE=1 SV=2	HUMAN	2		Q8WZA0
842	3.82	3.91	13.65	11.07	9.225	tr|A0A0A0MSW4|A0A0A0MSW4_HUMAN	Phosphatidylinositol transfer protein beta isoform OS=Homo sapiens GN=PITPNB PE=1 SV=1	HUMAN	3		Q6P587
476	8.46	8.46	24.08	12.12	10.58	sp|Q13492|PICAL_HUMAN	Phosphatidylinositol-binding clathrin assembly protein OS=Homo sapiens GN=PICALM PE=1 SV=2	HUMAN	5		K4DI93
676	5.36	5.36	25.28	13.1	13.1	sp|O95394|AGM1_HUMAN	Phosphoacetylglucosamine mutase OS=Homo sapiens GN=PGM3 PE=1 SV=1	HUMAN	5		P53999
101	32.04	32.04	58.72	48.75	42.53	sp|P36871|PGM1_HUMAN	Phosphoglucomutase-1 OS=Homo sapiens GN=PGM1 PE=1 SV=3	HUMAN	19		P49915
46	51.66	51.66	82.97	65.95	62.11	sp|P00558|PGK1_HUMAN	Phosphoglycerate kinase 1 OS=Homo sapiens GN=PGK1 PE=1 SV=3	HUMAN	31		P67775
137	26.38	26.38	72.05	65.35	63.39	sp|P18669|PGAM1_HUMAN	Phosphoglycerate mutase 1 OS=Homo sapiens GN=PGAM1 PE=1 SV=2	HUMAN	23		P24592
524	7.66	7.66	31.11	31.11	31.11	sp|Q9H008|LHPP_HUMAN	Phospholysine phosphohistidine inorganic pyrophosphate phosphatase OS=Homo sapiens GN=LHPP PE=1 SV=2	HUMAN	6		P54577
463	8.8	8.87	30.23	19.61	16.72	sp|Q9HAB8|PPCS_HUMAN	Phosphopantothenate--cysteine ligase OS=Homo sapiens GN=PPCS PE=1 SV=2	HUMAN	5		P01031
135	26.76	26.76	48.92	42.7	34.86	sp|Q9Y617|SERC_HUMAN	Phosphoserine aminotransferase OS=Homo sapiens GN=PSAT1 PE=1 SV=2	HUMAN	14		Q14696
519	7.7	7.7	44.92	29.41	25.13	tr|C9JBI3|C9JBI3_HUMAN	Phosphoserine phosphatase (Fragment) OS=Homo sapiens GN=PSPH PE=1 SV=1	HUMAN	4		Q02878
139	25.9	25.9	53.83	51.2	50	sp|P36955|PEDF_HUMAN	Pigment epithelium-derived factor OS=Homo sapiens GN=SERPINF1 PE=1 SV=4	HUMAN	26		F2Z2Y4
880	3.48	3.55	24.17	24.17	16.11	sp|Q9GZP4|PITH1_HUMAN	PITH domain-containing protein 1 OS=Homo sapiens GN=PITHD1 PE=1 SV=1	HUMAN	2		Q9NZU5
1176	1.81	1.81	17.71	7.127	5.832	tr|H9KV48|H9KV48_HUMAN	Plasma protease C1 inhibitor OS=Homo sapiens GN=SERPING1 PE=1 SV=1	HUMAN	4		B4DLR8
1389	0.56	0.57	8.867	3.202	3.202	sp|P05154|IPSP_HUMAN	Plasma serine protease inhibitor OS=Homo sapiens GN=SERPINA5 PE=1 SV=3	HUMAN	2		Q96M27
60	42.46	42.46	78.61	77.61	71.39	sp|P05121|PAI1_HUMAN	Plasminogen activator inhibitor 1 OS=Homo sapiens GN=SERPINE1 PE=1 SV=1	HUMAN	35		P62987
901	3.21	3.21	14.22	8.578	4.657	sp|Q8NC51|PAIRB_HUMAN	Plasminogen activator inhibitor 1 RNA-binding protein OS=Homo sapiens GN=SERBP1 PE=1 SV=2	HUMAN	2		P30626
120	29.05	29.05	55.9	50.12	41.93	sp|P05120|PAI2_HUMAN	Plasminogen activator inhibitor 2 OS=Homo sapiens GN=SERPINB2 PE=1 SV=2	HUMAN	18		Q92597
51	48.24	48.29	59.84	48.89	41.75	sp|P13797|PLST_HUMAN	Plastin-3 OS=Homo sapiens GN=PLS3 PE=1 SV=4	HUMAN	32		A0A087WY71
436	9.32	9.37	35.12	23.17	18.05	sp|P43034|LIS1_HUMAN	Platelet-activating factor acetylhydrolase IB subunit alpha OS=Homo sapiens GN=PAFAH1B1 PE=1 SV=2	HUMAN	5		P46782
615	6.04	6.04	30.13	17.47	17.47	sp|P68402|PA1B2_HUMAN	Platelet-activating factor acetylhydrolase IB subunit beta OS=Homo sapiens GN=PAFAH1B2 PE=1 SV=1	HUMAN	3		O94973
688	5.25	5.26	9.584	4.43	4.43	sp|P09619|PGFRB_HUMAN	Platelet-derived growth factor receptor beta OS=Homo sapiens GN=PDGFRB PE=1 SV=1	HUMAN	3		P06756
1	359.06	359.06	58.73	46.95	39.41	sp|Q15149|PLEC_HUMAN	Plectin OS=Homo sapiens GN=PLEC PE=1 SV=3	HUMAN	180		Q9NYL9
536	7.33	7.4	31.46	28.37	23.88	sp|Q15365|PCBP1_HUMAN	Poly(rC)-binding protein 1 OS=Homo sapiens GN=PCBP1 PE=1 SV=2	HUMAN	4		P36551
936	2.81	4.87	22.59	16.28	14.62	tr|H3BRU6|H3BRU6_HUMAN	Poly(rC)-binding protein 2 (Fragment) OS=Homo sapiens GN=PCBP2 PE=1 SV=1	HUMAN	3		Q5JXI8
482	8.33	8.33	22.9	18.07	15.38	sp|Q9UHX1|PUF60_HUMAN	Poly(U)-binding-splicing factor PUF60 OS=Homo sapiens GN=PUF60 PE=1 SV=1	HUMAN	6		P02533
371	11.3	11.36	35.38	18.4	14.47	sp|P11940|PABP1_HUMAN	Polyadenylate-binding protein 1 OS=Homo sapiens GN=PABPC1 PE=1 SV=2	HUMAN	8		O00560
209	19.4	19.52	55.9	46.92	35.9	sp|Q6NZI2|PTRF_HUMAN	Polymerase I and transcript release factor OS=Homo sapiens GN=PTRF PE=1 SV=1	HUMAN	15		P55268
213	19.14	19.14	47.44	44.21	34.91	tr|A6NLN1|A6NLN1_HUMAN	Polypyrimidine tract binding protein 1, isoform CRA_b OS=Homo sapiens GN=PTBP1 PE=1 SV=4	HUMAN	10		A0A087WUT6
429	9.5	9.54	75.32	55.84	48.7	sp|Q9UHV9|PFD2_HUMAN	Prefoldin subunit 2 OS=Homo sapiens GN=PFDN2 PE=1 SV=1	HUMAN	7		P17096
948	2.61	2.65	40.1	27.41	9.645	sp|P61758|PFD3_HUMAN	Prefoldin subunit 3 OS=Homo sapiens GN=VBP1 PE=1 SV=3	HUMAN	2		Q14203
647	5.73	5.8	43.38	32.35	27.94	tr|E9PQY2|E9PQY2_HUMAN	Prefoldin subunit 4 OS=Homo sapiens GN=PFDN4 PE=1 SV=1	HUMAN	3		P61604
599	6.15	6.15	66.88	38.96	33.77	sp|Q99471|PFD5_HUMAN	Prefoldin subunit 5 OS=Homo sapiens GN=PFDN5 PE=1 SV=2	HUMAN	3		Q9UJU6
14	99.79	99.79	72.14	65.36	61.14	sp|P02545|LMNA_HUMAN	Prelamin-A/C OS=Homo sapiens GN=LMNA PE=1 SV=1	HUMAN	73		O15116
972	2.38	81.69	79.06	69.2	66.12	tr|Q3BDU5|Q3BDU5_HUMAN	Prelamin-A/C OS=Homo sapiens GN=LMNA PE=1 SV=1	HUMAN	58		O75937
950	2.6	2.62	16.07	5.357	5.357	sp|Q9UMS4|PRP19_HUMAN	Pre-mRNA-processing factor 19 OS=Homo sapiens GN=PRPF19 PE=1 SV=1	HUMAN	2		Q99584
766	4.18	4.89	10.14	8.903	7.246	sp|P26196|DDX6_HUMAN	Probable ATP-dependent RNA helicase DDX6 OS=Homo sapiens GN=DDX6 PE=1 SV=2	HUMAN	3		P18085
966	2.44	2.94	8.132	1.323	1.128	sp|Q93008|USP9X_HUMAN	Probable ubiquitin carboxyl-terminal hydrolase FAF-X OS=Homo sapiens GN=USP9X PE=1 SV=3	HUMAN	3		O15173
624	6	6	20.27	9.354	9.354	sp|Q15113|PCOC1_HUMAN	Procollagen C-endopeptidase enhancer 1 OS=Homo sapiens GN=PCOLCE PE=1 SV=2	HUMAN	3		Q9Y4K0
775	4.12	4.86	8.916	6.988	6.988	sp|Q9UKZ9|PCOC2_HUMAN	Procollagen C-endopeptidase enhancer 2 OS=Homo sapiens GN=PCOLCE2 PE=1 SV=1	HUMAN	4		P21796
927	2.9	3.04	16.72	11.09	3.055	sp|Q8NBJ5|GT251_HUMAN	Procollagen galactosyltransferase 1 OS=Homo sapiens GN=COLGALT1 PE=1 SV=1	HUMAN	2		E5RHG8
367	11.35	13.52	29.44	16.37	14.44	sp|Q02809|PLOD1_HUMAN	Procollagen-lysine,2-oxoglutarate 5-dioxygenase 1 OS=Homo sapiens GN=PLOD1 PE=1 SV=2	HUMAN	8		Q00765
147	24.83	24.83	37.26	31.71	27.64	sp|O60568|PLOD3_HUMAN	Procollagen-lysine,2-oxoglutarate 5-dioxygenase 3 OS=Homo sapiens GN=PLOD3 PE=1 SV=1	HUMAN	17		H0Y8X4
812	4	20	78.85	78.85	78.85	tr|K7EJ44|K7EJ44_HUMAN	Profilin 1, isoform CRA_b OS=Homo sapiens GN=PFN1 PE=1 SV=1	HUMAN	14		Q15121
1286	1.09	5.43	24.47	20.21	20.21	tr|G5E9Q6|G5E9Q6_HUMAN	Profilin OS=Homo sapiens GN=PFN2 PE=1 SV=1	HUMAN	4		P45877
177	22	22	67.86	67.86	67.86	sp|P07737|PROF1_HUMAN	Profilin-1 OS=Homo sapiens GN=PFN1 PE=1 SV=2	HUMAN	16		P12004
600	6.15	6.15	40.66	40.66	40.66	tr|C9J712|C9J712_HUMAN	Profilin-2 OS=Homo sapiens GN=PFN2 PE=1 SV=1	HUMAN	4		E7ETZ0
644	5.75	6.22	28.34	10.83	6.452	sp|Q8WUM4|PDC6I_HUMAN	Programmed cell death 6-interacting protein OS=Homo sapiens GN=PDCD6IP PE=1 SV=1	HUMAN	5		Q9BRG1
660	5.52	5.52	25.94	20.28	16.51	sp|Q9BUL8|PDC10_HUMAN	Programmed cell death protein 10 OS=Homo sapiens GN=PDCD10 PE=1 SV=1	HUMAN	3		Q15819
517	7.7	7.95	39.79	39.79	31.94	sp|O75340|PDCD6_HUMAN	Programmed cell death protein 6 OS=Homo sapiens GN=PDCD6 PE=1 SV=1	HUMAN	4		O00487
525	7.63	7.63	51.47	42.28	26.84	sp|P35232|PHB_HUMAN	Prohibitin OS=Homo sapiens GN=PHB PE=1 SV=1	HUMAN	5		Q99613
804	4.02	4.02	20.13	10.74	10.74	tr|J3KPX7|J3KPX7_HUMAN	Prohibitin-2 OS=Homo sapiens GN=PHB2 PE=1 SV=2	HUMAN	2		P61081
745	4.41	4.51	46.74	22.99	9.962	sp|P12004|PCNA_HUMAN	Proliferating cell nuclear antigen OS=Homo sapiens GN=PCNA PE=1 SV=1	HUMAN	2		P51571
148	24.49	24.49	40.36	37.56	34.01	sp|Q9UQ80|PA2G4_HUMAN	Proliferation-associated protein 2G4 OS=Homo sapiens GN=PA2G4 PE=1 SV=3	HUMAN	13		O94855
695	5.16	5.2	26.55	13.45	13.45	sp|O94903|PROSC_HUMAN	Proline synthase co-transcribed bacterial homolog protein OS=Homo sapiens GN=PROSC PE=1 SV=1	HUMAN	4		P12270
415	9.93	9.93	12.3	4.225	3.015	sp|Q07954|LRP1_HUMAN	Prolow-density lipoprotein receptor-related protein 1 OS=Homo sapiens GN=LRP1 PE=1 SV=2	HUMAN	10		P62424
391	10.64	10.66	17.93	10.6	8.152	sp|Q32P28|P3H1_HUMAN	Prolyl 3-hydroxylase 1 OS=Homo sapiens GN=LEPRE1 PE=1 SV=2	HUMAN	5		F8W031
642	5.76	5.76	15.63	10.99	5.775	sp|P48147|PPCE_HUMAN	Prolyl endopeptidase OS=Homo sapiens GN=PREP PE=1 SV=2	HUMAN	3		Q9H4A4
1193	1.68	2.37	14.42	10.06	3.605	tr|C9JIZ6|C9JIZ6_HUMAN	Prosaposin OS=Homo sapiens GN=PSAP PE=1 SV=2	HUMAN	2		P24752
289	15.03	15.03	30.4	23.8	23.8	sp|Q16647|PTGIS_HUMAN	Prostacyclin synthase OS=Homo sapiens GN=PTGIS PE=1 SV=1	HUMAN	8		M0QYZ2
375	11.25	11.25	61.4	33.13	26.44	sp|Q14914|PTGR1_HUMAN	Prostaglandin reductase 1 OS=Homo sapiens GN=PTGR1 PE=1 SV=2	HUMAN	6		A0A0A0MRI2
179	21.79	21.79	63.05	51.81	46.18	sp|Q06323|PSME1_HUMAN	Proteasome activator complex subunit 1 OS=Homo sapiens GN=PSME1 PE=1 SV=1	HUMAN	14		Q9BRF8
258	16.42	16.42	74.06	62.76	55.23	sp|Q9UL46|PSME2_HUMAN	Proteasome activator complex subunit 2 OS=Homo sapiens GN=PSME2 PE=1 SV=4	HUMAN	11		A0A087WWM0
447	9.05	9.11	37.01	27.95	25.2	sp|P61289|PSME3_HUMAN	Proteasome activator complex subunit 3 OS=Homo sapiens GN=PSME3 PE=1 SV=1	HUMAN	5		P52788
277	15.68	15.68	43.25	34.52	30.95	tr|G3V5Z7|G3V5Z7_HUMAN	Proteasome subunit alpha type OS=Homo sapiens GN=PSMA6 PE=1 SV=1	HUMAN	9		Q2TAA2
159	23.41	23.41	49.43	47.53	47.53	sp|P25786|PSA1_HUMAN	Proteasome subunit alpha type-1 OS=Homo sapiens GN=PSMA1 PE=1 SV=1	HUMAN	16		Q14240
249	16.91	17.02	74.36	49.15	38.03	sp|P25787|PSA2_HUMAN	Proteasome subunit alpha type-2 OS=Homo sapiens GN=PSMA2 PE=1 SV=2	HUMAN	13		P26196
256	16.53	16.62	52.94	43.14	35.69	sp|P25788|PSA3_HUMAN	Proteasome subunit alpha type-3 OS=Homo sapiens GN=PSMA3 PE=1 SV=2	HUMAN	11		P55263
404	10.21	10.21	27.97	22.22	22.22	sp|P25789|PSA4_HUMAN	Proteasome subunit alpha type-4 OS=Homo sapiens GN=PSMA4 PE=1 SV=1	HUMAN	6		O60493
236	17.65	17.67	48.96	44.81	44.81	sp|P28066|PSA5_HUMAN	Proteasome subunit alpha type-5 OS=Homo sapiens GN=PSMA5 PE=1 SV=3	HUMAN	10		Q9H8S9
109	30.54	30.54	68.15	67.34	61.69	sp|O14818|PSA7_HUMAN	Proteasome subunit alpha type-7 OS=Homo sapiens GN=PSMA7 PE=1 SV=1	HUMAN	16		Q00577
777	4.12	4.13	20.41	20.41	15.82	tr|A2ACR1|A2ACR1_HUMAN	Proteasome subunit beta type OS=Homo sapiens GN=PSMB9 PE=1 SV=1	HUMAN	2		O95833
163	23.16	23.16	69.71	63.07	58.92	sp|P20618|PSB1_HUMAN	Proteasome subunit beta type-1 OS=Homo sapiens GN=PSMB1 PE=1 SV=2	HUMAN	17		X6RLR1
823	4	4	17.95	14.29	14.29	sp|P40306|PSB10_HUMAN	Proteasome subunit beta type-10 OS=Homo sapiens GN=PSMB10 PE=1 SV=1	HUMAN	2		E9PGT6
226	18.27	18.27	56.22	55.72	55.72	sp|P49721|PSB2_HUMAN	Proteasome subunit beta type-2 OS=Homo sapiens GN=PSMB2 PE=1 SV=1	HUMAN	15		P20337
212	19.2	19.2	49.27	45.37	45.37	sp|P49720|PSB3_HUMAN	Proteasome subunit beta type-3 OS=Homo sapiens GN=PSMB3 PE=1 SV=2	HUMAN	14		Q9UKZ9
304	14.25	14.29	54.17	41.29	37.88	sp|P28070|PSB4_HUMAN	Proteasome subunit beta type-4 OS=Homo sapiens GN=PSMB4 PE=1 SV=4	HUMAN	14		Q9ULZ3
222	18.58	18.58	66.16	46.77	38.4	sp|P28074|PSB5_HUMAN	Proteasome subunit beta type-5 OS=Homo sapiens GN=PSMB5 PE=1 SV=3	HUMAN	10		A2ACR1
325	13.34	13.34	49.37	45.61	45.61	sp|P28072|PSB6_HUMAN	Proteasome subunit beta type-6 OS=Homo sapiens GN=PSMB6 PE=1 SV=4	HUMAN	7		Q96DG6
290	14.95	14.99	62.45	54.51	47.65	sp|Q99436|PSB7_HUMAN	Proteasome subunit beta type-7 OS=Homo sapiens GN=PSMB7 PE=1 SV=1	HUMAN	11		P21810
332	13.12	13.12	23.72	23.72	21.56	tr|H7C2I1|H7C2I1_HUMAN	Protein arginine N-methyltransferase 1 OS=Homo sapiens GN=PRMT1 PE=1 SV=1	HUMAN	7		Q9NQ88
803	4.02	4.02	9.105	3.925	3.925	sp|O14744|ANM5_HUMAN	Protein arginine N-methyltransferase 5 OS=Homo sapiens GN=PRMT5 PE=1 SV=4	HUMAN	2		V9HW75
248	16.94	17.05	74.59	67.4	55.8	tr|F8WCF6|F8WCF6_HUMAN	Protein ARPC4-TTLL3 OS=Homo sapiens GN=ARPC4-TTLL3 PE=1 SV=1	HUMAN	9		Q04837
626	6	6	38.55	30.73	30.73	sp|O60888|CUTA_HUMAN	Protein CutA OS=Homo sapiens GN=CUTA PE=1 SV=2	HUMAN	5		P37108
160	23.34	23.34	82.54	80.95	73.02	sp|Q99497|PARK7_HUMAN	Protein deglycase DJ-1 OS=Homo sapiens GN=PARK7 PE=1 SV=2	HUMAN	19		P19367
32	62.68	62.68	67.72	62.97	62.77	sp|P30101|PDIA3_HUMAN	Protein disulfide-isomerase A3 OS=Homo sapiens GN=PDIA3 PE=1 SV=4	HUMAN	36		P20290
34	59.8	59.8	59.22	51.94	46.98	sp|P13667|PDIA4_HUMAN	Protein disulfide-isomerase A4 OS=Homo sapiens GN=PDIA4 PE=1 SV=2	HUMAN	35		K7ES89
104	31.2	31.2	56.82	51.14	49.77	sp|Q15084|PDIA6_HUMAN	Protein disulfide-isomerase A6 OS=Homo sapiens GN=PDIA6 PE=1 SV=1	HUMAN	17		Q9H0U4
50	49.64	49.64	72.24	62.6	58.27	sp|P07237|PDIA1_HUMAN	Protein disulfide-isomerase OS=Homo sapiens GN=P4HB PE=1 SV=3	HUMAN	26		P26640
960	2.52	2.55	30.63	5.584	3.892	sp|Q8N8S7|ENAH_HUMAN	Protein enabled homolog OS=Homo sapiens GN=ENAH PE=1 SV=2	HUMAN	2		P42126
632	5.92	5.92	32.6	27.75	27.75	sp|Q92520|FAM3C_HUMAN	Protein FAM3C OS=Homo sapiens GN=FAM3C PE=1 SV=1	HUMAN	5		Q13011
505	7.96	8.05	32.08	24.91	24.91	tr|E9PIE3|E9PIE3_HUMAN	Protein kinase C delta-binding protein OS=Homo sapiens GN=PRKCDBP PE=1 SV=1	HUMAN	6		P55735
700	5.03	5.05	32.63	24.74	21.58	sp|Q8WZA0|LZIC_HUMAN	Protein LZIC OS=Homo sapiens GN=LZIC PE=1 SV=1	HUMAN	3		P00966
871	3.6	3.6	32.43	32.43	27.03	sp|Q96A72|MGN2_HUMAN	Protein mago nashi homolog 2 OS=Homo sapiens GN=MAGOHB PE=1 SV=1	HUMAN	3		P52895
717	4.77	4.78	19.04	12.18	12.18	sp|Q92597|NDRG1_HUMAN	Protein NDRG1 OS=Homo sapiens GN=NDRG1 PE=1 SV=1	HUMAN	3		O14974
643	5.76	5.76	28.34	23.08	23.08	sp|Q9UFN0|NPS3A_HUMAN	Protein NipSnap homolog 3A OS=Homo sapiens GN=NIPSNAP3A PE=1 SV=2	HUMAN	5		A0A024R4E5
1004	2.16	2.18	16.52	11.55	3.73	sp|Q8IWE2|NXP20_HUMAN	Protein NOXP20 OS=Homo sapiens GN=FAM114A1 PE=1 SV=2	HUMAN	2		Q8TEA8
633	5.92	5.92	31.86	20.59	20.59	sp|Q9BUH6|PAXX_HUMAN	Protein PAXX OS=Homo sapiens GN=C9orf142 PE=1 SV=2	HUMAN	3		P29218
968	2.42	2.42	15.95	9.052	9.052	tr|A6NDF3|A6NDF3_HUMAN	Protein PBDC1 OS=Homo sapiens GN=PBDC1 PE=1 SV=2	HUMAN	2		P15848
794	4.03	4.59	7.379	2.718	2.718	sp|O14974|MYPT1_HUMAN	Protein phosphatase 1 regulatory subunit 12A OS=Homo sapiens GN=PPP1R12A PE=1 SV=1	HUMAN	3		P52943
686	5.27	5.27	39.46	39.46	34.69	sp|Q96C90|PP14B_HUMAN	Protein phosphatase 1 regulatory subunit 14B OS=Homo sapiens GN=PPP1R14B PE=1 SV=3	HUMAN	3		Q9Y4G6
417	9.9	9.9	38.81	28.66	20.3	tr|H7C003|H7C003_HUMAN	Protein phosphatase 1 regulatory subunit 7 (Fragment) OS=Homo sapiens GN=PPP1R7 PE=1 SV=1	HUMAN	5		P07942
826	4	4	12.11	9.912	9.912	sp|P49593|PPM1F_HUMAN	Protein phosphatase 1F OS=Homo sapiens GN=PPM1F PE=1 SV=3	HUMAN	2		P25398
714	4.82	4.83	20.67	15.06	13.48	sp|Q96M27|PRRC1_HUMAN	Protein PRRC1 OS=Homo sapiens GN=PRRC1 PE=1 SV=1	HUMAN	3		O14744
1778	0.06	4.73	25.17	19.58	8.392	tr|S4R435|S4R435_HUMAN	Protein RPS10-NUDT3 (Fragment) OS=Homo sapiens GN=RPS10-NUDT3 PE=3 SV=1	HUMAN	2		J3KPX7
577	6.5	6.5	53.61	48.45	48.45	sp|P60903|S10AA_HUMAN	Protein S100-A10 OS=Homo sapiens GN=S100A10 PE=1 SV=2	HUMAN	7		O95433
366	11.42	11.42	58.1	45.71	45.71	sp|P31949|S10AB_HUMAN	Protein S100-A11 OS=Homo sapiens GN=S100A11 PE=1 SV=2	HUMAN	8		P11279
735	4.54	4.54	54.08	37.76	29.59	sp|Q99584|S10AD_HUMAN	Protein S100-A13 OS=Homo sapiens GN=S100A13 PE=1 SV=1	HUMAN	2		P35270
565	6.72	6.72	77.67	55.34	55.34	sp|Q96FQ6|S10AG_HUMAN	Protein S100-A16 OS=Homo sapiens GN=S100A16 PE=1 SV=1	HUMAN	4		P48507
510	7.81	7.82	50.5	48.51	48.51	sp|P26447|S10A4_HUMAN	Protein S100-A4 OS=Homo sapiens GN=S100A4 PE=1 SV=1	HUMAN	8		Q07812
664	5.48	5.49	71.11	42.22	32.22	sp|P06703|S10A6_HUMAN	Protein S100-A6 OS=Homo sapiens GN=S100A6 PE=1 SV=1	HUMAN	3		A0A0A6YY95
791	4.05	4.05	22.36	11.49	11.49	sp|P55735|SEC13_HUMAN	Protein SEC13 homolog OS=Homo sapiens GN=SEC13 PE=1 SV=3	HUMAN	3		Q00169
678	5.32	5.33	21.19	14.9	12.25	sp|P0DME0|SETLP_HUMAN	Protein SETSIP OS=Homo sapiens GN=SETSIP PE=1 SV=1	HUMAN	3		K7EJ44
456	8.94	8.94	25.25	15.5	9.5	sp|Q92734|TFG_HUMAN	Protein TFG OS=Homo sapiens GN=TFG PE=1 SV=2	HUMAN	6		P61020
68	39.78	39.78	55.82	45.1	42.88	sp|Q15436|SC23A_HUMAN	Protein transport protein Sec23A OS=Homo sapiens GN=SEC23A PE=1 SV=2	HUMAN	29		Q5VTU3
628	5.97	5.97	6.587	3.568	3.568	sp|O95486|SC24A_HUMAN	Protein transport protein Sec24A OS=Homo sapiens GN=SEC24A PE=1 SV=2	HUMAN	3		C9JLU1
1291	1.06	1.07	9.049	3.108	3.108	sp|P53992|SC24C_HUMAN	Protein transport protein Sec24C OS=Homo sapiens GN=SEC24C PE=1 SV=3	HUMAN	2		Q9UL25
753	4.34	4.34	10.76	6.202	4.942	sp|O94855|SC24D_HUMAN	Protein transport protein Sec24D OS=Homo sapiens GN=SEC24D PE=1 SV=2	HUMAN	2		F6XZQ7
387	10.75	10.85	20.3	7.354	5.995	tr|D6REX3|D6REX3_HUMAN	Protein transport protein Sec31A OS=Homo sapiens GN=SEC31A PE=1 SV=1	HUMAN	6		Q96HY6
320	13.54	13.55	54.2	51.4	43.01	tr|H7BY58|H7BY58_HUMAN	Protein-L-isoaspartate O-methyltransferase OS=Homo sapiens GN=PCMT1 PE=1 SV=1	HUMAN	10		C9JR67
327	13.27	13.35	45.32	35.73	31.89	sp|P28300|LYOX_HUMAN	Protein-lysine 6-oxidase OS=Homo sapiens GN=LOX PE=1 SV=2	HUMAN	8		Q16270
1632	0.11	0.47	3.333	0.5229	0.3704	tr|A0A087WVP1|A0A087WVP1_HUMAN	Protocadherin Fat 1 OS=Homo sapiens GN=FAT1 PE=1 SV=1	HUMAN	3		H0YN81
886	3.4	3.4	39.04	17.98	17.98	sp|Q08623|HDHD1_HUMAN	Pseudouridine-5'-phosphatase OS=Homo sapiens GN=HDHD1 PE=1 SV=3	HUMAN	2		B1ANH5
178	21.95	21.95	68.86	63.32	57.79	sp|P00491|PNPH_HUMAN	Purine nucleoside phosphorylase OS=Homo sapiens GN=PNP PE=1 SV=2	HUMAN	18		P40306
355	12.15	12.15	31.01	16.65	7.508	sp|P55786|PSA_HUMAN	Puromycin-sensitive aminopeptidase OS=Homo sapiens GN=NPEPPS PE=1 SV=2	HUMAN	6		P07711
592	6.22	6.37	16.1	7.296	5.912	sp|O43143|DHX15_HUMAN	Putative pre-mRNA-splicing factor ATP-dependent RNA helicase DHX15 OS=Homo sapiens GN=DHX15 PE=1 SV=2	HUMAN	5		E9PHK0
711	4.85	4.87	22.43	17.65	17.65	tr|F2Z2Y4|F2Z2Y4_HUMAN	Pyridoxal kinase OS=Homo sapiens GN=PDXK PE=1 SV=1	HUMAN	4		P49593
981	2.31	2.31	20.31	13.03	13.03	sp|Q9NVS9|PNPO_HUMAN	Pyridoxine-5'-phosphate oxidase OS=Homo sapiens GN=PNPO PE=1 SV=1	HUMAN	2		J3KRC4
1319	0.91	61.94	63.3	56.7	56.7	tr|H3BTN5|H3BTN5_HUMAN	Pyruvate kinase (Fragment) OS=Homo sapiens GN=PKM PE=1 SV=1	HUMAN	48		H0YDL9
21	81.5	81.5	74.01	68.17	68.17	sp|P14618|KPYM_HUMAN	Pyruvate kinase PKM OS=Homo sapiens GN=PKM PE=1 SV=4	HUMAN	63		Q92882
655	5.62	5.62	21.88	16.72	16.72	sp|Q08257|QOR_HUMAN	Quinone oxidoreductase OS=Homo sapiens GN=CRYZ PE=1 SV=1	HUMAN	3		P00403
241	17.45	17.45	51.81	40.06	34.34	sp|Q53FA7|QORX_HUMAN	Quinone oxidoreductase PIG3 OS=Homo sapiens GN=TP53I3 PE=1 SV=2	HUMAN	11		A0A087WY55
55	46.29	46.29	65.84	59.1	56.85	sp|P50395|GDIB_HUMAN	Rab GDP dissociation inhibitor beta OS=Homo sapiens GN=GDI2 PE=1 SV=2	HUMAN	29		G3V0E5
194	20.2	42.22	54.89	38.94	30.87	sp|P35241|RADI_HUMAN	Radixin OS=Homo sapiens GN=RDX PE=1 SV=1	HUMAN	27		J3KN29
878	3.51	3.51	24.82	7.914	7.914	tr|F6WQW2|F6WQW2_HUMAN	Ran-specific GTPase-activating protein OS=Homo sapiens GN=RANBP1 PE=1 SV=1	HUMAN	2		G3V1C3
421	9.76	9.76	20.17	18.67	15.45	sp|Q13283|G3BP1_HUMAN	Ras GTPase-activating protein-binding protein 1 OS=Homo sapiens GN=G3BP1 PE=1 SV=1	HUMAN	5		C9JP16
17	93.86	93.86	54.62	44.48	39.83	sp|P46940|IQGA1_HUMAN	Ras GTPase-activating-like protein IQGAP1 OS=Homo sapiens GN=IQGAP1 PE=1 SV=1	HUMAN	52		Q92747
185	21.01	21.18	61.73	61.73	57.76	sp|Q15404|RSU1_HUMAN	Ras suppressor protein 1 OS=Homo sapiens GN=RSU1 PE=1 SV=3	HUMAN	16		P62750
661	5.51	5.51	32.29	22.4	18.23	sp|P63000|RAC1_HUMAN	Ras-related C3 botulinum toxin substrate 1 OS=Homo sapiens GN=RAC1 PE=1 SV=1	HUMAN	5		Q03135
862	3.68	3.69	21.73	12.46	9.265	sp|Q7L523|RRAGA_HUMAN	Ras-related GTP-binding protein A OS=Homo sapiens GN=RRAGA PE=1 SV=1	HUMAN	2		P62942
941	2.67	6.88	43.5	25	21.5	sp|P61026|RAB10_HUMAN	Ras-related protein Rab-10 OS=Homo sapiens GN=RAB10 PE=1 SV=1	HUMAN	4		Q8N241
211	19.25	19.25	68.81	63.76	56.42	sp|Q15907|RB11B_HUMAN	Ras-related protein Rab-11B OS=Homo sapiens GN=RAB11B PE=1 SV=4	HUMAN	12		A0A087WUF6
976	2.36	4.5	40.89	16.75	11.33	sp|P51153|RAB13_HUMAN	Ras-related protein Rab-13 OS=Homo sapiens GN=RAB13 PE=1 SV=1	HUMAN	2		A0A0A0MSW4
679	5.31	7.55	30.23	26.51	26.51	sp|P61106|RAB14_HUMAN	Ras-related protein Rab-14 OS=Homo sapiens GN=RAB14 PE=1 SV=4	HUMAN	5		H7BXI1
301	14.33	14.34	76.1	59.02	47.8	sp|P62820|RAB1A_HUMAN	Ras-related protein Rab-1A OS=Homo sapiens GN=RAB1A PE=1 SV=3	HUMAN	7		J3QQ67
787	4.08	13.07	75.12	66.17	47.26	sp|Q9H0U4|RAB1B_HUMAN	Ras-related protein Rab-1B OS=Homo sapiens GN=RAB1B PE=1 SV=1	HUMAN	6		P53004
816	4	4.01	32.89	18.67	14.22	sp|Q9UL25|RAB21_HUMAN	Ras-related protein Rab-21 OS=Homo sapiens GN=RAB21 PE=1 SV=3	HUMAN	2		Q9UBT2
583	6.41	6.41	20.68	20.68	20.68	sp|Q9ULC3|RAB23_HUMAN	Ras-related protein Rab-23 OS=Homo sapiens GN=RAB23 PE=1 SV=1	HUMAN	4		P00813
298	14.44	14.44	66.98	52.36	52.36	sp|P61019|RAB2A_HUMAN	Ras-related protein Rab-2A OS=Homo sapiens GN=RAB2A PE=1 SV=1	HUMAN	9		Q8WVC2
774	4.12	6.15	36.07	24.66	21.92	sp|P20337|RAB3B_HUMAN	Ras-related protein Rab-3B OS=Homo sapiens GN=RAB3B PE=1 SV=2	HUMAN	3		Q9Y5S9
1100	2	3.96	41.74	11.47	11.47	sp|P20338|RAB4A_HUMAN	Ras-related protein Rab-4A OS=Homo sapiens GN=RAB4A PE=1 SV=3	HUMAN	2		O00505
858	3.7	5.45	36.28	30.23	20.47	sp|P20339|RAB5A_HUMAN	Ras-related protein Rab-5A OS=Homo sapiens GN=RAB5A PE=1 SV=2	HUMAN	3		Q13185
813	4	5.67	29.3	29.3	19.53	sp|P61020|RAB5B_HUMAN	Ras-related protein Rab-5B OS=Homo sapiens GN=RAB5B PE=1 SV=1	HUMAN	3		P08243
389	10.75	10.75	60.19	58.8	31.48	sp|P51148|RAB5C_HUMAN	Ras-related protein Rab-5C OS=Homo sapiens GN=RAB5C PE=1 SV=2	HUMAN	6		F8VXU5
479	8.39	10.53	54.23	39.8	39.8	tr|H0YGL6|H0YGL6_HUMAN	Ras-related protein Rab-6A (Fragment) OS=Homo sapiens GN=RAB6A PE=1 SV=1	HUMAN	7		P62316
1226	1.45	10.35	60.1	38.94	33.17	sp|P20340|RAB6A_HUMAN	Ras-related protein Rab-6A OS=Homo sapiens GN=RAB6A PE=1 SV=3	HUMAN	7		A3KFL4
305	14.15	14.28	64.73	62.8	47.83	sp|P51149|RAB7A_HUMAN	Ras-related protein Rab-7a OS=Homo sapiens GN=RAB7A PE=1 SV=1	HUMAN	9		P48449
1779	0.06	4.34	43.96	17.87	10.63	sp|Q92930|RAB8B_HUMAN	Ras-related protein Rab-8B OS=Homo sapiens GN=RAB8B PE=1 SV=2	HUMAN	2		Q9ULC4
1613	0.12	6.28	36.89	27.18	23.3	sp|P11233|RALA_HUMAN	Ras-related protein Ral-A OS=Homo sapiens GN=RALA PE=1 SV=1	HUMAN	4		P20339
533	7.4	7.4	37.86	33.98	31.07	sp|P11234|RALB_HUMAN	Ras-related protein Ral-B OS=Homo sapiens GN=RALB PE=1 SV=1	HUMAN	5		Q96CV9
388	10.75	10.77	58.7	47.28	42.93	sp|P61224|RAP1B_HUMAN	Ras-related protein Rap-1b OS=Homo sapiens GN=RAP1B PE=1 SV=1	HUMAN	6		P48059
501	8.06	8.06	33.94	18.81	18.81	sp|P10301|RRAS_HUMAN	Ras-related protein R-Ras OS=Homo sapiens GN=RRAS PE=1 SV=1	HUMAN	4		P14550
741	4.45	4.55	23.28	17.46	10.05	sp|Q00765|REEP5_HUMAN	Receptor expression-enhancing protein 5 OS=Homo sapiens GN=REEP5 PE=1 SV=3	HUMAN	2		Q7L523
1220	1.49	1.49	25.16	12.1	9.236	sp|Q96DB5|RMD1_HUMAN	Regulator of microtubule dynamics protein 1 OS=Homo sapiens GN=RMDN1 PE=1 SV=1	HUMAN	3		P02649
909	3.15	3.15	21.67	12.81	12.81	tr|H7C240|H7C240_HUMAN	Renin receptor (Fragment) OS=Homo sapiens GN=ATP6AP2 PE=1 SV=1	HUMAN	2		P00367
1185	1.74	1.78	18.89	12.96	11.11	sp|P15927|RFA2_HUMAN	Replication protein A 32 kDa subunit OS=Homo sapiens GN=RPA2 PE=1 SV=1	HUMAN	2		Q8NCW5
242	17.43	17.43	52.57	44.11	44.11	sp|Q15293|RCN1_HUMAN	Reticulocalbin-1 OS=Homo sapiens GN=RCN1 PE=1 SV=1	HUMAN	10		P62873
345	12.51	13.68	35.67	27.13	25	sp|Q96D15|RCN3_HUMAN	Reticulocalbin-3 OS=Homo sapiens GN=RCN3 PE=1 SV=1	HUMAN	9		Q5JR95
380	10.99	11	27.54	21.16	21.16	tr|F8W914|F8W914_HUMAN	Reticulon OS=Homo sapiens GN=RTN4 PE=1 SV=1	HUMAN	6		P15170
933	2.84	2.84	29.65	20.6	20.6	tr|Q5VY30|Q5VY30_HUMAN	Retinol binding protein 4, plasma, isoform CRA_b OS=Homo sapiens GN=RBP4 PE=1 SV=2	HUMAN	4		Q9NWV4
1781	0.06	1.38	11.32	1.977	0.8985	RRRRRsp|Q5M9N0|CD158_HUMAN	REVERSED Coiled-coil domain-containing protein 158 OS=Homo sapiens GN=CCDC158 PE=1 SV=2	HUMAN	2		O43684
1782	0.06	0.96	8.194	1.81	0.4764	RRRRRtr|H0Y6I0|H0Y6I0_HUMAN	REVERSED Golgin subfamily A member 4 (Fragment) OS=Homo sapiens GN=GOLGA4 PE=1 SV=1	HUMAN	2		Q96A72
1388	0.56	1.04	5.742	1.794	1.196	RRRRRsp|Q15063|POSTN_HUMAN	REVERSED Periostin OS=Homo sapiens GN=POSTN PE=1 SV=2	HUMAN	2		P35580
1570	0.15	1.04	3.036	1.344	0.8462	RRRRRsp|P35498|SCN1A_HUMAN	REVERSED Sodium channel protein type 1 subunit alpha OS=Homo sapiens GN=SCN1A PE=1 SV=2	HUMAN	2		P15374
190	20.74	20.74	86.76	80.88	74.51	sp|P52565|GDIR1_HUMAN	Rho GDP-dissociation inhibitor 1 OS=Homo sapiens GN=ARHGDIA PE=1 SV=3	HUMAN	14		H0Y3P2
279	15.64	15.64	43.05	37.81	33.71	sp|Q07960|RHG01_HUMAN	Rho GTPase-activating protein 1 OS=Homo sapiens GN=ARHGAP1 PE=1 SV=1	HUMAN	9		E7EWE5
1016	2.11	4.44	55.85	28.19	28.19	tr|Q5JR08|Q5JR08_HUMAN	Rho-related GTP-binding protein RhoC (Fragment) OS=Homo sapiens GN=RHOC PE=1 SV=4	HUMAN	4		D6RBW1
319	13.55	13.67	41.43	32.75	30.15	sp|P13489|RINI_HUMAN	Ribonuclease inhibitor OS=Homo sapiens GN=RNH1 PE=1 SV=2	HUMAN	14		E7ENL6
450	9.04	9.04	28.62	23.9	23.9	sp|P60891|PRPS1_HUMAN	Ribose-phosphate pyrophosphokinase 1 OS=Homo sapiens GN=PRPS1 PE=1 SV=2	HUMAN	7		F6WQW2
540	7.27	7.27	37.2	27.2	27.2	tr|A0A087X020|A0A087X020_HUMAN	Ribosome maturation protein SBDS OS=Homo sapiens GN=SBDS PE=1 SV=1	HUMAN	6		C9JQ42
85	35.71	35.85	45.39	19.65	13.69	tr|A0A0A0MRV0|A0A0A0MRV0_HUMAN	Ribosome-binding protein 1 OS=Homo sapiens GN=RRBP1 PE=1 SV=1	HUMAN	16		Q9GZP4
1203	1.62	1.62	11.2	11.2	8.197	sp|O00442|RTCA_HUMAN	RNA 3'-terminal phosphate cyclase OS=Homo sapiens GN=RTCA PE=1 SV=1	HUMAN	2		Q15637
529	7.5	7.5	32.43	19.93	17.23	tr|H3BT71|H3BT71_HUMAN	RNA-binding motif protein, X chromosome OS=Homo sapiens GN=RBMX PE=1 SV=1	HUMAN	4		F5H0U5
548	7.14	7.15	66.24	44.59	36.94	sp|P98179|RBM3_HUMAN	RNA-binding protein 3 OS=Homo sapiens GN=RBM3 PE=1 SV=1	HUMAN	5		Q5VW32
849	3.8	3.8	22.41	22.41	22.41	sp|Q9Y5S9|RBM8A_HUMAN	RNA-binding protein 8A OS=Homo sapiens GN=RBM8A PE=1 SV=1	HUMAN	4		Q9BRA2
414	9.93	9.95	27.41	20.39	17.98	sp|Q9Y265|RUVB1_HUMAN	RuvB-like 1 OS=Homo sapiens GN=RUVBL1 PE=1 SV=1	HUMAN	5		P17900
658	5.54	5.55	23.54	12.74	9.071	sp|Q9Y230|RUVB2_HUMAN	RuvB-like 2 OS=Homo sapiens GN=RUVBL2 PE=1 SV=3	HUMAN	4		Q08623
607	6.08	7.36	19.49	16.46	11.65	sp|P31153|METK2_HUMAN	S-adenosylmethionine synthase isoform type-2 OS=Homo sapiens GN=MAT2A PE=1 SV=1	HUMAN	4		Q9H3H3
513	7.78	7.78	26.09	11.59	11.59	sp|Q12765|SCRN1_HUMAN	Secernin-1 OS=Homo sapiens GN=SCRN1 PE=1 SV=2	HUMAN	5		P13861
286	15.32	15.36	31.68	22.67	20.27	sp|O75326|SEM7A_HUMAN	Semaphorin-7A OS=Homo sapiens GN=SEMA7A PE=1 SV=1	HUMAN	10		F6TLX2
807	4.01	4.24	29.5	17.24	15.33	sp|P35270|SPRE_HUMAN	Sepiapterin reductase OS=Homo sapiens GN=SPR PE=1 SV=1	HUMAN	2		P09012
238	17.56	19.84	42.42	33.33	31.24	sp|Q9NVA2|SEP11_HUMAN	Septin-11 OS=Homo sapiens GN=SEPT11 PE=1 SV=3	HUMAN	11		Q63ZY3
133	27.19	27.19	63.16	59.56	56.51	sp|Q15019|SEPT2_HUMAN	Septin-2 OS=Homo sapiens GN=SEPT2 PE=1 SV=1	HUMAN	21		P21399
166	23.09	23.09	53.32	35.47	35.24	tr|E7EPK1|E7EPK1_HUMAN	Septin-7 OS=Homo sapiens GN=SEPT7 PE=1 SV=2	HUMAN	13		A0A096LPI6
1225	1.46	4.64	20.65	8.043	8.043	tr|F8W8I8|F8W8I8_HUMAN	Septin-8 OS=Homo sapiens GN=SEPT8 PE=1 SV=1	HUMAN	3		H7C1E4
195	20.06	22.17	35.67	23.38	20.31	sp|Q9UHD8|SEPT9_HUMAN	Septin-9 OS=Homo sapiens GN=SEPT9 PE=1 SV=2	HUMAN	11		P01034
1260	1.27	1.28	6.875	5.625	5.625	sp|Q92743|HTRA1_HUMAN	Serine protease HTRA1 OS=Homo sapiens GN=HTRA1 PE=1 SV=1	HUMAN	2		E9PI68
347	12.38	12.81	54.03	37.1	32.26	sp|Q07955|SRSF1_HUMAN	Serine/arginine-rich splicing factor 1 OS=Homo sapiens GN=SRSF1 PE=1 SV=2	HUMAN	6		P35625
684	5.28	5.33	41.46	35.37	29.88	sp|P84103|SRSF3_HUMAN	Serine/arginine-rich splicing factor 3 OS=Homo sapiens GN=SRSF3 PE=1 SV=1	HUMAN	4		Q92572
1312	0.95	1.82	11.48	3.061	3.061	tr|Q8NBY1|Q8NBY1_HUMAN	Serine/threonine-protein kinase 26 OS=Homo sapiens GN=STK26 PE=1 SV=1	HUMAN	2		Q96DE0
165	23.09	23.9	42.11	33.62	24.11	sp|P30153|2AAA_HUMAN	Serine/threonine-protein phosphatase 2A 65 kDa regulatory subunit A alpha isoform OS=Homo sapiens GN=PPP2R1A PE=1 SV=4	HUMAN	15		O60869
468	8.63	8.63	28.27	26.14	23.1	tr|A6PVN5|A6PVN5_HUMAN	Serine/threonine-protein phosphatase 2A activator OS=Homo sapiens GN=PPP2R4 PE=1 SV=1	HUMAN	5		Q8NC51
705	4.94	5.59	31.72	15.21	12.62	sp|P67775|PP2AA_HUMAN	Serine/threonine-protein phosphatase 2A catalytic subunit alpha isoform OS=Homo sapiens GN=PPP2CA PE=1 SV=1	HUMAN	4		Q4G0F5
911	3.12	3.22	11.62	5.812	4.81	sp|P53041|PPP5_HUMAN	Serine/threonine-protein phosphatase 5 OS=Homo sapiens GN=PPP5C PE=1 SV=1	HUMAN	2		A0A087X2I1
761	4.24	4.24	22.93	11.78	8.917	sp|Q9BRF8|CPPED_HUMAN	Serine/threonine-protein phosphatase CPPED1 OS=Homo sapiens GN=CPPED1 PE=1 SV=3	HUMAN	2		O43447
358	12.02	12.3	33.03	27.83	26.3	sp|P62140|PP1B_HUMAN	Serine/threonine-protein phosphatase PP1-beta catalytic subunit OS=Homo sapiens GN=PPP1CB PE=1 SV=3	HUMAN	7		O43681
271	15.8	15.8	41.71	37.71	31.14	sp|Q9Y3F4|STRAP_HUMAN	Serine-threonine kinase receptor-associated protein OS=Homo sapiens GN=STRAP PE=1 SV=1	HUMAN	8		O43324
143	25.23	25.29	40.67	32.46	32.46	tr|Q5T5C7|Q5T5C7_HUMAN	Serine--tRNA ligase, cytoplasmic OS=Homo sapiens GN=SARS PE=1 SV=1	HUMAN	15		A0A0A0MSW0
201	19.84	21.76	63.29	43.8	43.8	tr|A0A087X1N8|A0A087X1N8_HUMAN	Serpin B6 OS=Homo sapiens GN=SERPINB6 PE=1 SV=1	HUMAN	13		P24666
990	2.24	3.66	31.28	11.23	11.23	sp|P50452|SPB8_HUMAN	Serpin B8 OS=Homo sapiens GN=SERPINB8 PE=1 SV=2	HUMAN	4		H7C240
56	46.26	46.26	71.29	60.29	60.05	sp|P50454|SERPH_HUMAN	Serpin H1 OS=Homo sapiens GN=SERPINH1 PE=1 SV=2	HUMAN	35		H7BZ14
1657	0.1	2.31	7.654	5.926	3.704	sp|O75830|SPI2_HUMAN	Serpin I2 OS=Homo sapiens GN=SERPINI2 PE=1 SV=1	HUMAN	2		P53041
117	29.51	30.19	39.41	20.85	18.23	sp|P02768|ALBU_HUMAN	Serum albumin OS=Homo sapiens GN=ALB PE=1 SV=2	HUMAN	30		Q12805
566	6.71	6.71	39.13	29.25	29.25	tr|X6RA14|X6RA14_HUMAN	S-formylglutathione hydrolase OS=Homo sapiens GN=ESD PE=1 SV=1	HUMAN	6		Q9UH65
916	3.1	3.1	28.76	17.7	12.83	tr|A0A087WV23|A0A087WV23_HUMAN	SH3 domain-binding glutamic acid-rich-like protein 3 OS=Homo sapiens GN=SH3BGRL3 PE=1 SV=1	HUMAN	2		Q75MG1
329	13.23	13.23	38.16	29.81	28.13	sp|Q9NR45|SIAS_HUMAN	Sialic acid synthase OS=Homo sapiens GN=NANS PE=1 SV=2	HUMAN	7		Q8NEU8
896	3.24	3.46	30.35	11.67	7.004	tr|E9PI68|E9PI68_HUMAN	Signal peptidase complex subunit 2 OS=Homo sapiens GN=SPCS2 PE=1 SV=1	HUMAN	2		A0A087WV23
783	4.1	4.1	36.03	27.21	19.85	sp|P37108|SRP14_HUMAN	Signal recognition particle 14 kDa protein OS=Homo sapiens GN=SRP14 PE=1 SV=2	HUMAN	2		P83731
114	30.06	30.23	43	28.57	28.57	tr|J3KPM9|J3KPM9_HUMAN	Signal transducer and activator of transcription OS=Homo sapiens GN=STAT1 PE=1 SV=1	HUMAN	19		G3V4W4
782	4.1	4.11	58.78	35.81	30.41	sp|Q04837|SSBP_HUMAN	Single-stranded DNA-binding protein, mitochondrial OS=Homo sapiens GN=SSBP1 PE=1 SV=1	HUMAN	4		A0A024R571
1137	2	2	21.74	11.96	11.96	sp|P62304|RUXE_HUMAN	Small nuclear ribonucleoprotein E OS=Homo sapiens GN=SNRPE PE=1 SV=1	HUMAN	2		Q5VZU9
854	3.74	3.74	53.39	38.14	23.73	sp|P62316|SMD2_HUMAN	Small nuclear ribonucleoprotein Sm D2 OS=Homo sapiens GN=SNRPD2 PE=1 SV=1	HUMAN	2		Q86Y82
638	5.85	5.85	20.63	20.63	20.63	sp|P62318|SMD3_HUMAN	Small nuclear ribonucleoprotein Sm D3 OS=Homo sapiens GN=SNRPD3 PE=1 SV=1	HUMAN	3		A0A087WZK9
398	10.46	10.46	46.67	38.33	38.33	tr|B4DUC8|B4DUC8_HUMAN	S-methyl-5'-thioadenosine phosphorylase OS=Homo sapiens GN=MTAP PE=1 SV=1	HUMAN	8		Q5VZR0
292	14.91	14.97	20.82	15.54	11.24	sp|P05023|AT1A1_HUMAN	Sodium/potassium-transporting ATPase subunit alpha-1 OS=Homo sapiens GN=ATP1A1 PE=1 SV=1	HUMAN	7		D6RBV2
523	7.67	7.68	34.05	25.81	25.81	sp|P54709|AT1B3_HUMAN	Sodium/potassium-transporting ATPase subunit beta-3 OS=Homo sapiens GN=ATP1B3 PE=1 SV=1	HUMAN	5		K7ERF1
716	4.79	4.79	57.07	28.79	19.7	sp|P30626|SORCN_HUMAN	Sorcin OS=Homo sapiens GN=SRI PE=1 SV=1	HUMAN	4		Q8TAT6
760	4.24	4.27	20.1	13.16	7.656	tr|A0A0A0MRI2|A0A0A0MRI2_HUMAN	Sorting nexin 6, isoform CRA_b OS=Homo sapiens GN=SNX6 PE=1 SV=1	HUMAN	2		Q8NBJ5
928	2.89	2.89	14.31	10.77	7.071	tr|A0A087WYU1|A0A087WYU1_HUMAN	Sorting nexin OS=Homo sapiens GN=SNX9 PE=1 SV=1	HUMAN	2		A0A087WYU1
1300	1.01	1.03	46.51	28.49	11.05	tr|A0A087X0R6|A0A087X0R6_HUMAN	Sorting nexin-12 OS=Homo sapiens GN=SNX12 PE=1 SV=1	HUMAN	2		E9PMP7
768	4.18	4.18	45.68	23.46	23.46	sp|O60493|SNX3_HUMAN	Sorting nexin-3 OS=Homo sapiens GN=SNX3 PE=1 SV=3	HUMAN	3		Q9NR28
634	5.91	5.91	26.35	13.65	7.619	tr|D3DQH8|D3DQH8_HUMAN	SPARC OS=Homo sapiens GN=SPARC PE=1 SV=1	HUMAN	3		P08579
7	160.45	160.61	59.83	47.86	43.37	sp|Q13813|SPTN1_HUMAN	Spectrin alpha chain, non-erythrocytic 1 OS=Homo sapiens GN=SPTAN1 PE=1 SV=3	HUMAN	89		G3V511
11	117.81	117.81	49.58	38.75	31.77	sp|Q01082|SPTB2_HUMAN	Spectrin beta chain, non-erythrocytic 1 OS=Homo sapiens GN=SPTBN1 PE=1 SV=2	HUMAN	61		Q5VY30
409	10.04	11	31.79	23.51	20.86	sp|P19623|SPEE_HUMAN	Spermidine synthase OS=Homo sapiens GN=SRM PE=1 SV=1	HUMAN	8		Q96F85
763	4.21	4.21	27.32	10.93	8.743	sp|P52788|SPSY_HUMAN	Spermine synthase OS=Homo sapiens GN=SMS PE=1 SV=2	HUMAN	3		Q5TEC6
504	8	8.25	42.94	30.06	26.38	tr|E5RJR5|E5RJR5_HUMAN	S-phase kinase-associated protein 1 OS=Homo sapiens GN=SKP1 PE=1 SV=1	HUMAN	4		H3BRU6
350	12.29	12.3	38.55	20.79	19.16	sp|Q13838|DX39B_HUMAN	Spliceosome RNA helicase DDX39B OS=Homo sapiens GN=DDX39B PE=1 SV=1	HUMAN	7		Q9H488
881	3.48	3.48	9.233	5.947	5.947	sp|Q15637|SF01_HUMAN	Splicing factor 1 OS=Homo sapiens GN=SF1 PE=1 SV=4	HUMAN	2		P05386
551	7.09	7.19	11.42	5.834	4.848	sp|Q15393|SF3B3_HUMAN	Splicing factor 3B subunit 3 OS=Homo sapiens GN=SF3B3 PE=1 SV=4	HUMAN	4		Q9BR76
458	8.87	8.87	17.54	11.17	10.47	sp|P23246|SFPQ_HUMAN	Splicing factor, proline- and glutamine-rich OS=Homo sapiens GN=SFPQ PE=1 SV=2	HUMAN	5		P05543
649	5.68	5.68	24.55	9.455	9.455	sp|Q14247|SRC8_HUMAN	Src substrate cortactin OS=Homo sapiens GN=CTTN PE=1 SV=2	HUMAN	4		P61026
84	36.12	36.12	44.4	30.66	28.35	sp|Q7KZF4|SND1_HUMAN	Staphylococcal nuclease domain-containing protein 1 OS=Homo sapiens GN=SND1 PE=1 SV=1	HUMAN	19		A0A0A0MTC7
459	8.87	8.87	55.7	46.31	34.9	sp|P16949|STMN1_HUMAN	Stathmin OS=Homo sapiens GN=STMN1 PE=1 SV=3	HUMAN	5		P46926
71	38.53	40.57	47.72	38.73	37.41	sp|P38646|GRP75_HUMAN	Stress-70 protein, mitochondrial OS=Homo sapiens GN=HSPA9 PE=1 SV=2	HUMAN	24		O60565
445	9.13	9.16	35.17	18.6	7.366	sp|P31948|STIP1_HUMAN	Stress-induced-phosphoprotein 1 OS=Homo sapiens GN=STIP1 PE=1 SV=1	HUMAN	5		O75223
946	2.63	2.63	6.21	4.925	4.925	sp|Q8IYB5|SMAP1_HUMAN	Stromal membrane-associated protein 1 OS=Homo sapiens GN=SMAP1 PE=1 SV=2	HUMAN	2		Q8IYB5
693	5.2	5.2	33.44	27.5	13.44	tr|J3KQJ1|J3KQJ1_HUMAN	Sulfatase-modifying factor 2 OS=Homo sapiens GN=SUMF2 PE=1 SV=1	HUMAN	3		Q99733
174	22.17	22.17	33.73	21.69	21.69	sp|O00391|QSOX1_HUMAN	Sulfhydryl oxidase 1 OS=Homo sapiens GN=QSOX1 PE=1 SV=3	HUMAN	13		P61758
568	6.68	6.71	27.46	13.87	13.87	sp|Q9UBE0|SAE1_HUMAN	SUMO-activating enzyme subunit 1 OS=Homo sapiens GN=SAE1 PE=1 SV=1	HUMAN	4		Q9UMS4
846	3.81	3.82	12.97	8.75	6.094	sp|Q9UBT2|SAE2_HUMAN	SUMO-activating enzyme subunit 2 OS=Homo sapiens GN=UBA2 PE=1 SV=2	HUMAN	2		Q99714
469	8.63	8.63	31.39	26.28	26.28	tr|H3BQQ9|H3BQQ9_HUMAN	SUMO-conjugating enzyme UBC9 (Fragment) OS=Homo sapiens GN=UBE2I PE=1 SV=1	HUMAN	6		B4DUT8
969	2.41	2.41	12.6	9.589	9.589	sp|Q9Y2Z0|SUGT1_HUMAN	Suppressor of G2 allele of SKP1 homolog OS=Homo sapiens GN=SUGT1 PE=1 SV=3	HUMAN	2		Q9NZL4
913	3.11	3.13	15.04	5.128	3.59	sp|Q9UH65|SWP70_HUMAN	Switch-associated protein 70 OS=Homo sapiens GN=SWAP70 PE=1 SV=1	HUMAN	3		O00203
75	37.75	37.75	62.6	59.8	58.02	sp|Q99536|VAT1_HUMAN	Synaptic vesicle membrane protein VAT-1 homolog OS=Homo sapiens GN=VAT1 PE=1 SV=2	HUMAN	24		Q92973
497	8.11	8.11	65.66	40.4	36.87	sp|O15498|YKT6_HUMAN	Synaptobrevin homolog YKT6 OS=Homo sapiens GN=YKT6 PE=1 SV=1	HUMAN	6		Q15233
921	3.02	3.05	26.81	13.77	10.51	sp|Q86Y82|STX12_HUMAN	Syntaxin-12 OS=Homo sapiens GN=STX12 PE=1 SV=1	HUMAN	2		C9JDE9
662	5.51	5.51	19.92	14.56	14.56	sp|O15400|STX7_HUMAN	Syntaxin-7 OS=Homo sapiens GN=STX7 PE=1 SV=4	HUMAN	3		O00232
726	4.61	4.66	40.27	25.17	25.17	sp|O00560|SDCB1_HUMAN	Syntenin-1 OS=Homo sapiens GN=SDCBP PE=1 SV=1	HUMAN	5		P48426
10	130.6	131.86	51.04	41.99	38.21	sp|Q9Y490|TLN1_HUMAN	Talin-1 OS=Homo sapiens GN=TLN1 PE=1 SV=3	HUMAN	82		Q8N8S7
800	4.02	16.44	17.66	7.16	5.311	sp|Q9Y4G6|TLN2_HUMAN	Talin-2 OS=Homo sapiens GN=TLN2 PE=1 SV=4	HUMAN	13		O95302
500	8.08	8.08	25.15	18.86	13.77	tr|B0QY01|B0QY01_HUMAN	Target of Myb protein 1 (Fragment) OS=Homo sapiens GN=TOM1 PE=1 SV=4	HUMAN	5		P09493
449	9.04	9.04	13.86	7.256	6.326	sp|Q7Z7G0|TARSH_HUMAN	Target of Nesh-SH3 OS=Homo sapiens GN=ABI3BP PE=1 SV=1	HUMAN	5		P62191
131	27.38	29.19	58.09	46.22	37.05	sp|P17987|TCPA_HUMAN	T-complex protein 1 subunit alpha OS=Homo sapiens GN=TCP1 PE=1 SV=1	HUMAN	17		Q96T76
93	33.74	33.74	65.61	52.34	49.72	sp|P78371|TCPB_HUMAN	T-complex protein 1 subunit beta OS=Homo sapiens GN=CCT2 PE=1 SV=4	HUMAN	20		Q93008
382	10.94	10.98	26.35	23.01	16.88	sp|P50991|TCPD_HUMAN	T-complex protein 1 subunit delta OS=Homo sapiens GN=CCT4 PE=1 SV=4	HUMAN	7		A6NDF3
125	28.33	28.33	48.8	42.14	38.08	sp|P48643|TCPE_HUMAN	T-complex protein 1 subunit epsilon OS=Homo sapiens GN=CCT5 PE=1 SV=1	HUMAN	19		Q9Y2Z0
191	20.66	20.96	46.59	30.39	27.26	sp|Q99832|TCPH_HUMAN	T-complex protein 1 subunit eta OS=Homo sapiens GN=CCT7 PE=1 SV=2	HUMAN	15		P17936
255	16.57	17.82	49.54	37.98	27.71	sp|P49368|TCPG_HUMAN	T-complex protein 1 subunit gamma OS=Homo sapiens GN=CCT3 PE=1 SV=4	HUMAN	12		Q3BDU5
153	23.98	23.98	54.93	39.23	24.82	sp|P50990|TCPQ_HUMAN	T-complex protein 1 subunit theta OS=Homo sapiens GN=CCT8 PE=1 SV=4	HUMAN	14		P27361
168	22.82	24.04	52.35	36.91	29.76	sp|P40227|TCPZ_HUMAN	T-complex protein 1 subunit zeta OS=Homo sapiens GN=CCT6A PE=1 SV=3	HUMAN	15		Q08945
490	8.17	8.17	12.42	4.359	2.38	tr|E7EPZ9|E7EPZ9_HUMAN	Tenascin-X OS=Homo sapiens GN=TNXB PE=1 SV=1	HUMAN	7		P51153
544	7.17	7.17	17.81	11.4	11.4	sp|Q9UGI8|TES_HUMAN	Testin OS=Homo sapiens GN=TES PE=1 SV=1	HUMAN	5		P26583
825	4	4	21.88	21.88	20.62	tr|E9PHK0|E9PHK0_HUMAN	Tetranectin OS=Homo sapiens GN=CLEC3B PE=1 SV=1	HUMAN	2		Q9NTX5
828	4	4	19.46	19.46	19.46	tr|H0YDL9|H0YDL9_HUMAN	Tetraspanin (Fragment) OS=Homo sapiens GN=CD81 PE=1 SV=1	HUMAN	3		Q9NSD9
581	6.43	6.43	34.88	30.81	30.81	sp|O95881|TXD12_HUMAN	Thioredoxin domain-containing protein 12 OS=Homo sapiens GN=TXNDC12 PE=1 SV=1	HUMAN	5		Q9NVS9
884	3.43	3.43	15.45	15.45	15.45	sp|Q9BRA2|TXD17_HUMAN	Thioredoxin domain-containing protein 17 OS=Homo sapiens GN=TXNDC17 PE=1 SV=1	HUMAN	2		E9PDF6
197	19.98	19.98	47.69	44.91	32.18	sp|Q8NBS9|TXND5_HUMAN	Thioredoxin domain-containing protein 5 OS=Homo sapiens GN=TXNDC5 PE=1 SV=2	HUMAN	12		Q9BRK5
440	9.2	9.2	57.14	42.86	42.86	sp|P10599|THIO_HUMAN	Thioredoxin OS=Homo sapiens GN=TXN PE=1 SV=3	HUMAN	6		Q5SYZ4
146	24.88	24.9	50.55	41.24	35.22	tr|A0A087WSW9|A0A087WSW9_HUMAN	Thioredoxin reductase 1, cytoplasmic OS=Homo sapiens GN=TXNRD1 PE=1 SV=1	HUMAN	14		P02647
368	11.35	11.36	41.02	35.16	28.52	sp|P30048|PRDX3_HUMAN	Thioredoxin-dependent peroxide reductase, mitochondrial OS=Homo sapiens GN=PRDX3 PE=1 SV=3	HUMAN	7		P50452
474	8.47	8.47	50.17	38.75	34.95	sp|O43396|TXNL1_HUMAN	Thioredoxin-like protein 1 OS=Homo sapiens GN=TXNL1 PE=1 SV=3	HUMAN	7		A0A087WUL0
96	33.24	33.36	42.74	35.27	26.69	sp|P26639|SYTC_HUMAN	Threonine--tRNA ligase, cytoplasmic OS=Homo sapiens GN=TARS PE=1 SV=3	HUMAN	16		Q15363
74	38.11	38.11	35.9	22.48	20.43	sp|P07996|TSP1_HUMAN	Thrombospondin-1 OS=Homo sapiens GN=THBS1 PE=1 SV=2	HUMAN	20		P21281
627	6	6	18.06	18.06	18.06	tr|J3QRJ3|J3QRJ3_HUMAN	Thy-1 membrane glycoprotein OS=Homo sapiens GN=THY1 PE=1 SV=1	HUMAN	3		Q96JB5
940	2.68	2.68	4.819	4.096	4.096	sp|P05543|THBG_HUMAN	Thyroxine-binding globulin OS=Homo sapiens GN=SERPINA7 PE=1 SV=2	HUMAN	2		A0A087WX08
762	4.24	4.24	18.09	18.09	13.83	tr|A0A087WWM0|A0A087WWM0_HUMAN	Trafficking protein particle complex subunit 3 OS=Homo sapiens GN=TRAPPC3 PE=1 SV=1	HUMAN	2		Q9H8Y8
149	24.27	24.3	57.57	42.73	35.01	sp|P37837|TALDO_HUMAN	Transaldolase OS=Homo sapiens GN=TALDO1 PE=1 SV=2	HUMAN	14		Q8IWE2
1152	1.97	2.63	21.59	14.29	10.96	sp|P23193|TCEA1_HUMAN	Transcription elongation factor A protein 1 OS=Homo sapiens GN=TCEA1 PE=1 SV=2	HUMAN	2		Q9Y3C4
740	4.47	4.47	44.94	35.96	25.84	tr|E5RHG8|E5RHG8_HUMAN	Transcription elongation factor B polypeptide 1 (Fragment) OS=Homo sapiens GN=TCEB1 PE=1 SV=1	HUMAN	3		A0A0A0MSG2
669	5.42	5.42	49.15	48.31	29.66	sp|Q15370|ELOB_HUMAN	Transcription elongation factor B polypeptide 2 OS=Homo sapiens GN=TCEB2 PE=1 SV=1	HUMAN	4		Q5JR08
785	4.09	4.09	47.09	26.7	23.79	sp|P20290|BTF3_HUMAN	Transcription factor BTF3 OS=Homo sapiens GN=BTF3 PE=1 SV=1	HUMAN	4		P62854
770	4.16	4.18	26.09	13.04	10.25	sp|Q00577|PURA_HUMAN	Transcriptional activator protein Pur-alpha OS=Homo sapiens GN=PURA PE=1 SV=2	HUMAN	2		P04004
609	6.07	6.07	28.85	17.31	17.31	sp|Q96QR8|PURB_HUMAN	Transcriptional activator protein Pur-beta OS=Homo sapiens GN=PURB PE=1 SV=3	HUMAN	3		A0A087WXI1
832	3.92	3.93	12.96	3.24	3.24	tr|G3V0E5|G3V0E5_HUMAN	Transferrin receptor (P90, CD71), isoform CRA_c OS=Homo sapiens GN=TFRC PE=1 SV=1	HUMAN	2		P50995
42	54.18	55	61.93	55.93	49.78	sp|Q15582|BGH3_HUMAN	Transforming growth factor-beta-induced protein ig-h3 OS=Homo sapiens GN=TGFBI PE=1 SV=1	HUMAN	41		Q7L1Q6
659	5.54	5.54	42.49	34.2	27.46	sp|P61586|RHOA_HUMAN	Transforming protein RhoA OS=Homo sapiens GN=RHOA PE=1 SV=1	HUMAN	4		F6SKB8
72	38.42	38.42	92.04	78.61	78.61	sp|Q01995|TAGL_HUMAN	Transgelin OS=Homo sapiens GN=TAGLN PE=1 SV=4	HUMAN	35		P51572
207	19.6	19.6	80.4	61.81	50.75	sp|P37802|TAGL2_HUMAN	Transgelin-2 OS=Homo sapiens GN=TAGLN2 PE=1 SV=3	HUMAN	22		P53367
24	74.62	74.71	64.02	57.44	51.24	sp|P55072|TERA_HUMAN	Transitional endoplasmic reticulum ATPase OS=Homo sapiens GN=VCP PE=1 SV=4	HUMAN	48		Q8N3D4
64	40.94	40.94	63.24	55.06	51.52	sp|P29401|TKT_HUMAN	Transketolase OS=Homo sapiens GN=TKT PE=1 SV=3	HUMAN	29		P01042
518	7.7	7.72	31.8	25.25	25.25	sp|Q14232|EI2BA_HUMAN	Translation initiation factor eIF-2B subunit alpha OS=Homo sapiens GN=EIF2B1 PE=1 SV=1	HUMAN	6		A8MXP9
1430	0.39	1.12	7.712	1.31	0.936	sp|Q92616|GCN1L_HUMAN	Translational activator GCN1 OS=Homo sapiens GN=GCN1L1 PE=1 SV=6	HUMAN	2		A8MVZ9
306	14.14	14.14	79.79	66.49	66.49	tr|Q5W0H4|Q5W0H4_HUMAN	Translationally-controlled tumor protein OS=Homo sapiens GN=TPT1 PE=1 SV=1	HUMAN	12		P08754
240	17.47	17.85	59.65	49.12	42.98	sp|Q15631|TSN_HUMAN	Translin OS=Homo sapiens GN=TSN PE=1 SV=1	HUMAN	9		Q14CX7
611	6.06	6.06	34.48	24.48	21.03	sp|Q99598|TSNAX_HUMAN	Translin-associated protein X OS=Homo sapiens GN=TSNAX PE=1 SV=1	HUMAN	4		Q96PU5
752	4.36	4.37	28.32	24.86	24.86	sp|P51571|SSRD_HUMAN	Translocon-associated protein subunit delta OS=Homo sapiens GN=SSR4 PE=1 SV=1	HUMAN	3		A0A087WWU8
488	8.22	8.22	33.79	29.22	29.22	sp|P49755|TMEDA_HUMAN	Transmembrane emp24 domain-containing protein 10 OS=Homo sapiens GN=TMED10 PE=1 SV=2	HUMAN	6		E9PGZ1
995	2.22	2.22	21.89	10.95	10.95	sp|Q15363|TMED2_HUMAN	Transmembrane emp24 domain-containing protein 2 OS=Homo sapiens GN=TMED2 PE=1 SV=1	HUMAN	3		Q71U36
955	2.56	4.12	7.127	4.343	1.893	sp|Q92973|TNPO1_HUMAN	Transportin-1 OS=Homo sapiens GN=TNPO1 PE=1 SV=2	HUMAN	2		P15531
308	14.05	14.05	52.1	39.51	37.41	sp|P60174|TPIS_HUMAN	Triosephosphate isomerase OS=Homo sapiens GN=TPI1 PE=1 SV=3	HUMAN	8		Q9BTM1
920	3.06	3.06	6.577	4.041	4.041	tr|Q5VZU9|Q5VZU9_HUMAN	Tripeptidyl-peptidase 2 OS=Homo sapiens GN=TPP2 PE=1 SV=1	HUMAN	2		P52597
722	4.67	4.7	30.68	15.06	11.08	sp|Q9NYL9|TMOD3_HUMAN	Tropomodulin-3 OS=Homo sapiens GN=TMOD3 PE=1 SV=1	HUMAN	3		Q9Y6B6
287	15.31	36.94	67.34	57.66	49.6	tr|H7BYY1|H7BYY1_HUMAN	Tropomyosin 1 (Alpha), isoform CRA_m OS=Homo sapiens GN=TPM1 PE=1 SV=1	HUMAN	21		P20338
963	2.49	46.55	69.72	53.87	48.24	sp|P09493|TPM1_HUMAN	Tropomyosin alpha-1 chain OS=Homo sapiens GN=TPM1 PE=1 SV=2	HUMAN	26		P09488
1093	2	55.59	87.67	74.45	63.44	tr|A0A087WWU8|A0A087WWU8_HUMAN	Tropomyosin alpha-3 chain OS=Homo sapiens GN=TPM3 PE=1 SV=1	HUMAN	31		P62304
25	70.69	70.73	79.03	75.81	70.16	sp|P67936|TPM4_HUMAN	Tropomyosin alpha-4 chain OS=Homo sapiens GN=TPM4 PE=1 SV=3	HUMAN	39		P23193
103	31.42	56.84	84.86	75	68.31	tr|Q5TCU3|Q5TCU3_HUMAN	Tropomyosin beta chain OS=Homo sapiens GN=TPM2 PE=1 SV=1	HUMAN	30		E7ER44
76	37.53	37.6	68.15	60.08	57.32	sp|P23381|SYWC_HUMAN	Tryptophan--tRNA ligase, cytoplasmic OS=Homo sapiens GN=WARS PE=1 SV=2	HUMAN	20		H9KV48
1095	2	31.86	45.45	45.45	43.46	sp|Q71U36|TBA1A_HUMAN	Tubulin alpha-1A chain OS=Homo sapiens GN=TUBA1A PE=1 SV=1	HUMAN	21		P68371
102	31.6	31.86	39.5	39.5	37.76	tr|F5H5D3|F5H5D3_HUMAN	Tubulin alpha-1C chain OS=Homo sapiens GN=TUBA1C PE=1 SV=1	HUMAN	22		P12259
66	40.69	40.69	57.75	54.46	54.46	tr|Q5JP53|Q5JP53_HUMAN	Tubulin beta chain OS=Homo sapiens GN=TUBB PE=1 SV=1	HUMAN	31		P15927
333	13.1	34.94	25.47	24.09	21.58	tr|A0A0B4J269|A0A0B4J269_HUMAN	Tubulin beta-3 chain OS=Homo sapiens GN=TUBB3 PE=4 SV=1	HUMAN	24		A0A087WXL3
1180	1.78	40.1	53.93	52.13	52.13	sp|P68371|TBB4B_HUMAN	Tubulin beta-4B chain OS=Homo sapiens GN=TUBB4B PE=1 SV=1	HUMAN	28		C9JIZ6
574	6.57	24.79	52.47	39.46	34.53	sp|Q9BUF5|TBB6_HUMAN	Tubulin beta-6 chain OS=Homo sapiens GN=TUBB6 PE=1 SV=1	HUMAN	22		P12236
656	5.59	5.59	31.56	31.56	18.44	sp|Q99426|TBCB_HUMAN	Tubulin-folding cofactor B OS=Homo sapiens GN=TBCB PE=1 SV=2	HUMAN	4		O00442
328	13.27	13.27	71.3	63.89	63.89	sp|O75347|TBCA_HUMAN	Tubulin-specific chaperone A OS=Homo sapiens GN=TBCA PE=1 SV=3	HUMAN	8		P14735
314	13.84	13.96	64.56	58.74	54.37	sp|O43399|TPD54_HUMAN	Tumor protein D54 OS=Homo sapiens GN=TPD52L2 PE=1 SV=2	HUMAN	8		P38919
284	15.36	16.98	47.43	37.43	32.86	sp|Q12792|TWF1_HUMAN	Twinfilin-1 OS=Homo sapiens GN=TWF1 PE=1 SV=3	HUMAN	9		O75531
235	17.75	17.95	51.29	44.7	40.97	sp|Q6IBS0|TWF2_HUMAN	Twinfilin-2 OS=Homo sapiens GN=TWF2 PE=1 SV=2	HUMAN	9		Q96DB5
707	4.9	5.03	18.56	12.5	5.871	sp|P54577|SYYC_HUMAN	Tyrosine--tRNA ligase, cytoplasmic OS=Homo sapiens GN=YARS PE=1 SV=4	HUMAN	3		P09497
890	3.36	3.36	12.77	12.77	10.28	sp|P09012|SNRPA_HUMAN	U1 small nuclear ribonucleoprotein A OS=Homo sapiens GN=SNRPA PE=1 SV=3	HUMAN	2		F8W8I8
426	9.58	9.6	39.22	30.59	30.59	sp|P09661|RU2A_HUMAN	U2 small nuclear ribonucleoprotein A' OS=Homo sapiens GN=SNRPA1 PE=1 SV=2	HUMAN	5		P20340
931	2.86	2.92	21.78	16	9.333	sp|P08579|RU2B_HUMAN	U2 small nuclear ribonucleoprotein B'' OS=Homo sapiens GN=SNRPB2 PE=1 SV=1	HUMAN	2		Q53GQ0
733	4.54	5.02	39.1	25.56	21.8	sp|O15116|LSM1_HUMAN	U6 snRNA-associated Sm-like protein LSm1 OS=Homo sapiens GN=LSM1 PE=1 SV=1	HUMAN	3		Q8WVY7
899	3.22	3.22	31.79	21.03	21.03	sp|Q96DE0|NUD16_HUMAN	U8 snoRNA-decapping enzyme OS=Homo sapiens GN=NUDT16 PE=1 SV=2	HUMAN	2		K7ERG9
218	18.9	18.91	38.46	20.75	18.07	sp|P45974|UBP5_HUMAN	Ubiquitin carboxyl-terminal hydrolase 5 OS=Homo sapiens GN=USP5 PE=1 SV=2	HUMAN	10		O15399
873	3.59	3.65	39.13	18.26	14.35	sp|P15374|UCHL3_HUMAN	Ubiquitin carboxyl-terminal hydrolase isozyme L3 OS=Homo sapiens GN=UCHL3 PE=1 SV=1	HUMAN	3		C9J1Z8
252	16.71	16.71	71.5	68.12	53.62	tr|D6RE83|D6RE83_HUMAN	Ubiquitin carboxyl-terminal hydrolase OS=Homo sapiens GN=UCHL1 PE=1 SV=1	HUMAN	20		O43390
547	7.15	7.15	33.71	13.84	9.821	tr|A6NJA2|A6NJA2_HUMAN	Ubiquitin carboxyl-terminal hydrolase OS=Homo sapiens GN=USP14 PE=1 SV=2	HUMAN	5		Q93077
461	8.86	8.88	35.29	29.04	25.74	tr|J3KR44|J3KR44_HUMAN	Ubiquitin thioesterase OTUB1 OS=Homo sapiens GN=OTUB1 PE=1 SV=2	HUMAN	5		Q15382
715	4.8	5.28	59.38	42.97	27.34	sp|P62987|RL40_HUMAN	Ubiquitin-60S ribosomal protein L40 OS=Homo sapiens GN=UBA52 PE=1 SV=2	HUMAN	3		Q15029
622	6	7.14	51.02	34.01	27.21	sp|P61077|UB2D3_HUMAN	Ubiquitin-conjugating enzyme E2 D3 OS=Homo sapiens GN=UBE2D3 PE=1 SV=1	HUMAN	4		Q9BY32
356	12.05	13.05	66	50.5	49.5	sp|P61086|UBE2K_HUMAN	Ubiquitin-conjugating enzyme E2 K OS=Homo sapiens GN=UBE2K PE=1 SV=3	HUMAN	7		Q08722
282	15.43	15.45	72.08	57.79	53.25	sp|P68036|UB2L3_HUMAN	Ubiquitin-conjugating enzyme E2 L3 OS=Homo sapiens GN=UBE2L3 PE=1 SV=1	HUMAN	10		Q92743
253	16.65	17.76	79.61	79.61	78.29	sp|P61088|UBE2N_HUMAN	Ubiquitin-conjugating enzyme E2 N OS=Homo sapiens GN=UBE2N PE=1 SV=1	HUMAN	11		O75131
266	16.08	16.13	76.87	67.35	61.9	sp|Q13404|UB2V1_HUMAN	Ubiquitin-conjugating enzyme E2 variant 1 OS=Homo sapiens GN=UBE2V1 PE=1 SV=2	HUMAN	11		D6RBQ9
748	4.38	11.15	77.24	64.14	47.59	sp|Q15819|UB2V2_HUMAN	Ubiquitin-conjugating enzyme E2 variant 2 OS=Homo sapiens GN=UBE2V2 PE=1 SV=4	HUMAN	6		J3KTD8
1238	1.4	1.4	15.41	10.38	5.975	sp|Q8WVY7|UBCP1_HUMAN	Ubiquitin-like domain-containing CTD phosphatase 1 OS=Homo sapiens GN=UBLCP1 PE=1 SV=2	HUMAN	2		G5E9Q6
35	58.99	58.99	44.71	38.85	38	sp|P22314|UBA1_HUMAN	Ubiquitin-like modifier-activating enzyme 1 OS=Homo sapiens GN=UBA1 PE=1 SV=3	HUMAN	33		P53992
122	28.7	28.7	52.23	37.04	35.22	sp|O60701|UGDH_HUMAN	UDP-glucose 6-dehydrogenase OS=Homo sapiens GN=UGDH PE=1 SV=1	HUMAN	16		M0QZI3
604	6.11	6.2	9.775	4.309	3.087	sp|Q9NYU2|UGGG1_HUMAN	UDP-glucose:glycoprotein glucosyltransferase 1 OS=Homo sapiens GN=UGGT1 PE=1 SV=3	HUMAN	3		A0A087X0R6
365	11.42	11.46	39.27	20.5	16.67	sp|Q16222|UAP1_HUMAN	UDP-N-acetylhexosamine pyrophosphorylase OS=Homo sapiens GN=UAP1 PE=1 SV=3	HUMAN	7		E9PC52
274	15.73	17.75	67.35	53.57	48.47	sp|P30085|KCY_HUMAN	UMP-CMP kinase OS=Homo sapiens GN=CMPK1 PE=1 SV=3	HUMAN	10		Q8NBY1
756	4.28	4.28	35.74	15.97	12.17	tr|F8W031|F8W031_HUMAN	Uncharacterized protein (Fragment) OS=Homo sapiens PE=1 SV=1	HUMAN	2		Q14108
893	3.27	3.27	26.47	14.71	14.71	tr|A0A096LPI6|A0A096LPI6_HUMAN	Uncharacterized protein OS=Homo sapiens PE=4 SV=1	HUMAN	2		H3BTN5
982	2.3	2.4	17.16	3.884	2.62	tr|E9PDF6|E9PDF6_HUMAN	Unconventional myosin-Ib OS=Homo sapiens GN=MYO1B PE=1 SV=1	HUMAN	2		Q5JWF2
680	5.31	5.31	31.21	31.21	26.01	sp|Q969H8|CS010_HUMAN	UPF0556 protein C19orf10 OS=Homo sapiens GN=C19orf10 PE=1 SV=1	HUMAN	5		P39656
262	16.31	16.33	61.89	54.1	43.44	sp|Q9Y224|CN166_HUMAN	UPF0568 protein C14orf166 OS=Homo sapiens GN=C14orf166 PE=1 SV=1	HUMAN	10		Q9UBF2
869	3.63	3.63	56.25	29.37	25.62	sp|Q9NWV4|CA123_HUMAN	UPF0587 protein C1orf123 OS=Homo sapiens GN=C1orf123 PE=1 SV=1	HUMAN	3		Q5T4S7
887	3.39	3.39	21.51	12.75	9.562	sp|Q9H3H3|CK068_HUMAN	UPF0696 protein C11orf68 OS=Homo sapiens GN=C11orf68 PE=1 SV=2	HUMAN	2		P18465
162	23.17	23.17	65.16	43.31	33.86	sp|Q16851|UGPA_HUMAN	UTP--glucose-1-phosphate uridylyltransferase OS=Homo sapiens GN=UGP2 PE=1 SV=5	HUMAN	13		Q15063
498	8.09	8.09	34.23	21.03	12.96	sp|P54727|RD23B_HUMAN	UV excision repair protein RAD23 homolog B OS=Homo sapiens GN=RAD23B PE=1 SV=1	HUMAN	5		P05154
288	15.31	15.93	55.35	42.81	31.19	sp|O75436|VP26A_HUMAN	Vacuolar protein sorting-associated protein 26A OS=Homo sapiens GN=VPS26A PE=1 SV=2	HUMAN	7		H0Y390
902	3.2	6.25	10.71	10.71	10.71	sp|Q4G0F5|VP26B_HUMAN	Vacuolar protein sorting-associated protein 26B OS=Homo sapiens GN=VPS26B PE=1 SV=2	HUMAN	4		Q9BPX5
853	3.75	3.75	32.71	20.56	16.82	tr|F8VXU5|F8VXU5_HUMAN	Vacuolar protein sorting-associated protein 29 OS=Homo sapiens GN=VPS29 PE=1 SV=1	HUMAN	3		Q92616
126	28.32	28.32	30.03	25.75	24.37	sp|Q96QK1|VPS35_HUMAN	Vacuolar protein sorting-associated protein 35 OS=Homo sapiens GN=VPS35 PE=1 SV=2	HUMAN	14		Q7Z6Z7
747	4.39	4.4	31.82	21.02	16.48	sp|Q9BRG1|VPS25_HUMAN	Vacuolar protein-sorting-associated protein 25 OS=Homo sapiens GN=VPS25 PE=1 SV=1	HUMAN	2		P35240
788	4.07	5.43	11.87	2.532	2.532	sp|P26640|SYVC_HUMAN	Valine--tRNA ligase OS=Homo sapiens GN=VARS PE=1 SV=4	HUMAN	3		Q16778
396	10.48	11.46	24.22	19.61	17.09	sp|Q6EMK4|VASN_HUMAN	Vasorin OS=Homo sapiens GN=VASN PE=1 SV=1	HUMAN	7		Q14008
1230	1.44	1.44	17.31	12.82	12.82	sp|Q53GQ0|DHB12_HUMAN	Very-long-chain 3-oxoacyl-CoA reductase OS=Homo sapiens GN=HSD17B12 PE=1 SV=2	HUMAN	2		P63261
665	5.47	5.48	27.27	27.27	18.18	sp|P51809|VAMP7_HUMAN	Vesicle-associated membrane protein 7 OS=Homo sapiens GN=VAMP7 PE=1 SV=3	HUMAN	4		A6NH01
472	8.52	8.52	44.98	26.91	15.66	sp|Q9P0L0|VAPA_HUMAN	Vesicle-associated membrane protein-associated protein A OS=Homo sapiens GN=VAPA PE=1 SV=3	HUMAN	4		H0Y7Z1
351	12.25	12.25	60	55.35	51.63	sp|O75396|SC22B_HUMAN	Vesicle-trafficking protein SEC22b OS=Homo sapiens GN=SEC22B PE=1 SV=4	HUMAN	10		C9JEH7
924	2.96	2.96	16.62	12.31	10.46	tr|D6RBV2|D6RBV2_HUMAN	Vesicular integral-membrane protein VIP36 OS=Homo sapiens GN=LMAN2 PE=1 SV=1	HUMAN	2		P24844
5	175.95	176.77	90.34	88.2	87.12	sp|P08670|VIME_HUMAN	Vimentin OS=Homo sapiens GN=VIM PE=1 SV=4	HUMAN	260		P35498
13	103.08	103.08	67.9	58.55	53	sp|P18206|VINC_HUMAN	Vinculin OS=Homo sapiens GN=VCL PE=1 SV=4	HUMAN	74		P31947
1019	2.1	2.1	22.18	4.603	3.138	sp|P04004|VTNC_HUMAN	Vitronectin OS=Homo sapiens GN=VTN PE=1 SV=1	HUMAN	3		P11233
739	4.49	4.49	26.5	18.02	8.481	sp|P21796|VDAC1_HUMAN	Voltage-dependent anion-selective channel protein 1 OS=Homo sapiens GN=VDAC1 PE=1 SV=2	HUMAN	2		A0A087WUZ6
590	6.33	6.33	25.18	17.73	13.48	tr|A0A0A0MR02|A0A0A0MR02_HUMAN	Voltage-dependent anion-selective channel protein 2 (Fragment) OS=Homo sapiens GN=VDAC2 PE=1 SV=1	HUMAN	3		A0A087WVP1
263	16.22	16.22	41.33	23.66	20.42	sp|P38606|VATA_HUMAN	V-type proton ATPase catalytic subunit A OS=Homo sapiens GN=ATP6V1A PE=1 SV=2	HUMAN	8		O75830
998	2.19	2.35	11.74	7.632	5.088	sp|P21281|VATB2_HUMAN	V-type proton ATPase subunit B, brain isoform OS=Homo sapiens GN=ATP6V1B2 PE=1 SV=3	HUMAN	2		Q16695
123	28.66	28.66	45.54	41.42	36.14	sp|O75083|WDR1_HUMAN	WD repeat-containing protein 1 OS=Homo sapiens GN=WDR1 PE=1 SV=4	HUMAN	14		S4R435
821	4	4	25.51	16.67	16.67	tr|H0YN81|H0YN81_HUMAN	WD repeat-containing protein 61 (Fragment) OS=Homo sapiens GN=WDR61 PE=1 SV=1	HUMAN	2		Q92930
399	10.42	10.43	25.84	13.48	13.48	sp|Q9NQW7|XPP1_HUMAN	Xaa-Pro aminopeptidase 1 OS=Homo sapiens GN=XPNPEP1 PE=1 SV=3	HUMAN	7		Q5M9N0
59	43.38	43.38	66.94	46.72	40.71	sp|P13010|XRCC5_HUMAN	X-ray repair cross-complementing protein 5 OS=Homo sapiens GN=XRCC5 PE=1 SV=3	HUMAN	26		H0Y6I0
79	36.97	36.97	52.38	42.04	40.89	sp|P12956|XRCC6_HUMAN	X-ray repair cross-complementing protein 6 OS=Homo sapiens GN=XRCC6 PE=1 SV=2	HUMAN	23		P41219
261	16.36	16.36	35.93	30.37	23.89	tr|H0Y2Y8|H0Y2Y8_HUMAN	Zyxin (Fragment) OS=Homo sapiens GN=ZYX PE=1 SV=1	HUMAN	8		Q96NY7

## Sheet: naive peroxide
N	Unused	Total	%Cov	%Cov(50)	%Cov(95)	Accession	Name	Species	Peptides(95%)		UNIPROT ID
243	8.33	8.5	86.27	71.57	49.02	sp|P61604|CH10_HUMAN	10 kDa heat shock protein, mitochondrial OS=Homo sapiens GN=HSPE1 PE=1 SV=2	HUMAN	5		P02751
219	9.61	19.64	68.7	57.72	47.56	sp|P31946|1433B_HUMAN	14-3-3 protein beta/alpha OS=Homo sapiens GN=YWHAB PE=1 SV=3	HUMAN	13		P08123
222	9.43	14.35	68.63	57.25	39.61	sp|P62258|1433E_HUMAN	14-3-3 protein epsilon OS=Homo sapiens GN=YWHAE PE=1 SV=1	HUMAN	10		P12111
256	7.87	14.31	51.22	41.06	30.49	sp|Q04917|1433F_HUMAN	14-3-3 protein eta OS=Homo sapiens GN=YWHAH PE=1 SV=4	HUMAN	9		E7EPZ9
361	4.87	12.68	50.2	40.49	27.53	sp|P61981|1433G_HUMAN	14-3-3 protein gamma OS=Homo sapiens GN=YWHAG PE=1 SV=2	HUMAN	8		P02452
153	14.03	22.41	62.04	54.69	45.71	sp|P27348|1433T_HUMAN	14-3-3 protein theta OS=Homo sapiens GN=YWHAQ PE=1 SV=1	HUMAN	15		D6RGG3
84	23.11	23.11	73.17	58.54	45.12	tr|E7EX29|E7EX29_HUMAN	14-3-3 protein zeta/delta (Fragment) OS=Homo sapiens GN=YWHAZ PE=1 SV=1	HUMAN	13		P08670
550	2.22	2.22	24.57	6.203	6.203	tr|A0A087X2I1|A0A087X2I1_HUMAN	26S protease regulatory subunit 10B OS=Homo sapiens GN=PSMC6 PE=1 SV=1	HUMAN	2		Q60FE5
795	0.94	2.82	12.38	1.784	1.784	tr|A0A087WW66|A0A087WW66_HUMAN	26S proteasome non-ATPase regulatory subunit 1 OS=Homo sapiens GN=PSMD1 PE=1 SV=1	HUMAN	2		P02461
422	4.02	4.02	10.68	4.075	4.075	sp|Q13200|PSMD2_HUMAN	26S proteasome non-ATPase regulatory subunit 2 OS=Homo sapiens GN=PSMD2 PE=1 SV=3	HUMAN	2		P98160
813	0.82	1.56	3.184	3.184	3.184	sp|O43242|PSMD3_HUMAN	26S proteasome non-ATPase regulatory subunit 3 OS=Homo sapiens GN=PSMD3 PE=1 SV=2	HUMAN	2		Q15582
493	2.92	2.92	33.95	23.46	12.65	sp|P51665|PSMD7_HUMAN	26S proteasome non-ATPase regulatory subunit 7 OS=Homo sapiens GN=PSMD7 PE=1 SV=2	HUMAN	2		P07093
487	3.11	3.11	21.25	10.1	7.317	tr|R4GMR5|R4GMR5_HUMAN	26S proteasome non-ATPase regulatory subunit 8 OS=Homo sapiens GN=PSMD8 PE=1 SV=1	HUMAN	2		P02545
775	1.09	1.09	22.52	13.06	8.559	tr|J3KN29|J3KN29_HUMAN	26S proteasome non-ATPase regulatory subunit 9 OS=Homo sapiens GN=PSMD9 PE=1 SV=1	HUMAN	2		A0A087X0S5
432	4	4	29.44	8.629	8.629	tr|A0A0B4J2A4|A0A0B4J2A4_HUMAN	3-ketoacyl-CoA thiolase, mitochondrial OS=Homo sapiens GN=ACAA2 PE=1 SV=1	HUMAN	2		P08253
352	5.04	5.04	38.18	29.09	23.64	sp|P46783|RS10_HUMAN	40S ribosomal protein S10 OS=Homo sapiens GN=RPS10 PE=1 SV=1	HUMAN	3		B1ALD9
684	1.83	1.83	41.14	22.78	10.76	sp|P62280|RS11_HUMAN	40S ribosomal protein S11 OS=Homo sapiens GN=RPS11 PE=1 SV=3	HUMAN	2		P63261
492	2.92	2.95	40.15	34.09	24.24	sp|P25398|RS12_HUMAN	40S ribosomal protein S12 OS=Homo sapiens GN=RPS12 PE=1 SV=3	HUMAN	3		P11021
202	10.57	10.59	52.98	38.41	30.46	sp|P62277|RS13_HUMAN	40S ribosomal protein S13 OS=Homo sapiens GN=RPS13 PE=1 SV=2	HUMAN	6		Q14315
424	4.02	4.02	16.56	15.89	15.89	sp|P62263|RS14_HUMAN	40S ribosomal protein S14 OS=Homo sapiens GN=RPS14 PE=1 SV=3	HUMAN	2		P05121
530	2.5	2.5	36.92	26.92	11.54	sp|P62244|RS15A_HUMAN	40S ribosomal protein S15a OS=Homo sapiens GN=RPS15A PE=1 SV=2	HUMAN	2		P50454
157	13.96	13.96	60.96	54.11	48.63	sp|P62249|RS16_HUMAN	40S ribosomal protein S16 OS=Homo sapiens GN=RPS16 PE=1 SV=2	HUMAN	7		P04264
527	2.53	2.53	32.59	32.59	32.59	sp|P0CW22|RS17L_HUMAN	40S ribosomal protein S17-like OS=Homo sapiens GN=RPS17L PE=1 SV=1	HUMAN	2		P06733
229	8.9	8.9	61.18	52.63	38.82	sp|P62269|RS18_HUMAN	40S ribosomal protein S18 OS=Homo sapiens GN=RPS18 PE=1 SV=3	HUMAN	7		A0A0A0MTC7
294	6.62	6.62	40.69	25.52	11.72	sp|P39019|RS19_HUMAN	40S ribosomal protein S19 OS=Homo sapiens GN=RPS19 PE=1 SV=2	HUMAN	3		P26038
197	10.83	10.83	56.66	40.27	27.3	sp|P15880|RS2_HUMAN	40S ribosomal protein S2 OS=Homo sapiens GN=RPS2 PE=1 SV=2	HUMAN	6		P30101
322	5.72	5.72	31.93	22.69	22.69	sp|P60866|RS20_HUMAN	40S ribosomal protein S20 OS=Homo sapiens GN=RPS20 PE=1 SV=1	HUMAN	3		O43707
484	3.16	3.16	74.07	54.32	54.32	tr|Q8WVC2|Q8WVC2_HUMAN	40S ribosomal protein S21 OS=Homo sapiens GN=RPS21 PE=1 SV=1	HUMAN	5		P06396
560	2.17	2.17	26.72	20.61	20.61	tr|E7ETK0|E7ETK0_HUMAN	40S ribosomal protein S24 OS=Homo sapiens GN=RPS24 PE=1 SV=1	HUMAN	2		P07355
246	8.2	8.2	33.6	29.6	29.6	sp|P62851|RS25_HUMAN	40S ribosomal protein S25 OS=Homo sapiens GN=RPS25 PE=1 SV=1	HUMAN	5		P36955
395	4.21	4.21	50.72	36.23	36.23	sp|P62857|RS28_HUMAN	40S ribosomal protein S28 OS=Homo sapiens GN=RPS28 PE=1 SV=1	HUMAN	3		P07996
138	15.45	15.45	66.26	53.09	44.03	sp|P23396|RS3_HUMAN	40S ribosomal protein S3 OS=Homo sapiens GN=RPS3 PE=1 SV=2	HUMAN	10		P10909
404	4.09	4.09	28.41	9.47	6.818	sp|P61247|RS3A_HUMAN	40S ribosomal protein S3a OS=Homo sapiens GN=RPS3A PE=1 SV=2	HUMAN	2		P00338
383	4.36	5.53	56.65	23.95	14.07	sp|P62701|RS4X_HUMAN	40S ribosomal protein S4, X isoform OS=Homo sapiens GN=RPS4X PE=1 SV=2	HUMAN	4		P11142
988	0.14	2.62	33.59	20.23	8.779	tr|C9JEH7|C9JEH7_HUMAN	40S ribosomal protein S4, Y isoform 1 (Fragment) OS=Homo sapiens GN=RPS4Y1 PE=1 SV=1	HUMAN	2		P12110
390	4.29	4.29	36.08	25.77	17.53	sp|P62081|RS7_HUMAN	40S ribosomal protein S7 OS=Homo sapiens GN=RPS7 PE=1 SV=1	HUMAN	2		O00391
348	5.19	5.19	46.28	27.66	27.66	tr|Q5JR95|Q5JR95_HUMAN	40S ribosomal protein S8 OS=Homo sapiens GN=RPS8 PE=1 SV=1	HUMAN	4		P11047
234	8.72	8.74	40.21	36.08	25.77	sp|P46781|RS9_HUMAN	40S ribosomal protein S9 OS=Homo sapiens GN=RPS9 PE=1 SV=3	HUMAN	7		P14618
244	8.31	9.24	45.63	33.46	20.53	tr|C9J9K3|C9J9K3_HUMAN	40S ribosomal protein SA (Fragment) OS=Homo sapiens GN=RPSA PE=1 SV=4	HUMAN	5		P13645
74	25.54	25.54	54.42	48.62	48.62	sp|Q9BRK5|CAB45_HUMAN	45 kDa calcium-binding protein OS=Homo sapiens GN=SDF4 PE=1 SV=1	HUMAN	14		P67936
575	2.06	2.06	14.81	8.537	6.969	sp|P21589|5NTD_HUMAN	5'-nucleotidase OS=Homo sapiens GN=NT5E PE=1 SV=1	HUMAN	2		A0A0C4DGB6
298	6.5	6.5	32.81	13.96	10.82	sp|P10809|CH60_HUMAN	60 kDa heat shock protein, mitochondrial OS=Homo sapiens GN=HSPD1 PE=1 SV=2	HUMAN	7		P07237
148	14.29	14.29	46.69	36.59	32.49	sp|P05388|RLA0_HUMAN	60S acidic ribosomal protein P0 OS=Homo sapiens GN=RPLP0 PE=1 SV=1	HUMAN	7		O75369
525	2.58	2.58	19.3	19.3	19.3	sp|P05386|RLA1_HUMAN	60S acidic ribosomal protein P1 OS=Homo sapiens GN=RPLP1 PE=1 SV=1	HUMAN	2		P07585
223	9.3	9.3	81.74	73.04	73.04	sp|P05387|RLA2_HUMAN	60S acidic ribosomal protein P2 OS=Homo sapiens GN=RPLP2 PE=1 SV=1	HUMAN	5		P08107
364	4.75	4.75	33.64	25.35	17.51	sp|P62906|RL10A_HUMAN	60S ribosomal protein L10a OS=Homo sapiens GN=RPL10A PE=1 SV=2	HUMAN	5		Q76M96
279	7.03	7.03	46.07	27.53	23.6	sp|P62913|RL11_HUMAN	60S ribosomal protein L11 OS=Homo sapiens GN=RPL11 PE=1 SV=2	HUMAN	4		P55268
280	7.02	7.02	40.61	32.73	28.48	sp|P30050|RL12_HUMAN	60S ribosomal protein L12 OS=Homo sapiens GN=RPL12 PE=1 SV=1	HUMAN	5		Q5JP53
329	5.51	5.51	36.95	24.14	14.29	sp|P40429|RL13A_HUMAN	60S ribosomal protein L13a OS=Homo sapiens GN=RPL13A PE=1 SV=2	HUMAN	3		J3KPS3
382	4.41	4.41	25.12	14.42	11.63	sp|P50914|RL14_HUMAN	60S ribosomal protein L14 OS=Homo sapiens GN=RPL14 PE=1 SV=4	HUMAN	2		P35555
499	2.88	2.88	25.36	25.36	18.84	tr|J3QS96|J3QS96_HUMAN	60S ribosomal protein L17 (Fragment) OS=Homo sapiens GN=RPL17 PE=1 SV=1	HUMAN	2		P23284
398	4.18	4.18	53.16	25.26	18.95	tr|J3QQ67|J3QQ67_HUMAN	60S ribosomal protein L18 (Fragment) OS=Homo sapiens GN=RPL18 PE=1 SV=1	HUMAN	3		F5H5D3
365	4.73	4.73	32.63	26.32	26.32	tr|K7ERI7|K7ERI7_HUMAN	60S ribosomal protein L22 OS=Homo sapiens GN=RPL22 PE=1 SV=1	HUMAN	3		P20908
687	1.81	1.81	21.31	21.31	21.31	tr|J3KT29|J3KT29_HUMAN	60S ribosomal protein L23 OS=Homo sapiens GN=RPL23 PE=1 SV=1	HUMAN	2		Q01995
278	7.04	7.04	53.68	43.38	35.29	sp|P61353|RL27_HUMAN	60S ribosomal protein L27 OS=Homo sapiens GN=RPL27 PE=1 SV=2	HUMAN	4		P08238
363	4.82	4.82	43.75	25.89	25.89	tr|H0YMF4|H0YMF4_HUMAN	60S ribosomal protein L28 OS=Homo sapiens GN=RPL28 PE=1 SV=1	HUMAN	3		P55072
397	4.2	4.2	56.52	27.83	22.61	sp|P62888|RL30_HUMAN	60S ribosomal protein L30 OS=Homo sapiens GN=RPL30 PE=1 SV=2	HUMAN	3		P51884
245	8.25	8.25	39.39	21.55	16.84	sp|P46777|RL5_HUMAN	60S ribosomal protein L5 OS=Homo sapiens GN=RPL5 PE=1 SV=3	HUMAN	6		Q15149
268	7.4	7.48	52.02	31.45	17.34	sp|P18124|RL7_HUMAN	60S ribosomal protein L7 OS=Homo sapiens GN=RPL7 PE=1 SV=1	HUMAN	4		P13639
225	9.09	9.09	28.95	24.06	17.67	sp|P62424|RL7A_HUMAN	60S ribosomal protein L7a OS=Homo sapiens GN=RPL7A PE=1 SV=2	HUMAN	6		P22626
455	3.69	3.71	20.62	15.95	13.23	sp|P62917|RL8_HUMAN	60S ribosomal protein L8 OS=Homo sapiens GN=RPL8 PE=1 SV=2	HUMAN	3		Q15113
108	19.03	19.03	40.17	32.51	26.71	sp|P52209|6PGD_HUMAN	6-phosphogluconate dehydrogenase, decarboxylating OS=Homo sapiens GN=PGD PE=1 SV=3	HUMAN	10		Q92626
479	3.2	3.2	19.38	19.38	13.18	sp|O95336|6PGL_HUMAN	6-phosphogluconolactonase OS=Homo sapiens GN=PGLS PE=1 SV=2	HUMAN	2		Q06830
15	68.06	68.06	69.24	62.88	57.27	sp|P08253|MMP2_HUMAN	72 kDa type IV collagenase OS=Homo sapiens GN=MMP2 PE=1 SV=2	HUMAN	57		P01033
18	62.83	62.83	66.21	57.49	54.28	sp|P11021|GRP78_HUMAN	78 kDa glucose-regulated protein OS=Homo sapiens GN=HSPA5 PE=1 SV=2	HUMAN	43		P68104
309	6.06	6.06	11.69	7.135	7.135	sp|Q9UHI8|ATS1_HUMAN	A disintegrin and metalloproteinase with thrombospondin motifs 1 OS=Homo sapiens GN=ADAMTS1 PE=1 SV=4	HUMAN	3		P35908
737	1.37	1.37	16.33	12.35	8.367	sp|Q92688|AN32B_HUMAN	Acidic leucine-rich nuclear phosphoprotein 32 family member B OS=Homo sapiens GN=ANP32B PE=1 SV=1	HUMAN	2		P0C0L4
619	2	65.29	86.93	78.93	75.2	sp|P60709|ACTB_HUMAN	Actin, cytoplasmic 1 OS=Homo sapiens GN=ACTB PE=1 SV=1	HUMAN	63		E7EUF1
17	65.29	65.29	86.93	78.93	75.2	sp|P63261|ACTG_HUMAN	Actin, cytoplasmic 2 OS=Homo sapiens GN=ACTG1 PE=1 SV=1	HUMAN	64		P29401
156	13.96	16.17	33.76	32.49	27.92	sp|P61160|ARP2_HUMAN	Actin-related protein 2 OS=Homo sapiens GN=ACTR2 PE=1 SV=1	HUMAN	10		P18206
248	8.05	8.15	21.51	15.05	13.44	sp|O15143|ARC1B_HUMAN	Actin-related protein 2/3 complex subunit 1B OS=Homo sapiens GN=ARPC1B PE=1 SV=3	HUMAN	4		P04083
260	7.73	7.73	74.33	36.33	27	sp|O15144|ARPC2_HUMAN	Actin-related protein 2/3 complex subunit 2 OS=Homo sapiens GN=ARPC2 PE=1 SV=1	HUMAN	5		P01024
204	10.51	10.51	45.51	35.96	28.65	sp|O15145|ARPC3_HUMAN	Actin-related protein 2/3 complex subunit 3 OS=Homo sapiens GN=ARPC3 PE=1 SV=3	HUMAN	7		Q15084
399	4.18	4.18	49.01	49.01	40.4	sp|O15511|ARPC5_HUMAN	Actin-related protein 2/3 complex subunit 5 OS=Homo sapiens GN=ARPC5 PE=1 SV=3	HUMAN	5		Q9BRK5
709	1.63	1.69	16.99	16.99	13.07	sp|Q9BPX5|ARP5L_HUMAN	Actin-related protein 2/3 complex subunit 5-like protein OS=Homo sapiens GN=ARPC5L PE=1 SV=1	HUMAN	2		Q32Q12
124	16.99	16.99	45.45	33.25	26.08	sp|P61158|ARP3_HUMAN	Actin-related protein 3 OS=Homo sapiens GN=ACTR3 PE=1 SV=3	HUMAN	10		P35579
366	4.72	4.84	30.71	23.62	23.62	sp|P53999|TCP4_HUMAN	Activated RNA polymerase II transcriptional coactivator p15 OS=Homo sapiens GN=SUB1 PE=1 SV=3	HUMAN	3		G3XAI2
400	4.17	4.17	25.69	9.491	4.63	sp|P23526|SAHH_HUMAN	Adenosylhomocysteinase OS=Homo sapiens GN=AHCY PE=1 SV=4	HUMAN	2		P35527
168	13.06	13.06	46.55	40.09	40.09	tr|F8W1A4|F8W1A4_HUMAN	Adenylate kinase 2, mitochondrial OS=Homo sapiens GN=AK2 PE=1 SV=1	HUMAN	7		P50395
295	6.59	8.11	45.71	36.19	26.19	tr|Q5T9B7|Q5T9B7_HUMAN	Adenylate kinase isoenzyme 1 OS=Homo sapiens GN=AK1 PE=1 SV=1	HUMAN	5		Q08380
360	4.9	4.91	27.37	12.63	11.37	sp|Q01518|CAP1_HUMAN	Adenylyl cyclase-associated protein 1 OS=Homo sapiens GN=CAP1 PE=1 SV=5	HUMAN	3		Q02818
328	5.53	5.53	12.61	4.836	4.231	sp|Q8IUX7|AEBP1_HUMAN	Adipocyte enhancer-binding protein 1 OS=Homo sapiens GN=AEBP1 PE=1 SV=1	HUMAN	4		P16035
847	0.56	3.61	23.83	13.76	11.41	sp|P05141|ADT2_HUMAN	ADP/ATP translocase 2 OS=Homo sapiens GN=SLC25A5 PE=1 SV=7	HUMAN	3		P03956
386	4.34	4.34	28.86	13.76	11.41	sp|P12236|ADT3_HUMAN	ADP/ATP translocase 3 OS=Homo sapiens GN=SLC25A6 PE=1 SV=4	HUMAN	3		E7EX29
290	6.7	6.7	46.96	39.23	35.91	sp|P84077|ARF1_HUMAN	ADP-ribosylation factor 1 OS=Homo sapiens GN=ARF1 PE=1 SV=2	HUMAN	6		Q9NRN5
713	1.57	5.72	40	25	21.67	sp|P18085|ARF4_HUMAN	ADP-ribosylation factor 4 OS=Homo sapiens GN=ARF4 PE=1 SV=3	HUMAN	4		P05155
408	4.07	4.07	29.72	13	13	sp|Q04828|AK1C1_HUMAN	Aldo-keto reductase family 1 member C1 OS=Homo sapiens GN=AKR1C1 PE=1 SV=1	HUMAN	3		P28300
319	5.87	5.87	19.3	16.77	11.71	sp|P15121|ALDR_HUMAN	Aldose reductase OS=Homo sapiens GN=AKR1B1 PE=1 SV=3	HUMAN	4		P08476
567	2.11	2.11	35.71	21.43	16.67	sp|Q96IU4|ABHEB_HUMAN	Alpha/beta hydrolase domain-containing protein 14B OS=Homo sapiens GN=ABHD14B PE=1 SV=1	HUMAN	2		P14625
126	16.51	16.7	19.62	16.08	11.17	sp|P02765|FETUA_HUMAN	Alpha-2-HS-glycoprotein OS=Homo sapiens GN=AHSG PE=1 SV=1	HUMAN	30		Q8NBS9
97	20.47	20.54	18.18	13.09	10.04	sp|P01023|A2MG_HUMAN	Alpha-2-macroglobulin OS=Homo sapiens GN=A2M PE=1 SV=3	HUMAN	27		P30041
94	20.78	41.36	42.94	31.39	27.24	sp|P12814|ACTN1_HUMAN	Alpha-actinin-1 OS=Homo sapiens GN=ACTN1 PE=1 SV=2	HUMAN	23		P04792
27	49	49	59.6	44.35	40.18	sp|O43707|ACTN4_HUMAN	Alpha-actinin-4 OS=Homo sapiens GN=ACTN4 PE=1 SV=2	HUMAN	32		P09871
362	4.87	4.87	48.85	41.38	30.46	tr|E9PR44|E9PR44_HUMAN	Alpha-crystallin B chain (Fragment) OS=Homo sapiens GN=CRYAB PE=1 SV=1	HUMAN	4		P12814
23	54.73	54.73	69.35	62.44	62.44	sp|P06733|ENOA_HUMAN	Alpha-enolase OS=Homo sapiens GN=ENO1 PE=1 SV=2	HUMAN	38		Q5HYB6
236	8.62	8.62	21.02	11.99	11.99	sp|P02771|FETA_HUMAN	Alpha-fetoprotein OS=Homo sapiens GN=AFP PE=1 SV=1	HUMAN	7		D3YTG3
1137	0.05	3.61	8.266	5.04	2.419	tr|A0A087WYG8|A0A087WYG8_HUMAN	Alpha-internexin OS=Homo sapiens GN=INA PE=1 SV=1	HUMAN	3		P01023
625	2	3.8	7.692	2.273	2.273	sp|Q16706|MA2A1_HUMAN	Alpha-mannosidase 2 OS=Homo sapiens GN=MAN2A1 PE=1 SV=2	HUMAN	2		P18669
286	6.8	6.8	18.82	12.51	10.96	sp|P15144|AMPN_HUMAN	Aminopeptidase N OS=Homo sapiens GN=ANPEP PE=1 SV=4	HUMAN	5		P53396
71	25.85	25.85	64.16	48.27	45.66	sp|P04083|ANXA1_HUMAN	Annexin A1 OS=Homo sapiens GN=ANXA1 PE=1 SV=2	HUMAN	13		Q12841
29	45.58	45.58	74.34	59.29	52.8	sp|P07355|ANXA2_HUMAN	Annexin A2 OS=Homo sapiens GN=ANXA2 PE=1 SV=2	HUMAN	25		P35442
326	5.55	5.59	40	21.88	17.5	sp|P08758|ANXA5_HUMAN	Annexin A5 OS=Homo sapiens GN=ANXA5 PE=1 SV=2	HUMAN	5		P09651
133	15.9	15.9	34.05	26.72	25.65	sp|P01008|ANT3_HUMAN	Antithrombin-III OS=Homo sapiens GN=SERPINC1 PE=1 SV=1	HUMAN	11		Q15019
415	4.03	4.04	10.44	4.708	4.708	sp|O95782|AP2A1_HUMAN	AP-2 complex subunit alpha-1 OS=Homo sapiens GN=AP2A1 PE=1 SV=3	HUMAN	2		A0A087WVQ6
396	4.2	4.34	35.21	23.97	20.6	sp|P02647|APOA1_HUMAN	Apolipoprotein A-I OS=Homo sapiens GN=APOA1 PE=1 SV=1	HUMAN	5		O14818
181	11.9	11.91	9.369	4.466	2.739	tr|A0A087WTM7|A0A087WTM7_HUMAN	Apolipoprotein B-100 OS=Homo sapiens GN=APOB PE=1 SV=1	HUMAN	8		P20618
349	5.18	5.18	31.23	11.67	9.148	sp|P02649|APOE_HUMAN	Apolipoprotein E OS=Homo sapiens GN=APOE PE=1 SV=1	HUMAN	3		Q92743
475	3.25	3.27	30.73	18.75	12.5	sp|Q07812|BAX_HUMAN	Apoptosis regulator BAX OS=Homo sapiens GN=BAX PE=1 SV=1	HUMAN	3		P52209
485	3.15	3.15	50.77	16.92	16.92	sp|Q15121|PEA15_HUMAN	Astrocytic phosphoprotein PEA-15 OS=Homo sapiens GN=PEA15 PE=1 SV=2	HUMAN	3		E7ENM0
123	17.23	17.23	41.59	30.43	22.5	sp|P06576|ATPB_HUMAN	ATP synthase subunit beta, mitochondrial OS=Homo sapiens GN=ATP5B PE=1 SV=3	HUMAN	8		Q9Y490
99	20.02	20.02	27.07	14.08	11.26	sp|P53396|ACLY_HUMAN	ATP-citrate synthase OS=Homo sapiens GN=ACLY PE=1 SV=3	HUMAN	10		P26022
10	80.45	80.45	22.25	16.6	15.21	sp|P98160|PGBM_HUMAN	Basement membrane-specific heparan sulfate proteoglycan core protein OS=Homo sapiens GN=HSPG2 PE=1 SV=4	HUMAN	50		P28074
255	7.89	7.89	26.38	22.11	17.09	sp|P15291|B4GT1_HUMAN	Beta-1,4-galactosyltransferase 1 OS=Homo sapiens GN=B4GALT1 PE=1 SV=5	HUMAN	7		P08254
520	2.63	2.63	20.6	10.3	10.3	tr|C9J3R8|C9J3R8_HUMAN	Beta-1,4-galactosyltransferase 4 OS=Homo sapiens GN=B4GALT4 PE=1 SV=1	HUMAN	2		P62937
751	1.29	1.29	33.66	25.74	19.8	tr|F5H6I0|F5H6I0_HUMAN	Beta-2-microglobulin OS=Homo sapiens GN=B2M PE=1 SV=2	HUMAN	2		A0A0A6YY95
221	9.48	9.62	24.64	12.41	12.41	sp|P07686|HEXB_HUMAN	Beta-hexosaminidase subunit beta OS=Homo sapiens GN=HEXB PE=1 SV=3	HUMAN	6		P17936
265	7.51	8.69	35.87	25	18.21	sp|P21810|PGS1_HUMAN	Biglycan OS=Homo sapiens GN=BGN PE=1 SV=2	HUMAN	6		F5H2D0
483	3.16	3.16	9.939	3.753	2.738	sp|P13497|BMP1_HUMAN	Bone morphogenetic protein 1 OS=Homo sapiens GN=BMP1 PE=1 SV=2	HUMAN	2		P07737
444	3.96	3.96	16.3	11.89	11.89	sp|P80723|BASP1_HUMAN	Brain acid soluble protein 1 OS=Homo sapiens GN=BASP1 PE=1 SV=2	HUMAN	2		Q16610
247	8.11	8.11	10.71	8.72	6.954	sp|P19022|CADH2_HUMAN	Cadherin-2 OS=Homo sapiens GN=CDH2 PE=1 SV=4	HUMAN	5		P62805
359	4.9	5.02	32.02	22.37	17.54	sp|Q9HB71|CYBP_HUMAN	Calcyclin-binding protein OS=Homo sapiens GN=CACYBP PE=1 SV=2	HUMAN	3		Q12805
162	13.37	13.37	37.87	23.32	16.79	tr|E9PGZ1|E9PGZ1_HUMAN	Caldesmon OS=Homo sapiens GN=CALD1 PE=1 SV=1	HUMAN	8		P26641
439	4	4	7.295	7.295	7.295	sp|Q15417|CNN3_HUMAN	Calponin-3 OS=Homo sapiens GN=CNN3 PE=1 SV=1	HUMAN	2		P06576
129	16.13	16.13	20.69	13.76	11.31	sp|O94985|CSTN1_HUMAN	Calsyntenin-1 OS=Homo sapiens GN=CLSTN1 PE=1 SV=1	HUMAN	9		P61158
154	14.01	14.01	41.59	29.84	29.84	sp|O43852|CALU_HUMAN	Calumenin OS=Homo sapiens GN=CALU PE=1 SV=2	HUMAN	7		P19338
226	9.07	9.07	40.86	34.55	25.58	tr|B1AK88|B1AK88_HUMAN	Capping protein (Actin filament) muscle Z-line, beta, isoform CRA_d OS=Homo sapiens GN=CAPZB PE=1 SV=1	HUMAN	7		P02765
585	2.03	2.06	23.42	14.41	12.16	tr|A8MTM1|A8MTM1_HUMAN	Carbonyl reductase [NADPH] 1 OS=Homo sapiens GN=CBR1 PE=1 SV=1	NADPH	2		D3DQH8
299	6.49	6.49	19.68	10.04	7.831	tr|X6R8A1|X6R8A1_HUMAN	Carboxypeptidase OS=Homo sapiens GN=CTSA PE=1 SV=1	HUMAN	3		P17931
305	6.16	6.37	19.61	12.85	8.287	tr|G3XAP6|G3XAP6_HUMAN	Cartilage oligomeric matrix protein OS=Homo sapiens GN=COMP PE=1 SV=1	HUMAN	4		O94985
477	3.23	3.24	29.93	13.22	5.736	sp|O75718|CRTAP_HUMAN	Cartilage-associated protein OS=Homo sapiens GN=CRTAP PE=1 SV=1	HUMAN	2		P23142
145	14.8	14.8	29.79	29.79	29.79	sp|P07858|CATB_HUMAN	Cathepsin B OS=Homo sapiens GN=CTSB PE=1 SV=3	HUMAN	13		Q86UD1
160	13.55	13.55	31.55	25.97	23.3	sp|P07339|CATD_HUMAN	Cathepsin D OS=Homo sapiens GN=CTSD PE=1 SV=1	HUMAN	11		E9PK25
198	10.83	10.83	37.39	30.7	30.4	sp|P43235|CATK_HUMAN	Cathepsin K OS=Homo sapiens GN=CTSK PE=1 SV=1	HUMAN	7		P01008
163	13.37	13.37	38.74	35.44	29.73	sp|P07711|CATL1_HUMAN	Cathepsin L1 OS=Homo sapiens GN=CTSL PE=1 SV=2	HUMAN	9		Q6ZN40
451	3.75	3.75	42.7	24.16	19.66	sp|Q03135|CAV1_HUMAN	Caveolin-1 OS=Homo sapiens GN=CAV1 PE=1 SV=4	HUMAN	2		P30040
411	4.05	4.09	7.958	3.183	1.869	sp|Q6YHK3|CD109_HUMAN	CD109 antigen OS=Homo sapiens GN=CD109 PE=1 SV=2	HUMAN	2		P09211
385	4.35	4.35	25.65	21.47	21.47	sp|P60953|CDC42_HUMAN	Cell division control protein 42 homolog OS=Homo sapiens GN=CDC42 PE=1 SV=2	HUMAN	3		B4DY09
235	8.65	8.65	25.07	18.54	18.54	sp|P36222|CH3L1_HUMAN	Chitinase-3-like protein 1 OS=Homo sapiens GN=CHI3L1 PE=1 SV=2	HUMAN	5		P23396
158	13.64	13.64	55.19	46.47	40.66	sp|O00299|CLIC1_HUMAN	Chloride intracellular channel protein 1 OS=Homo sapiens GN=CLIC1 PE=1 SV=4	HUMAN	7		P25786
206	10.42	10.54	64.82	45.85	39.92	sp|Q9Y696|CLIC4_HUMAN	Chloride intracellular channel protein 4 OS=Homo sapiens GN=CLIC4 PE=1 SV=4	HUMAN	9		Q13813
394	4.21	4.21	23.5	18.03	14.75	sp|Q13185|CBX3_HUMAN	Chromobox protein homolog 3 OS=Homo sapiens GN=CBX3 PE=1 SV=4	HUMAN	2		P04406
104	19.58	19.65	14.95	9.351	7.981	tr|A0A087WVQ6|A0A087WVQ6_HUMAN	Clathrin heavy chain OS=Homo sapiens GN=CLTC PE=1 SV=1	HUMAN	12		P05997
689	1.77	1.78	17.74	10.48	6.452	sp|P09496|CLCA_HUMAN	Clathrin light chain A OS=Homo sapiens GN=CLTA PE=1 SV=1	HUMAN	2		P30044
341	5.35	5.35	34.8	30.4	25.11	sp|O43809|CPSF5_HUMAN	Cleavage and polyadenylation specificity factor subunit 5 OS=Homo sapiens GN=NUDT21 PE=1 SV=1	HUMAN	4		I3L504
32	42.35	42.35	59.69	41.43	38.98	sp|P10909|CLUS_HUMAN	Clusterin OS=Homo sapiens GN=CLU PE=1 SV=1	HUMAN	33		P07858
380	4.42	6.51	6.16	2.248	1.888	sp|P12259|FA5_HUMAN	Coagulation factor V OS=Homo sapiens GN=F5 PE=1 SV=4	HUMAN	4		Q96D15
214	9.79	9.79	37.76	32.02	29.31	tr|M0QXB4|M0QXB4_HUMAN	Coatomer protein complex, subunit epsilon, isoform CRA_g OS=Homo sapiens GN=COPE PE=1 SV=1	HUMAN	5		Q6EMK4
418	4.03	4.03	6.407	3.089	3.089	sp|Q9Y678|COPG1_HUMAN	Coatomer subunit gamma-1 OS=Homo sapiens GN=COPG1 PE=1 SV=1	HUMAN	2		P05388
388	4.31	4.31	31.31	26.26	18.69	tr|F8VVA7|F8VVA7_HUMAN	Coatomer subunit zeta-1 OS=Homo sapiens GN=COPZ1 PE=1 SV=1	HUMAN	2		P37802
132	16.02	16.02	68.63	54.9	49.51	tr|E9PK25|E9PK25_HUMAN	Cofilin-1 OS=Homo sapiens GN=CFL1 PE=1 SV=1	HUMAN	11		P25787
389	4.3	11.77	59.04	56.02	48.8	sp|Q9Y281|COF2_HUMAN	Cofilin-2 OS=Homo sapiens GN=CFL2 PE=1 SV=1	HUMAN	10		Q5T985
46	33.95	33.95	40.95	28.21	24.11	sp|Q76M96|CCD80_HUMAN	Coiled-coil domain-containing protein 80 OS=Homo sapiens GN=CCDC80 PE=1 SV=1	HUMAN	19		P01034
5	182.59	186.76	88.87	84.9	81.9	sp|P02452|CO1A1_HUMAN	Collagen alpha-1(I) chain OS=Homo sapiens GN=COL1A1 PE=1 SV=5	HUMAN	513		P27348
910	0.31	6.54	31.07	7.397	3.766	sp|P02458|CO2A1_HUMAN	Collagen alpha-1(II) chain OS=Homo sapiens GN=COL2A1 PE=1 SV=3	HUMAN	11		O43852
9	90.57	92.58	62.14	53.34	49.05	sp|P02461|CO3A1_HUMAN	Collagen alpha-1(III) chain OS=Homo sapiens GN=COL3A1 PE=1 SV=4	HUMAN	172		O60664
987	0.14	29.47	22.36	14.53	13.55	tr|A0A087WXW9|A0A087WXW9_HUMAN	Collagen alpha-1(V) chain OS=Homo sapiens GN=COL5A1 PE=1 SV=1	HUMAN	22		P61160
53	30.74	30.74	23.23	15.07	14.2	sp|P20908|CO5A1_HUMAN	Collagen alpha-1(V) chain OS=Homo sapiens GN=COL5A1 PE=1 SV=3	HUMAN	23		P62249
14	68.84	68.84	61.5	44.44	43.08	tr|A0A087X0S5|A0A087X0S5_HUMAN	Collagen alpha-1(VI) chain OS=Homo sapiens GN=COL6A1 PE=1 SV=1	HUMAN	56		O00299
6	141.29	141.29	52.48	41.61	34.16	tr|D6RGG3|D6RGG3_HUMAN	Collagen alpha-1(XII) chain OS=Homo sapiens GN=COL12A1 PE=1 SV=1	HUMAN	78		G3V511
2	226.03	226.03	95.75	92.02	87.41	sp|P08123|CO1A2_HUMAN	Collagen alpha-2(I) chain OS=Homo sapiens GN=COL1A2 PE=1 SV=7	HUMAN	533		P07339
142	15.06	17.65	36.16	12.68	10.34	sp|P05997|CO5A2_HUMAN	Collagen alpha-2(V) chain OS=Homo sapiens GN=COL5A2 PE=1 SV=3	HUMAN	14		Q9UKZ9
35	39.49	39.49	36.6	26.89	24.34	sp|P12110|CO6A2_HUMAN	Collagen alpha-2(VI) chain OS=Homo sapiens GN=COL6A2 PE=1 SV=4	HUMAN	25		E9PGZ1
937	0.24	166.38	59.6	49.12	40.68	tr|E7ENL6|E7ENL6_HUMAN	Collagen alpha-3(VI) chain OS=Homo sapiens GN=COL6A3 PE=1 SV=2	HUMAN	101		P07711
3	188.21	188.21	56	45.99	39.47	sp|P12111|CO6A3_HUMAN	Collagen alpha-3(VI) chain OS=Homo sapiens GN=COL6A3 PE=1 SV=5	HUMAN	115		O75787
346	5.24	5.24	33.74	11.52	11.52	sp|Q96CG8|CTHR1_HUMAN	Collagen triple helix repeat-containing protein 1 OS=Homo sapiens GN=CTHRC1 PE=1 SV=1	HUMAN	3		P98095
117	17.94	17.99	39.64	24.74	22.95	tr|F5H2D0|F5H2D0_HUMAN	Complement C1r subcomponent OS=Homo sapiens GN=C1R PE=1 SV=3	HUMAN	13		P13797
93	21.14	21.14	32.7	24.56	19.33	sp|P09871|C1S_HUMAN	Complement C1s subcomponent OS=Homo sapiens GN=C1S PE=1 SV=1	HUMAN	14		P07195
72	25.83	26.49	21.89	11.61	10.46	sp|P01024|CO3_HUMAN	Complement C3 OS=Homo sapiens GN=C3 PE=1 SV=2	HUMAN	24		F8W1A4
67	26.89	26.92	21.27	11.64	10.09	sp|P0C0L4|CO4A_HUMAN	Complement C4-A OS=Homo sapiens GN=C4A PE=1 SV=2	HUMAN	19		P40926
504	2.8	2.8	8.592	2.983	2.148	sp|P01031|CO5_HUMAN	Complement C5 OS=Homo sapiens GN=C5 PE=1 SV=4	HUMAN	2		P49721
316	5.99	5.99	44.62	32.31	27.31	tr|K7ERG9|K7ERG9_HUMAN	Complement factor D OS=Homo sapiens GN=CFD PE=1 SV=1	HUMAN	4		P69905
786	1.03	1.03	10.73	5.023	5.023	tr|D6RFN0|D6RFN0_HUMAN	COP9 signalosome complex subunit 4 OS=Homo sapiens GN=COPS4 PE=1 SV=1	HUMAN	2		Q15293
242	8.35	8.4	25.11	19.2	15.82	sp|Q9ULV4|COR1C_HUMAN	Coronin-1C OS=Homo sapiens GN=CORO1C PE=1 SV=1	HUMAN	4		Q99497
115	18.13	18.13	46.13	32.2	28.48	tr|A0A0A6YY95|A0A0A6YY95_HUMAN	C-type lectin domain family 11 member A OS=Homo sapiens GN=CLEC11A PE=1 SV=1	HUMAN	10		Q9Y4K0
313	6.02	6.02	11.63	3.659	3.659	sp|Q86VP6|CAND1_HUMAN	Cullin-associated NEDD8-dissociated protein 1 OS=Homo sapiens GN=CAND1 PE=1 SV=2	HUMAN	3		P07900
354	4.99	4.99	45.92	45.92	45.92	sp|P04080|CYTB_HUMAN	Cystatin-B OS=Homo sapiens GN=CSTB PE=1 SV=2	HUMAN	3		P60842
152	14.16	14.16	60.96	35.62	31.51	sp|P01034|CYTC_HUMAN	Cystatin-C OS=Homo sapiens GN=CST3 PE=1 SV=1	HUMAN	15		Q16270
336	5.39	5.39	51.25	31.25	31.25	tr|E9PP21|E9PP21_HUMAN	Cysteine and glycine-rich protein 1 OS=Homo sapiens GN=CSRP1 PE=1 SV=1	HUMAN	3		Q06323
481	3.19	3.19	35.58	24.52	24.52	sp|P52943|CRIP2_HUMAN	Cysteine-rich protein 2 OS=Homo sapiens GN=CRIP2 PE=1 SV=1	HUMAN	2		P00558
335	5.39	5.39	71.29	39.6	32.67	tr|C9JFR7|C9JFR7_HUMAN	Cytochrome c (Fragment) OS=Homo sapiens GN=CYCS PE=1 SV=1	HUMAN	4		Q99536
873	0.44	0.44	19.33	14	14	sp|P20674|COX5A_HUMAN	Cytochrome c oxidase subunit 5A, mitochondrial OS=Homo sapiens GN=COX5A PE=1 SV=2	HUMAN	2		A0A087WTM7
318	5.96	5.96	26.3	13.74	13.74	sp|O75462|CRLF1_HUMAN	Cytokine receptor-like factor 1 OS=Homo sapiens GN=CRLF1 PE=1 SV=1	HUMAN	4		P06748
454	3.72	3.75	6.5	1.076	0.8394	sp|Q14204|DYHC1_HUMAN	Cytoplasmic dynein 1 heavy chain 1 OS=Homo sapiens GN=DYNC1H1 PE=1 SV=5	HUMAN	2		O75326
44	35.96	35.96	62.12	57.66	55.99	sp|P07585|PGS2_HUMAN	Decorin OS=Homo sapiens GN=DCN PE=1 SV=1	HUMAN	36		F5GZN3
491	2.96	2.96	27.5	22.5	17.5	tr|F8VVL1|F8VVL1_HUMAN	Density-regulated protein OS=Homo sapiens GN=DENR PE=1 SV=1	HUMAN	2		P28066
447	3.85	3.85	19.1	19.1	14.61	sp|P32321|DCTD_HUMAN	Deoxycytidylate deaminase OS=Homo sapiens GN=DCTD PE=1 SV=2	HUMAN	2		P14543
466	3.48	3.48	43.7	39.26	20	tr|F6RFD5|F6RFD5_HUMAN	Destrin OS=Homo sapiens GN=DSTN PE=1 SV=1	HUMAN	2		F8WCF6
356	4.95	4.95	27.07	16.92	16.92	sp|O94907|DKK1_HUMAN	Dickkopf-related protein 1 OS=Homo sapiens GN=DKK1 PE=1 SV=1	HUMAN	3		P25788
192	11.24	11.24	31.82	23.6	22.38	sp|Q16555|DPYL2_HUMAN	Dihydropyrimidinase-related protein 2 OS=Homo sapiens GN=DPYSL2 PE=1 SV=1	HUMAN	8		J3QQX2
332	5.42	5.42	20.32	8.69	7.219	sp|O14672|ADA10_HUMAN	Disintegrin and metalloproteinase domain-containing protein 10 OS=Homo sapiens GN=ADAM10 PE=1 SV=1	HUMAN	3		P09382
307	6.12	6.12	12.21	6.931	6.051	sp|O43184|ADA12_HUMAN	Disintegrin and metalloproteinase domain-containing protein 12 OS=Homo sapiens GN=ADAM12 PE=1 SV=3	HUMAN	4		Q9BUD6
464	3.49	3.49	13.22	5.573	4.299	tr|F8WC54|F8WC54_HUMAN	Disintegrin and metalloproteinase domain-containing protein 9 OS=Homo sapiens GN=ADAM9 PE=1 SV=1	HUMAN	2		Q16555
201	10.63	10.63	41.44	34.6	34.6	tr|G3V3M6|G3V3M6_HUMAN	DNA-(apurinic or apyrimidinic site) lyase (Fragment) OS=Homo sapiens GN=APEX1 PE=1 SV=1	HUMAN	7		P63244
428	4.01	4.01	35.41	18.66	14.83	sp|Q8TEA8|DTD1_HUMAN	D-tyrosyl-tRNA(Tyr) deacylase 1 OS=Homo sapiens GN=DTD1 PE=1 SV=2	HUMAN	2		P40925
514	2.71	2.71	16.8	16.8	16.8	tr|H3BQI1|H3BQI1_HUMAN	Dynein light chain roadblock-type 2 OS=Homo sapiens GN=DYNLRB2 PE=4 SV=1	HUMAN	2		P41250
523	2.6	2.6	6.238	2.437	2.437	tr|E7EN73|E7EN73_HUMAN	Dyslexia-associated protein KIAA0319-like protein (Fragment) OS=Homo sapiens GN=KIAA0319L PE=1 SV=1	HUMAN	2		G3V5Z7
378	4.46	4.46	9.721	7.709	4.022	sp|Q14118|DAG1_HUMAN	Dystroglycan OS=Homo sapiens GN=DAG1 PE=1 SV=2	HUMAN	2		P15880
68	26.86	26.86	31.79	22.74	21.95	tr|E7EUF1|E7EUF1_HUMAN	Ectonucleotide pyrophosphatase/phosphodiesterase family member 2 OS=Homo sapiens GN=ENPP2 PE=4 SV=1	HUMAN	17		P43235
448	3.79	3.81	23.33	14.17	7.917	sp|Q96C19|EFHD2_HUMAN	EF-hand domain-containing protein D2 OS=Homo sapiens GN=EFHD2 PE=1 SV=1	HUMAN	2		P32119
121	17.83	17.83	29.21	23.73	18.66	sp|Q12805|FBLN3_HUMAN	EGF-containing fibulin-like extracellular matrix protein 1 OS=Homo sapiens GN=EFEMP1 PE=1 SV=2	HUMAN	13		Q13162
784	1.04	1.1	19.52	4.604	3.683	sp|Q9NZN4|EHD2_HUMAN	EH domain-containing protein 2 OS=Homo sapiens GN=EHD2 PE=1 SV=2	HUMAN	2		G3V3M6
109	18.77	18.77	48.02	37.39	32.15	tr|E7ENM0|E7ENM0_HUMAN	Elastin OS=Homo sapiens GN=ELN PE=4 SV=1	HUMAN	10		P62277
65	27.27	27.27	51.52	47.62	38.31	sp|P68104|EF1A1_HUMAN	Elongation factor 1-alpha 1 OS=Homo sapiens GN=EEF1A1 PE=1 SV=1	HUMAN	20		G5EA09
339	5.36	6.02	30.22	20.89	18.22	sp|P24534|EF1B_HUMAN	Elongation factor 1-beta OS=Homo sapiens GN=EEF1B2 PE=1 SV=3	HUMAN	4		O15145
232	8.79	8.79	19.8	9.613	9.613	tr|E9PRY8|E9PRY8_HUMAN	Elongation factor 1-delta OS=Homo sapiens GN=EEF1D PE=1 SV=1	HUMAN	5		Q9Y617
122	17.3	17.3	41.65	31.12	26.09	sp|P26641|EF1G_HUMAN	Elongation factor 1-gamma OS=Homo sapiens GN=EEF1G PE=1 SV=3	HUMAN	10		Q9Y696
59	28.87	28.87	41.03	31	26.22	sp|P13639|EF2_HUMAN	Elongation factor 2 OS=Homo sapiens GN=EEF2 PE=1 SV=4	HUMAN	15		Q13838
135	15.48	15.48	51.72	34.87	34.87	sp|P30040|ERP29_HUMAN	Endoplasmic reticulum resident protein 29 OS=Homo sapiens GN=ERP29 PE=1 SV=4	HUMAN	11		Q14112
89	22.47	26.16	46.7	30.26	22.17	sp|P14625|ENPL_HUMAN	Endoplasmin OS=Homo sapiens GN=HSP90B1 PE=1 SV=1	HUMAN	14		D6RAF8
441	3.99	3.99	5.548	3.567	2.642	sp|Q9HCU0|CD248_HUMAN	Endosialin OS=Homo sapiens GN=CD248 PE=1 SV=1	HUMAN	2		O14498
510	2.72	2.72	50.96	16.35	16.35	sp|P84090|ERH_HUMAN	Enhancer of rudimentary homolog OS=Homo sapiens GN=ERH PE=1 SV=1	HUMAN	2		P40121
95	20.77	32.68	75.43	58.62	53.02	tr|Q5HYB6|Q5HYB6_HUMAN	Epididymis luminal protein 189 OS=Homo sapiens GN=DKFZp686J1372 PE=1 SV=1	HUMAN	18		J3KND3
790	0.99	1.69	15.71	9.286	4.048	tr|V9HW75|V9HW75_HUMAN	Epididymis secretory protein Li 109 OS=Homo sapiens GN=HEL-S-109 PE=1 SV=1	HUMAN	2		J3QRS3
176	12.25	12.25	37.19	24.38	19.46	sp|P60842|IF4A1_HUMAN	Eukaryotic initiation factor 4A-I OS=Homo sapiens GN=EIF4A1 PE=1 SV=1	HUMAN	7		M0QXB4
503	2.84	2.84	31.33	14	14	tr|D6RBD7|D6RBD7_HUMAN	Eukaryotic translation elongation factor 1 epsilon-1 OS=Homo sapiens GN=EEF1E1 PE=4 SV=1	HUMAN	2		Q06033
796	0.94	1.57	35.42	31.25	15.28	sp|P47813|IF1AX_HUMAN	Eukaryotic translation initiation factor 1A, X-chromosomal OS=Homo sapiens GN=EIF1AX PE=1 SV=2	HUMAN	2		E9PHK0
437	4	4	19.05	9.524	9.524	sp|O00303|EIF3F_HUMAN	Eukaryotic translation initiation factor 3 subunit F OS=Homo sapiens GN=EIF3F PE=1 SV=1	HUMAN	2		P22314
144	14.89	14.89	53.23	37.1	32.8	tr|I3L504|I3L504_HUMAN	Eukaryotic translation initiation factor 5A-1 OS=Homo sapiens GN=EIF5A PE=1 SV=1	HUMAN	9		P28072
443	3.96	3.96	30.2	21.22	21.22	sp|P56537|IF6_HUMAN	Eukaryotic translation initiation factor 6 OS=Homo sapiens GN=EIF6 PE=1 SV=1	HUMAN	3		P31946
392	4.24	4.24	13.94	5.764	4.826	sp|Q16394|EXT1_HUMAN	Exostosin-1 OS=Homo sapiens GN=EXT1 PE=1 SV=2	HUMAN	2		O75874
421	4.02	4.04	13.93	5.432	5.432	sp|Q93063|EXT2_HUMAN	Exostosin-2 OS=Homo sapiens GN=EXT2 PE=1 SV=1	HUMAN	2		P07686
119	17.9	17.9	42.41	26.67	24.44	sp|Q16610|ECM1_HUMAN	Extracellular matrix protein 1 OS=Homo sapiens GN=ECM1 PE=1 SV=2	HUMAN	16		P62258
272	7.23	7.23	28.33	20	20	sp|P08294|SODE_HUMAN	Extracellular superoxide dismutase [Cu-Zn] OS=Homo sapiens GN=SOD3 PE=1 SV=2	HUMAN	4		P05387
932	0.25	9.62	26.11	14.51	11.26	tr|E7EQR4|E7EQR4_HUMAN	Ezrin OS=Homo sapiens GN=EZR PE=1 SV=3	HUMAN	7		Q99538
321	5.77	5.77	20.28	20.28	16.78	sp|P52907|CAZA1_HUMAN	F-actin-capping protein subunit alpha-1 OS=Homo sapiens GN=CAPZA1 PE=1 SV=3	HUMAN	3		P62424
508	2.72	2.99	17.83	12.59	9.091	sp|P47755|CAZA2_HUMAN	F-actin-capping protein subunit alpha-2 OS=Homo sapiens GN=CAPZA2 PE=1 SV=3	HUMAN	2		B1AK88
303	6.18	6.18	33.67	14.81	9.128	sp|Q16658|FSCN1_HUMAN	Fascin OS=Homo sapiens GN=FSCN1 PE=1 SV=3	HUMAN	4		Q96QV6
270	7.3	7.35	10.27	3.704	2.788	sp|P49327|FAS_HUMAN	Fatty acid synthase OS=Homo sapiens GN=FASN PE=1 SV=3	HUMAN	4		P49720
566	2.11	2.46	17.14	12	12	sp|P02792|FRIL_HUMAN	Ferritin light chain OS=Homo sapiens GN=FTL PE=1 SV=2	HUMAN	2		P62269
50	31.99	31.99	21.6	8.952	6.827	sp|P35555|FBN1_HUMAN	Fibrillin-1 OS=Homo sapiens GN=FBN1 PE=1 SV=3	HUMAN	26		B5MDF5
429	4	172	81.78	79.96	78.69	tr|H0Y7Z1|H0Y7Z1_HUMAN	Fibronectin (Fragment) OS=Homo sapiens GN=FN1 PE=1 SV=1	HUMAN	253		D6RE83
1	320.29	320.29	76.45	74.14	71.42	sp|P02751|FINC_HUMAN	Fibronectin OS=Homo sapiens GN=FN1 PE=1 SV=4	HUMAN	429		E9PRY8
334	5.4	8.43	14.42	9.709	7.906	tr|B1AHL2|B1AHL2_HUMAN	Fibulin-1 OS=Homo sapiens GN=FBLN1 PE=1 SV=1	HUMAN	5		P24592
130	16.09	16.09	22.76	20.34	18.49	sp|P23142|FBLN1_HUMAN	Fibulin-1 OS=Homo sapiens GN=FBLN1 PE=1 SV=4	HUMAN	14		P46781
165	13.22	13.28	20.35	10.39	8.024	sp|P98095|FBLN2_HUMAN	Fibulin-2 OS=Homo sapiens GN=FBLN2 PE=1 SV=2	HUMAN	8		P36222
357	4.93	4.93	42.68	21.02	21.02	tr|H0YJ31|H0YJ31_HUMAN	Fibulin-5 (Fragment) OS=Homo sapiens GN=FBLN5 PE=4 SV=1	HUMAN	3		P02771
8	98.52	98.52	42.1	30.92	27.94	tr|Q60FE5|Q60FE5_HUMAN	Filamin A OS=Homo sapiens GN=FLNA PE=1 SV=1	HUMAN	52		P28070
43	36.45	40.3	17.29	13.53	11.61	sp|O75369|FLNB_HUMAN	Filamin-B OS=Homo sapiens GN=FLNB PE=1 SV=2	HUMAN	22		E7ES33
19	62.69	66.69	31.41	19.3	17.47	sp|Q14315|FLNC_HUMAN	Filamin-C OS=Homo sapiens GN=FLNC PE=1 SV=3	HUMAN	35		B2R5W2
284	6.91	6.91	40.29	34.47	29.61	sp|P30043|BLVRB_HUMAN	Flavin reductase (NADPH) OS=Homo sapiens GN=BLVRB PE=1 SV=3	HUMAN	6		P24593
100	19.95	19.98	47.4	32.79	30.52	sp|Q12841|FSTL1_HUMAN	Follistatin-related protein 1 OS=Homo sapiens GN=FSTL1 PE=1 SV=1	HUMAN	21		U3KQK0
719	1.52	1.52	16.34	12.06	8.949	tr|Q5JXI8|Q5JXI8_HUMAN	Four and a half LIM domains protein 1 (Fragment) OS=Homo sapiens GN=FHL1 PE=1 SV=1	HUMAN	2		Q9ULV4
49	32.14	32.14	61.41	53.26	43.75	tr|J3KPS3|J3KPS3_HUMAN	Fructose-bisphosphate aldolase OS=Homo sapiens GN=ALDOA PE=1 SV=1	HUMAN	21		P61604
190	11.5	11.5	54.07	52.59	52.59	sp|P09382|LEG1_HUMAN	Galectin-1 OS=Homo sapiens GN=LGALS1 PE=1 SV=2	HUMAN	13		C9J9K3
128	16.22	16.22	54.8	46.8	44	sp|P17931|LEG3_HUMAN	Galectin-3 OS=Homo sapiens GN=LGALS3 PE=1 SV=5	HUMAN	11		P46777
80	23.75	23.75	34.7	25.47	25.47	sp|Q08380|LG3BP_HUMAN	Galectin-3-binding protein OS=Homo sapiens GN=LGALS3BP PE=1 SV=1	HUMAN	13		P62851
480	3.19	3.19	22.8	10	10	sp|P13284|GILT_HUMAN	Gamma-interferon-inducible lysosomal thiol reductase OS=Homo sapiens GN=IFI30 PE=1 SV=3	HUMAN	2		P19022
518	2.68	2.69	23.83	19.69	19.69	sp|P17900|SAP3_HUMAN	Ganglioside GM2 activator OS=Homo sapiens GN=GM2A PE=1 SV=4	HUMAN	3		O15143
28	48.11	48.11	56.78	47.44	46.68	sp|P06396|GELS_HUMAN	Gelsolin OS=Homo sapiens GN=GSN PE=1 SV=1	HUMAN	30		A0A087X1Z3
338	5.37	5.37	45.77	35.21	35.21	sp|P60983|GMFB_HUMAN	Glia maturation factor beta OS=Homo sapiens GN=GMFB PE=1 SV=2	HUMAN	4		P68036
12	76.73	76.73	77.39	77.39	74.12	sp|P07093|GDN_HUMAN	Glia-derived nexin OS=Homo sapiens GN=SERPINE2 PE=1 SV=1	HUMAN	75		P51858
676	1.94	1.94	16.98	9.701	7.836	sp|P04062|GLCM_HUMAN	Glucosylceramidase OS=Homo sapiens GN=GBA PE=1 SV=3	HUMAN	2		Q9Y3B8
675	1.95	2.02	28.3	11.32	11.32	sp|P35754|GLRX1_HUMAN	Glutaredoxin-1 OS=Homo sapiens GN=GLRX PE=1 SV=2	HUMAN	2		Q15404
426	4.01	4.01	46.27	11.04	11.04	sp|O76003|GLRX3_HUMAN	Glutaredoxin-3 OS=Homo sapiens GN=GLRX3 PE=1 SV=2	HUMAN	2		P31949
767	1.15	3.07	40.11	25.67	9.626	sp|Q96SL4|GPX7_HUMAN	Glutathione peroxidase 7 OS=Homo sapiens GN=GPX7 PE=1 SV=1	HUMAN	2		P15291
301	6.36	6.36	41.49	17.01	17.01	sp|P78417|GSTO1_HUMAN	Glutathione S-transferase omega-1 OS=Homo sapiens GN=GSTO1 PE=1 SV=2	HUMAN	5		Q04917
136	15.47	15.47	67.14	64.76	61.43	sp|P09211|GSTP1_HUMAN	Glutathione S-transferase P OS=Homo sapiens GN=GSTP1 PE=1 SV=2	HUMAN	10		P13489
141	15.14	15.14	68.06	47.46	31.64	sp|P04406|G3P_HUMAN	Glyceraldehyde-3-phosphate dehydrogenase OS=Homo sapiens GN=GAPDH PE=1 SV=3	HUMAN	13		P62987
195	10.92	10.92	25.44	17.32	13.53	sp|P41250|SYG_HUMAN	Glycine--tRNA ligase OS=Homo sapiens GN=GARS PE=1 SV=3	HUMAN	6		P19827
311	6.03	6.03	16.25	7.473	5.338	sp|P11216|PYGB_HUMAN	Glycogen phosphorylase, brain form OS=Homo sapiens GN=PYGB PE=1 SV=5	HUMAN	3		O15144
393	4.23	4.23	17.56	10.2	5.518	tr|H7C410|H7C410_HUMAN	Glypican-1 (Fragment) OS=Homo sapiens GN=GPC1 PE=1 SV=1	HUMAN	2		P22692
331	5.47	5.47	35.87	27.72	27.72	sp|O60565|GREM1_HUMAN	Gremlin-1 OS=Homo sapiens GN=GREM1 PE=1 SV=1	HUMAN	3		O95865
656	2	2	24.4	16.07	16.07	sp|Q9H772|GREM2_HUMAN	Gremlin-2 OS=Homo sapiens GN=GREM2 PE=2 SV=1	HUMAN	2		Q96CN7
472	3.35	3.35	25.99	15.42	11.01	sp|Q9UIJ7|KAD3_HUMAN	GTP:AMP phosphotransferase AK3, mitochondrial OS=Homo sapiens GN=AK3 PE=1 SV=4	HUMAN	2		P98179
230	8.89	8.9	48.07	37.77	33.05	tr|B5MDF5|B5MDF5_HUMAN	GTP-binding nuclear protein Ran OS=Homo sapiens GN=RAN PE=1 SV=1	HUMAN	6		P21810
417	4.03	4.03	17.18	7.324	7.324	sp|P04899|GNAI2_HUMAN	Guanine nucleotide-binding protein G(i) subunit alpha-2 OS=Homo sapiens GN=GNAI2 PE=1 SV=3	HUMAN	2		J3KTL2
465	3.49	3.49	50	50	40.28	sp|Q9UBI6|GBG12_HUMAN	Guanine nucleotide-binding protein G(I)/G(S)/G(O) subunit gamma-12 OS=Homo sapiens GN=GNG12 PE=1 SV=3	HUMAN	3		O14558
844	0.58	0.67	9.706	8.235	8.235	sp|P62873|GBB1_HUMAN	Guanine nucleotide-binding protein G(I)/G(S)/G(T) subunit beta-1 OS=Homo sapiens GN=GNB1 PE=1 SV=3	HUMAN	2		P18124
193	11.15	11.15	43.53	33.12	23.97	sp|P63244|GBLP_HUMAN	Guanine nucleotide-binding protein subunit beta-2-like 1 OS=Homo sapiens GN=GNB2L1 PE=1 SV=3	HUMAN	6		P61289
45	34.75	42.78	63.03	53.51	49.92	sp|P08107|HSP71_HUMAN	Heat shock 70 kDa protein 1A/1B OS=Homo sapiens GN=HSPA1A PE=1 SV=5	HUMAN	25		P49327
427	4.01	4.01	13.81	3.333	3.333	sp|P34932|HSP74_HUMAN	Heat shock 70 kDa protein 4 OS=Homo sapiens GN=HSPA4 PE=1 SV=4	HUMAN	2		P37837
34	40.25	45.54	61.76	58.2	53.72	sp|P11142|HSP7C_HUMAN	Heat shock cognate 71 kDa protein OS=Homo sapiens GN=HSPA8 PE=1 SV=1	HUMAN	37		P08294
92	21.41	21.41	71.22	56.1	56.1	sp|P04792|HSPB1_HUMAN	Heat shock protein beta-1 OS=Homo sapiens GN=HSPB1 PE=1 SV=2	HUMAN	12		Q04837
267	7.44	7.44	80	45	36.88	sp|O14558|HSPB6_HUMAN	Heat shock protein beta-6 OS=Homo sapiens GN=HSPB6 PE=1 SV=2	HUMAN	4		P46940
412	4.05	4.05	50	18.39	18.39	tr|Q68DG0|Q68DG0_HUMAN	Heat shock protein beta-7 OS=Homo sapiens GN=DKFZp779D0968 PE=1 SV=1	HUMAN	2		P26885
175	12.36	27.71	41.12	26.37	23.5	sp|P07900|HS90A_HUMAN	Heat shock protein HSP 90-alpha OS=Homo sapiens GN=HSP90AA1 PE=1 SV=5	HUMAN	14		O75347
55	29.89	29.89	34.25	27.35	23.62	sp|P08238|HS90B_HUMAN	Heat shock protein HSP 90-beta OS=Homo sapiens GN=HSP90AB1 PE=1 SV=4	HUMAN	15		P12956
374	4.54	4.54	30.56	16.67	16.67	sp|P09601|HMOX1_HUMAN	Heme oxygenase 1 OS=Homo sapiens GN=HMOX1 PE=1 SV=1	HUMAN	3		P61353
171	12.65	12.65	44.37	42.96	42.96	sp|P69905|HBA_HUMAN	Hemoglobin subunit alpha OS=Homo sapiens GN=HBA1 PE=1 SV=2	HUMAN	18		P62913
287	6.75	6.75	29.93	29.93	29.93	sp|P68871|HBB_HUMAN	Hemoglobin subunit beta OS=Homo sapiens GN=HBB PE=1 SV=2	HUMAN	15		P30050
409	4.07	4.07	10.62	9.419	9.419	sp|P05546|HEP2_HUMAN	Heparin cofactor 2 OS=Homo sapiens GN=SERPIND1 PE=1 SV=3	HUMAN	4		O95084
410	4.06	4.4	9.215	6.647	4.985	tr|D6RAR4|D6RAR4_HUMAN	Hepatocyte growth factor activator OS=Homo sapiens GN=HGFAC PE=3 SV=1	HUMAN	2		P55145
251	8.01	8.01	22.08	20	20	sp|P51858|HDGF_HUMAN	Hepatoma-derived growth factor OS=Homo sapiens GN=HDGF PE=1 SV=1	HUMAN	5		P78539
413	4.04	4.04	30.39	7.774	7.774	tr|D6RD18|D6RD18_HUMAN	Heterogeneous nuclear ribonucleoprotein A/B OS=Homo sapiens GN=HNRNPAB PE=1 SV=1	HUMAN	2		P30043
102	19.76	22.96	51.08	34.14	33.87	sp|P09651|ROA1_HUMAN	Heterogeneous nuclear ribonucleoprotein A1 OS=Homo sapiens GN=HNRNPA1 PE=1 SV=5	HUMAN	15		P25789
368	4.63	5.17	29.63	18.78	15.34	sp|P51991|ROA3_HUMAN	Heterogeneous nuclear ribonucleoprotein A3 OS=Homo sapiens GN=HNRNPA3 PE=1 SV=2	HUMAN	7		P15144
209	10.2	10.2	56.11	37.1	33.48	tr|D6RAF8|D6RAF8_HUMAN	Heterogeneous nuclear ribonucleoprotein D0 (Fragment) OS=Homo sapiens GN=HNRNPD PE=1 SV=1	HUMAN	5		P68871
788	1	5.35	45.16	26.45	21.29	tr|D6RBQ9|D6RBQ9_HUMAN	Heterogeneous nuclear ribonucleoprotein D0 (Fragment) OS=Homo sapiens GN=HNRNPD PE=1 SV=1	HUMAN	3		H7C2I1
423	4.02	4.02	10.38	6.992	6.992	tr|G8JLB6|G8JLB6_HUMAN	Heterogeneous nuclear ribonucleoprotein H OS=Homo sapiens GN=HNRNPH1 PE=1 SV=1	HUMAN	2		Q15631
381	4.42	4.42	20.09	12.1	6.263	sp|P61978|HNRPK_HUMAN	Heterogeneous nuclear ribonucleoprotein K OS=Homo sapiens GN=HNRNPK PE=1 SV=1	HUMAN	2		P84077
515	2.7	2.85	24.57	8.19	4.526	tr|B7Z645|B7Z645_HUMAN	Heterogeneous nuclear ribonucleoprotein Q OS=Homo sapiens GN=SYNCRIP PE=1 SV=1	HUMAN	2		Q9UJJ9
60	28.54	28.54	50.14	47.88	43.91	sp|P22626|ROA2_HUMAN	Heterogeneous nuclear ribonucleoproteins A2/B1 OS=Homo sapiens GN=HNRNPA2B1 PE=1 SV=2	HUMAN	18		P78371
239	8.52	8.58	43.1	18.28	17.93	tr|B2R5W2|B2R5W2_HUMAN	Heterogeneous nuclear ribonucleoproteins C1/C2 OS=Homo sapiens GN=HNRNPC PE=1 SV=1	HUMAN	5		P51149
517	2.68	2.73	8.833	2.508	2.508	sp|P19367|HXK1_HUMAN	Hexokinase-1 OS=Homo sapiens GN=HK1 PE=1 SV=3	HUMAN	2		P39019
457	3.65	3.65	44.3	30.38	29.11	tr|Q5T7C4|Q5T7C4_HUMAN	High mobility group protein B1 OS=Homo sapiens GN=HMGB1 PE=1 SV=1	HUMAN	3		Q5T9B7
387	4.34	4.34	23.36	23.36	23.36	sp|P17096|HMGA1_HUMAN	High mobility group protein HMG-I/HMG-Y OS=Homo sapiens GN=HMGA1 PE=1 SV=3	HUMAN	2		F8W809
806	0.88	0.88	26.92	17.95	17.95	tr|D6REP8|D6REP8_HUMAN	Histidine triad nucleotide-binding protein 1 OS=Homo sapiens GN=HINT1 PE=1 SV=1	HUMAN	2		P30048
557	2.17	3.59	28.83	16.56	11.04	sp|Q9BX68|HINT2_HUMAN	Histidine triad nucleotide-binding protein 2, mitochondrial OS=Homo sapiens GN=HINT2 PE=1 SV=1	HUMAN	2		P10809
227	9.03	9.03	45.04	35.11	35.11	sp|Q96QV6|H2A1A_HUMAN	Histone H2A type 1-A OS=Homo sapiens GN=HIST1H2AA PE=1 SV=3	HUMAN	7		X6R8A1
1008	0.12	7.46	35.38	35.38	35.38	sp|Q93077|H2A1C_HUMAN	Histone H2A type 1-C OS=Homo sapiens GN=HIST1H2AC PE=1 SV=3	HUMAN	6		G5E9Q6
924	0.28	8.11	35.38	35.38	30	sp|Q8IUE6|H2A2B_HUMAN	Histone H2A type 2-B OS=Homo sapiens GN=HIST2H2AB PE=1 SV=3	HUMAN	6		P78417
623	2	7.46	35.66	35.66	35.66	sp|Q9BTM1|H2AJ_HUMAN	Histone H2A.J OS=Homo sapiens GN=H2AFJ PE=1 SV=1	HUMAN	6		P43034
241	8.38	8.38	34.94	27.11	27.11	tr|U3KQK0|U3KQK0_HUMAN	Histone H2B OS=Homo sapiens GN=HIST1H2BN PE=1 SV=1	HUMAN	17		Q16658
817	0.78	7.1	46.03	35.71	35.71	sp|Q16778|H2B2E_HUMAN	Histone H2B type 2-E OS=Homo sapiens GN=HIST2H2BE PE=1 SV=3	HUMAN	17		P60903
351	5.13	5.15	39.71	28.68	19.85	sp|Q16695|H31T_HUMAN	Histone H3.1t OS=Homo sapiens GN=HIST3H3 PE=1 SV=3	HUMAN	4		G3XAP6
120	17.87	17.87	66.02	59.22	57.28	sp|P62805|H4_HUMAN	Histone H4 OS=Homo sapiens GN=HIST1H4A PE=1 SV=2	HUMAN	18		Q14974
513	2.71	2.71	21.1	16.51	11.93	sp|P00492|HPRT_HUMAN	Hypoxanthine-guanine phosphoribosyltransferase OS=Homo sapiens GN=HPRT1 PE=1 SV=2	HUMAN	2		O43184
210	10.19	10.95	31.31	21.26	16.12	sp|O14498|ISLR_HUMAN	Immunoglobulin superfamily containing leucine-rich repeat protein OS=Homo sapiens GN=ISLR PE=2 SV=1	HUMAN	9		Q6NZI2
628	2	2.49	5.95	4.223	4.223	sp|O00629|IMA3_HUMAN	Importin subunit alpha-3 OS=Homo sapiens GN=KPNA4 PE=1 SV=1	HUMAN	2		Q9UHI8
306	6.14	6.35	8.79	4.566	4.566	sp|Q14974|IMB1_HUMAN	Importin subunit beta-1 OS=Homo sapiens GN=KPNB1 PE=1 SV=2	HUMAN	3		O00410
310	6.04	6.05	10.67	4.923	4.923	sp|O00410|IPO5_HUMAN	Importin-5 OS=Homo sapiens GN=IPO5 PE=1 SV=4	HUMAN	3		P11216
358	4.91	4.92	18.97	12.5	5	tr|A0A087WXE9|A0A087WXE9_HUMAN	Inactive serine protease PAMR1 OS=Homo sapiens GN=PAMR1 PE=3 SV=1	HUMAN	2		P62316
778	1.07	3.03	4.142	1.136	0.7348	sp|Q8IWB6|TEX14_HUMAN	Inactive serine/threonine-protein kinase TEX14 OS=Homo sapiens GN=TEX14 PE=1 SV=2	HUMAN	2		Q86VP6
88	22.55	22.55	37.09	35.68	29.81	sp|P08476|INHBA_HUMAN	Inhibin beta A chain OS=Homo sapiens GN=INHBA PE=1 SV=2	HUMAN	12		P23381
116	18	18.59	46.39	41.58	39.86	sp|P17936|IBP3_HUMAN	Insulin-like growth factor-binding protein 3 OS=Homo sapiens GN=IGFBP3 PE=1 SV=2	HUMAN	12		Q99519
261	7.73	7.73	32.56	21.32	21.32	sp|P22692|IBP4_HUMAN	Insulin-like growth factor-binding protein 4 OS=Homo sapiens GN=IGFBP4 PE=1 SV=2	HUMAN	9		K7ERG9
240	8.38	8.38	30.15	20.22	17.28	sp|P24593|IBP5_HUMAN	Insulin-like growth factor-binding protein 5 OS=Homo sapiens GN=IGFBP5 PE=1 SV=1	HUMAN	5		P26447
233	8.74	8.74	50.42	37.5	32.08	sp|P24592|IBP6_HUMAN	Insulin-like growth factor-binding protein 6 OS=Homo sapiens GN=IGFBP6 PE=1 SV=1	HUMAN	15		O75462
177	12.24	12.24	30.85	23.4	23.4	sp|Q16270|IBP7_HUMAN	Insulin-like growth factor-binding protein 7 OS=Homo sapiens GN=IGFBP7 PE=1 SV=1	HUMAN	7		P15121
259	7.78	7.78	9.66	4.501	4.391	sp|P19827|ITIH1_HUMAN	Inter-alpha-trypsin inhibitor heavy chain H1 OS=Homo sapiens GN=ITIH1 PE=1 SV=3	HUMAN	5		Q9H0U4
151	14.16	14.16	21.39	13.8	7.701	tr|Q5T985|Q5T985_HUMAN	Inter-alpha-trypsin inhibitor heavy chain H2 OS=Homo sapiens GN=ITIH2 PE=1 SV=1	HUMAN	8		P52907
215	9.77	9.82	23.03	17.75	12.02	sp|Q06033|ITIH3_HUMAN	Inter-alpha-trypsin inhibitor heavy chain H3 OS=Homo sapiens GN=ITIH3 PE=1 SV=2	HUMAN	7		P60866
137	15.46	15.46	48.01	45.17	42.05	tr|B4DY09|B4DY09_HUMAN	Interleukin enhancer-binding factor 2 OS=Homo sapiens GN=ILF2 PE=1 SV=1	HUMAN	8		Q01082
83	23.19	23.19	56.08	35.39	29.85	sp|P03956|MMP1_HUMAN	Interstitial collagenase OS=Homo sapiens GN=MMP1 PE=1 SV=3	HUMAN	13		M0R1G9
263	7.64	7.64	33.22	27.52	27.52	sp|Q96CN7|ISOC1_HUMAN	Isochorismatase domain-containing protein 1 OS=Homo sapiens GN=ISOC1 PE=1 SV=3	HUMAN	5		P50281
220	9.49	9.79	35.75	20.53	16.18	sp|O75874|IDHC_HUMAN	Isocitrate dehydrogenase [NADP] cytoplasmic OS=Homo sapiens GN=IDH1 PE=1 SV=2	HUMAN	5		P08758
802	0.89	0.98	7.963	5.152	3.279	sp|P29622|KAIN_HUMAN	Kallistatin OS=Homo sapiens GN=SERPINA4 PE=1 SV=3	HUMAN	2		F5H6X6
39	37.63	37.63	50	45.72	41.27	sp|P13645|K1C10_HUMAN	Keratin, type I cytoskeletal 10 OS=Homo sapiens GN=KRT10 PE=1 SV=6	HUMAN	23		Q8IUX7
693	1.74	5.07	22.81	10.09	3.947	sp|P19012|K1C15_HUMAN	Keratin, type I cytoskeletal 15 OS=Homo sapiens GN=KRT15 PE=1 SV=3	HUMAN	3		P40429
78	24.16	25.44	54.25	39.65	36.6	sp|P35527|K1C9_HUMAN	Keratin, type I cytoskeletal 9 OS=Homo sapiens GN=KRT9 PE=1 SV=3	HUMAN	15		C9JIZ6
22	58.28	59.85	51.55	45.65	42.08	sp|P04264|K2C1_HUMAN	Keratin, type II cytoskeletal 1 OS=Homo sapiens GN=KRT1 PE=1 SV=6	HUMAN	33		O60565
66	27.17	35.33	53.36	37.72	36.31	sp|P35908|K22E_HUMAN	Keratin, type II cytoskeletal 2 epidermal OS=Homo sapiens GN=KRT2 PE=1 SV=2	HUMAN	19		O14672
692	1.74	7.6	25	9.076	6.21	sp|P12035|K2C3_HUMAN	Keratin, type II cytoskeletal 3 OS=Homo sapiens GN=KRT3 PE=1 SV=3	HUMAN	4		Q15942
458	3.64	14.38	22.54	13.56	11.86	sp|P13647|K2C5_HUMAN	Keratin, type II cytoskeletal 5 OS=Homo sapiens GN=KRT5 PE=1 SV=3	HUMAN	8		B1AHL2
184	11.7	11.7	38.19	30.03	27.7	tr|F5GZN3|F5GZN3_HUMAN	Lactadherin OS=Homo sapiens GN=MFGE8 PE=1 SV=1	HUMAN	7		C9JFR7
754	1.26	2.52	10.48	3.065	3.065	tr|J9JID7|J9JID7_HUMAN	Lamin B2, isoform CRA_a OS=Homo sapiens GN=LMNB2 PE=1 SV=1	HUMAN	2		E9PP21
391	4.24	4.26	10.33	1.764	1.283	tr|A0A087WYF1|A0A087WYF1_HUMAN	Laminin subunit alpha-2 OS=Homo sapiens GN=LAMA2 PE=4 SV=1	HUMAN	2		D6RGI3
24	52.74	52.74	41.41	23.29	21.15	tr|A0A0A0MTC7|A0A0A0MTC7_HUMAN	Laminin subunit alpha-4 OS=Homo sapiens GN=LAMA4 PE=4 SV=1	HUMAN	26		P60983
77	24.18	25.95	25.36	12.76	10.83	tr|G3XAI2|G3XAI2_HUMAN	Laminin subunit beta-1 OS=Homo sapiens GN=LAMB1 PE=1 SV=1	HUMAN	16		P24534
47	33.88	34.08	22.47	15.41	13.07	sp|P55268|LAMB2_HUMAN	Laminin subunit beta-2 OS=Homo sapiens GN=LAMB2 PE=1 SV=2	HUMAN	18		H0Y449
37	37.98	37.98	24.67	18.71	17.65	sp|P11047|LAMC1_HUMAN	Laminin subunit gamma-1 OS=Homo sapiens GN=LAMC1 PE=1 SV=3	HUMAN	18		O43809
419	4.03	4.03	4.3	2.208	2.208	sp|Q14766|LTBP1_HUMAN	Latent-transforming growth factor beta-binding protein 1 OS=Homo sapiens GN=LTBP1 PE=1 SV=4	HUMAN	2		Q9Y266
159	13.57	13.57	12.66	7.292	5.992	tr|G3V511|G3V511_HUMAN	Latent-transforming growth factor beta-binding protein 2 OS=Homo sapiens GN=LTBP2 PE=4 SV=1	HUMAN	9		P35625
774	1.1	1.11	25.64	11.54	8.974	sp|Q14696|MESD_HUMAN	LDLR chaperone MESD OS=Homo sapiens GN=MESDC2 PE=1 SV=2	HUMAN	2		P60174
224	9.12	9.12	21.71	19.4	11.32	sp|Q99538|LGMN_HUMAN	Legumain OS=Homo sapiens GN=LGMN PE=1 SV=1	HUMAN	5		Q14847
345	5.27	5.27	41.76	21.84	19.16	sp|Q14847|LASP1_HUMAN	LIM and SH3 domain protein 1 OS=Homo sapiens GN=LASP1 PE=1 SV=2	HUMAN	4		Q96CG8
33	41.23	41.23	61.14	59.34	51.51	sp|P00338|LDHA_HUMAN	L-lactate dehydrogenase A chain OS=Homo sapiens GN=LDHA PE=1 SV=2	HUMAN	22		P17987
167	13.11	13.78	35.03	33.23	25.75	sp|P07195|LDHB_HUMAN	L-lactate dehydrogenase B chain OS=Homo sapiens GN=LDHB PE=1 SV=2	HUMAN	9		Q5JR95
57	29.3	29.3	49.7	39.64	38.17	sp|P51884|LUM_HUMAN	Lumican OS=Homo sapiens GN=LUM PE=1 SV=2	HUMAN	16		P02649
537	2.41	2.44	12.25	7.843	7.843	sp|P05455|LA_HUMAN	Lupus La protein OS=Homo sapiens GN=SSB PE=1 SV=2	HUMAN	3		Q96AY3
174	12.37	12.4	28.29	17.83	12.27	sp|Q9Y4K0|LOXL2_HUMAN	Lysyl oxidase homolog 2 OS=Homo sapiens GN=LOXL2 PE=1 SV=1	HUMAN	7		Q16695
211	10.18	10.19	33.62	30.17	30.17	sp|P40121|CAPG_HUMAN	Macrophage-capping protein OS=Homo sapiens GN=CAPG PE=1 SV=2	HUMAN	7		P46783
425	4.01	4.02	18.25	5.151	5.151	sp|Q14764|MVP_HUMAN	Major vault protein OS=Homo sapiens GN=MVP PE=1 SV=4	HUMAN	2		Q96FQ6
194	10.98	10.98	47.31	40.12	27.84	sp|P40925|MDHC_HUMAN	Malate dehydrogenase, cytoplasmic OS=Homo sapiens GN=MDH1 PE=1 SV=4	HUMAN	8		P04080
169	12.9	12.9	40.24	35.8	32.25	sp|P40926|MDHM_HUMAN	Malate dehydrogenase, mitochondrial OS=Homo sapiens GN=MDH2 PE=1 SV=3	HUMAN	9		Q99436
500	2.86	3.08	6.438	5.436	4.292	sp|P48740|MASP1_HUMAN	Mannan-binding lectin serine protease 1 OS=Homo sapiens GN=MASP1 PE=1 SV=3	HUMAN	2		O94907
325	5.6	5.6	14.43	8.591	6.873	sp|P50281|MMP14_HUMAN	Matrix metalloproteinase-14 OS=Homo sapiens GN=MMP14 PE=1 SV=3	HUMAN	4		H0YJ31
505	2.77	2.77	36.32	18.39	12.11	sp|O15173|PGRC2_HUMAN	Membrane-associated progesterone receptor component 2 OS=Homo sapiens GN=PGRMC2 PE=1 SV=1	HUMAN	2		A0A087WXE9
282	6.95	6.99	49.45	26.92	15.38	sp|P55145|MANF_HUMAN	Mesencephalic astrocyte-derived neurotrophic factor OS=Homo sapiens GN=MANF PE=1 SV=3	HUMAN	5		Q9HB71
64	27.65	27.65	77.78	77.78	74.4	sp|P01033|TIMP1_HUMAN	Metalloproteinase inhibitor 1 OS=Homo sapiens GN=TIMP1 PE=1 SV=1	HUMAN	48		Q01518
82	23.64	23.64	62.73	42.73	40	sp|P16035|TIMP2_HUMAN	Metalloproteinase inhibitor 2 OS=Homo sapiens GN=TIMP2 PE=1 SV=2	HUMAN	14		P61981
343	5.34	5.34	28.44	19.43	16.11	sp|P35625|TIMP3_HUMAN	Metalloproteinase inhibitor 3 OS=Homo sapiens GN=TIMP3 PE=1 SV=2	HUMAN	3		E9PR44
372	4.57	4.57	25.4	25.4	15.76	sp|Q641Q3|METRL_HUMAN	Meteorin-like protein OS=Homo sapiens GN=METRNL PE=2 SV=1	HUMAN	3		H0YMF4
507	2.74	2.74	34.36	15.95	12.27	tr|H0YG03|H0YG03_HUMAN	Microfibrillar-associated protein 5 (Fragment) OS=Homo sapiens GN=MFAP5 PE=4 SV=1	HUMAN	3		P62906
470	3.37	3.37	3.89	1.864	1.661	sp|P46821|MAP1B_HUMAN	Microtubule-associated protein 1B OS=Homo sapiens GN=MAP1B PE=1 SV=2	HUMAN	2		K7ERI7
401	4.17	4.17	15.67	13.43	9.701	sp|Q15691|MARE1_HUMAN	Microtubule-associated protein RP/EB family member 1 OS=Homo sapiens GN=MAPRE1 PE=1 SV=3	HUMAN	2		P53999
25	51.59	51.59	63.6	51.99	41.07	sp|P26038|MOES_HUMAN	Moesin OS=Homo sapiens GN=MSN PE=1 SV=3	HUMAN	30		H7BY58
212	10.1	10.1	69.74	50.66	45.39	tr|J3KND3|J3KND3_HUMAN	Myosin light polypeptide 6 OS=Homo sapiens GN=MYL6 PE=1 SV=1	HUMAN	6		P51991
213	10.06	10.06	50.85	38.98	33.33	tr|J3QRS3|J3QRS3_HUMAN	Myosin regulatory light chain 12A OS=Homo sapiens GN=MYL12A PE=1 SV=1	HUMAN	8		Q9UHD8
855	0.52	4.42	46.51	33.72	22.67	sp|P24844|MYL9_HUMAN	Myosin regulatory light polypeptide 9 OS=Homo sapiens GN=MYL9 PE=1 SV=4	HUMAN	5		P50990
1032	0.1	2.66	8.622	2.957	0.802	sp|Q7Z406|MYH14_HUMAN	Myosin-14 OS=Homo sapiens GN=MYH14 PE=1 SV=2	HUMAN	2		Q9P0L0
76	24.69	25.22	24.34	12.81	9.541	sp|P35579|MYH9_HUMAN	Myosin-9 OS=Homo sapiens GN=MYH9 PE=1 SV=4	HUMAN	14		Q641Q3
262	7.72	7.72	39.3	28.42	28.42	sp|O95865|DDAH2_HUMAN	N(G),N(G)-dimethylarginine dimethylaminohydrolase 2 OS=Homo sapiens GN=DDAH2 PE=1 SV=1	HUMAN	5		Q08629
446	3.9	3.9	17.73	13.95	8.14	sp|Q9UJ70|NAGK_HUMAN	N-acetyl-D-glucosamine kinase OS=Homo sapiens GN=NAGK PE=1 SV=4	HUMAN	2		P09601
291	6.7	6.7	23.61	21.31	21.31	sp|Q9UJJ9|GNPTG_HUMAN	N-acetylglucosamine-1-phosphotransferase subunit gamma OS=Homo sapiens GN=GNPTG PE=1 SV=1	HUMAN	5		P13667
431	4	4	8.903	1.396	1.396	sp|E9PAV3|NACAM_HUMAN	Nascent polypeptide-associated complex subunit alpha, muscle-specific form OS=Homo sapiens GN=NACA PE=1 SV=1	HUMAN	2		P61224
531	2.49	2.49	19.56	6.621	5.484	sp|Q09666|AHNK_HUMAN	Neuroblast differentiation-associated protein AHNAK OS=Homo sapiens GN=AHNAK PE=1 SV=2	HUMAN	7		Q13404
327	5.54	5.55	12.04	7.674	5.903	tr|F5H6X6|F5H6X6_HUMAN	Neutral alpha-glucosidase AB OS=Homo sapiens GN=GANAB PE=1 SV=1	HUMAN	4		Q14118
559	2.17	2.17	17.05	6.061	6.061	sp|P40261|NNMT_HUMAN	Nicotinamide N-methyltransferase OS=Homo sapiens GN=NNMT PE=1 SV=1	HUMAN	2		P62318
186	11.65	11.65	19.33	14.35	12.19	sp|P14543|NID1_HUMAN	Nidogen-1 OS=Homo sapiens GN=NID1 PE=1 SV=3	HUMAN	7		P12259
208	10.2	10.2	20	11.42	8.145	sp|Q14112|NID2_HUMAN	Nidogen-2 OS=Homo sapiens GN=NID2 PE=1 SV=3	HUMAN	5		P61978
452	3.74	3.74	15.07	8.068	8.068	sp|Q15233|NONO_HUMAN	Non-POU domain-containing octamer-binding protein OS=Homo sapiens GN=NONO PE=1 SV=4	HUMAN	3		P50914
495	2.89	2.89	17	7.313	3.656	sp|P22307|NLTP_HUMAN	Non-specific lipid-transfer protein OS=Homo sapiens GN=SCP2 PE=1 SV=2	HUMAN	2		P62701
342	5.34	5.34	17.52	13.29	10.57	sp|Q9Y266|NUDC_HUMAN	Nuclear migration protein nudC OS=Homo sapiens GN=NUDC PE=1 SV=1	HUMAN	3		Q9Y680
340	5.35	5.35	33.96	15.51	11.5	tr|H0Y449|H0Y449_HUMAN	Nuclease-sensitive element-binding protein 1 (Fragment) OS=Homo sapiens GN=YBX1 PE=1 SV=1	HUMAN	3		P60953
81	23.67	25.08	55.97	38.61	36.44	sp|Q02818|NUCB1_HUMAN	Nucleobindin-1 OS=Homo sapiens GN=NUCB1 PE=1 SV=4	HUMAN	15		P12236
125	16.77	16.77	31.27	23.66	16.76	sp|P19338|NUCL_HUMAN	Nucleolin OS=Homo sapiens GN=NCL PE=1 SV=3	HUMAN	8		P17096
182	11.77	11.79	40.82	38.44	36.05	sp|P06748|NPM_HUMAN	Nucleophosmin OS=Homo sapiens GN=NPM1 PE=1 SV=2	HUMAN	10		F8VVA7
574	2.06	3.92	11.51	1.185	0.9733	sp|P12270|TPR_HUMAN	Nucleoprotein TPR OS=Homo sapiens GN=TPR PE=1 SV=3	HUMAN	2		Q9Y281
621	2	15.02	64.47	64.47	59.87	sp|P15531|NDKA_HUMAN	Nucleoside diphosphate kinase A OS=Homo sapiens GN=NME1 PE=1 SV=1	HUMAN	13		P62081
75	24.79	24.79	65.75	64.04	61.64	tr|Q32Q12|Q32Q12_HUMAN	Nucleoside diphosphate kinase OS=Homo sapiens GN=NME1-NME2 PE=1 SV=1	HUMAN	23		A0A087WYF1
85	22.86	23.82	41.87	35.96	32.76	sp|Q9NRN5|OLFL3_HUMAN	Olfactomedin-like protein 3 OS=Homo sapiens GN=OLFML3 PE=2 SV=1	HUMAN	15		Q16394
252	7.99	7.99	38.4	26.16	21.52	sp|Q9Y3B8|ORN_HUMAN	Oligoribonuclease, mitochondrial OS=Homo sapiens GN=REXO2 PE=1 SV=3	HUMAN	5		H7C410
131	16.06	16.06	45.42	32.23	32.23	sp|Q86UD1|OAF_HUMAN	Out at first protein homolog OS=Homo sapiens GN=OAF PE=2 SV=1	HUMAN	8		Q13185
462	3.57	3.57	28	9.846	9.846	tr|A0A087WVI1|A0A087WVI1_HUMAN	PDZ and LIM domain protein 2 OS=Homo sapiens GN=PDLIM2 PE=1 SV=1	HUMAN	2		P62857
111	18.65	18.65	43.83	34.12	28.61	sp|P26022|PTX3_HUMAN	Pentraxin-related protein PTX3 OS=Homo sapiens GN=PTX3 PE=1 SV=3	HUMAN	15		P02647
114	18.34	19.02	60.61	47.27	43.64	sp|P62937|PPIA_HUMAN	Peptidyl-prolyl cis-trans isomerase A OS=Homo sapiens GN=PPIA PE=1 SV=2	HUMAN	13		P62888
51	31.3	31.3	73.61	73.61	72.22	sp|P23284|PPIB_HUMAN	Peptidyl-prolyl cis-trans isomerase B OS=Homo sapiens GN=PPIB PE=1 SV=2	HUMAN	34		J3QQ67
494	2.9	4.99	34.91	20.75	12.74	sp|P45877|PPIC_HUMAN	Peptidyl-prolyl cis-trans isomerase C OS=Homo sapiens GN=PPIC PE=1 SV=1	HUMAN	3		O15511
350	5.14	5.14	33.51	11.68	7.388	sp|Q96AY3|FKB10_HUMAN	Peptidyl-prolyl cis-trans isomerase FKBP10 OS=Homo sapiens GN=FKBP10 PE=1 SV=1	HUMAN	3		P23526
543	2.32	2.32	25	25	25	sp|P62942|FKB1A_HUMAN	Peptidyl-prolyl cis-trans isomerase FKBP1A OS=Homo sapiens GN=FKBP1A PE=1 SV=2	HUMAN	2		Q15691
275	7.17	7.17	39.44	39.44	39.44	sp|P26885|FKBP2_HUMAN	Peptidyl-prolyl cis-trans isomerase FKBP2 OS=Homo sapiens GN=FKBP2 PE=1 SV=2	HUMAN	4		P40227
677	1.93	1.93	26.34	14.73	8.036	sp|Q00688|FKBP3_HUMAN	Peptidyl-prolyl cis-trans isomerase FKBP3 OS=Homo sapiens GN=FKBP3 PE=1 SV=1	HUMAN	2		Q9Y224
384	4.35	4.36	22.78	17.76	14.29	sp|Q9Y680|FKBP7_HUMAN	Peptidyl-prolyl cis-trans isomerase FKBP7 OS=Homo sapiens GN=FKBP7 PE=1 SV=1	HUMAN	3		P61247
155	13.97	13.97	44.7	28.8	24.65	sp|O60664|PLIN3_HUMAN	Perilipin-3 OS=Homo sapiens GN=PLIN3 PE=1 SV=3	HUMAN	7		P68402
16	67.18	67.82	60.4	56.19	52.23	tr|B1ALD9|B1ALD9_HUMAN	Periostin OS=Homo sapiens GN=POSTN PE=1 SV=1	HUMAN	52		P16949
62	28.01	28.01	26.71	19	14	sp|Q92626|PXDN_HUMAN	Peroxidasin homolog OS=Homo sapiens GN=PXDN PE=1 SV=2	HUMAN	15		Q5W0H4
63	27.8	27.8	54.77	52.26	48.74	sp|Q06830|PRDX1_HUMAN	Peroxiredoxin-1 OS=Homo sapiens GN=PRDX1 PE=1 SV=1	HUMAN	25		Q04828
199	10.8	13.06	64.65	41.92	29.29	sp|P32119|PRDX2_HUMAN	Peroxiredoxin-2 OS=Homo sapiens GN=PRDX2 PE=1 SV=5	HUMAN	10		P05546
200	10.78	16.58	55.72	36.9	32.1	sp|Q13162|PRDX4_HUMAN	Peroxiredoxin-4 OS=Homo sapiens GN=PRDX4 PE=1 SV=1	HUMAN	9		D6RAR4
143	14.95	14.95	37.38	37.38	37.38	sp|P30044|PRDX5_HUMAN	Peroxiredoxin-5, mitochondrial OS=Homo sapiens GN=PRDX5 PE=1 SV=4	HUMAN	9		Q6YHK3
91	21.51	21.51	72.77	61.61	55.36	sp|P30041|PRDX6_HUMAN	Peroxiredoxin-6 OS=Homo sapiens GN=PRDX6 PE=1 SV=3	HUMAN	13		Q68DG0
721	1.51	1.51	14.32	12.36	10.85	tr|J3KN95|J3KN95_HUMAN	Phosphoacetylglucosamine mutase OS=Homo sapiens GN=PGM3 PE=1 SV=1	HUMAN	2		D6RD18
179	12.1	12.1	31.41	27.1	23.26	sp|P00558|PGK1_HUMAN	Phosphoglycerate kinase 1 OS=Homo sapiens GN=PGK1 PE=1 SV=3	HUMAN	9		Q9Y3F4
98	20.2	20.2	61.81	60.63	58.66	sp|P18669|PGAM1_HUMAN	Phosphoglycerate mutase 1 OS=Homo sapiens GN=PGAM1 PE=1 SV=2	HUMAN	15		O95782
516	2.69	2.7	7.708	5.274	5.274	sp|P55058|PLTP_HUMAN	Phospholipid transfer protein OS=Homo sapiens GN=PLTP PE=1 SV=1	HUMAN	2		Q7KZF4
205	10.48	10.48	31.08	22.7	15.14	sp|Q9Y617|SERC_HUMAN	Phosphoserine aminotransferase OS=Homo sapiens GN=PSAT1 PE=1 SV=2	HUMAN	6		P04899
30	44.73	44.73	65.79	61.48	60.29	sp|P36955|PEDF_HUMAN	Pigment epithelium-derived factor OS=Homo sapiens GN=SERPINF1 PE=1 SV=4	HUMAN	39		Q9Y678
86	22.71	22.71	30.4	28	26.4	sp|P05155|IC1_HUMAN	Plasma protease C1 inhibitor OS=Homo sapiens GN=SERPING1 PE=1 SV=2	HUMAN	12		Q14766
438	4	4	6.897	3.202	3.202	sp|P05154|IPSP_HUMAN	Plasma serine protease inhibitor OS=Homo sapiens GN=SERPINA5 PE=1 SV=3	HUMAN	2		D6RFM1
20	60.88	60.88	86.82	82.84	82.84	sp|P05121|PAI1_HUMAN	Plasminogen activator inhibitor 1 OS=Homo sapiens GN=SERPINE1 PE=1 SV=1	HUMAN	70		Q93063
166	13.12	13.16	31.59	24.6	14.44	sp|P13797|PLST_HUMAN	Plastin-3 OS=Homo sapiens GN=PLS3 PE=1 SV=4	HUMAN	8		Q13200
302	6.36	6.36	28.29	16.1	11.22	sp|P43034|LIS1_HUMAN	Platelet-activating factor acetylhydrolase IB subunit alpha OS=Homo sapiens GN=PAFAH1B1 PE=1 SV=2	HUMAN	3		G8JLB6
405	4.09	4.09	17.47	17.47	12.23	sp|P68402|PA1B2_HUMAN	Platelet-activating factor acetylhydrolase IB subunit beta OS=Homo sapiens GN=PAFAH1B2 PE=1 SV=1	HUMAN	2		P62263
58	29.01	30.4	20.41	9.009	5.252	sp|Q15149|PLEC_HUMAN	Plectin OS=Homo sapiens GN=PLEC PE=1 SV=3	HUMAN	19		Q14764
712	1.59	1.92	24.16	9.27	9.27	sp|Q15365|PCBP1_HUMAN	Poly(rC)-binding protein 1 OS=Homo sapiens GN=PCBP1 PE=1 SV=2	HUMAN	2		O76003
556	2.18	2.18	24.58	10.96	10.96	tr|H3BRU6|H3BRU6_HUMAN	Poly(rC)-binding protein 2 (Fragment) OS=Homo sapiens GN=PCBP2 PE=1 SV=1	HUMAN	2		P34932
521	2.62	2.62	17.14	5.346	3.931	sp|P11940|PABP1_HUMAN	Polyadenylate-binding protein 1 OS=Homo sapiens GN=PABPC1 PE=1 SV=2	HUMAN	2		Q8TEA8
308	6.1	6.1	29.74	19.49	16.92	sp|Q6NZI2|PTRF_HUMAN	Polymerase I and transcript release factor OS=Homo sapiens GN=PTRF PE=1 SV=1	HUMAN	6		H0Y7Z1
529	2.51	2.51	27.68	5.838	5.838	sp|P26599|PTBP1_HUMAN	Polypyrimidine tract-binding protein 1 OS=Homo sapiens GN=PTBP1 PE=1 SV=1	HUMAN	2		Q9NYU2
459	3.61	3.7	46.1	27.27	24.03	sp|Q9UHV9|PFD2_HUMAN	Prefoldin subunit 2 OS=Homo sapiens GN=PFDN2 PE=1 SV=1	HUMAN	3		E9PAV3
977	0.15	3.62	35.56	13.37	8.115	sp|Q00888|PSG4_HUMAN	Pregnancy-specific beta-1-glycoprotein 4 OS=Homo sapiens GN=PSG4 PE=2 SV=3	HUMAN	2		A0A0B4J2A4
324	5.62	5.62	29.91	15.65	11.21	tr|M0R1G9|M0R1G9_HUMAN	Pregnancy-specific beta-1-glycoprotein 5 OS=Homo sapiens GN=PSG5 PE=1 SV=1	HUMAN	4		P62314
13	72.18	73.19	67.02	60.69	57.08	sp|P02545|LMNA_HUMAN	Prelamin-A/C OS=Homo sapiens GN=LMNA PE=1 SV=1	HUMAN	44		F2Z2Y4
61	28.45	28.45	47.22	42.32	42.32	sp|Q15113|PCOC1_HUMAN	Procollagen C-endopeptidase enhancer 1 OS=Homo sapiens GN=PCOLCE PE=1 SV=2	HUMAN	20		B4DUC8
161	13.46	17.23	28.67	25.78	20.72	sp|Q9UKZ9|PCOC2_HUMAN	Procollagen C-endopeptidase enhancer 2 OS=Homo sapiens GN=PCOLCE2 PE=1 SV=1	HUMAN	11		P30085
453	3.73	3.73	17.88	5.227	5.227	sp|Q02809|PLOD1_HUMAN	Procollagen-lysine,2-oxoglutarate 5-dioxygenase 1 OS=Homo sapiens GN=PLOD1 PE=1 SV=2	HUMAN	3		O00303
300	6.4	6.4	20.21	20.21	20.21	tr|G5E9Q6|G5E9Q6_HUMAN	Profilin OS=Homo sapiens GN=PFN2 PE=1 SV=1	HUMAN	4		P05154
118	17.91	17.91	74.29	67.14	67.14	sp|P07737|PROF1_HUMAN	Profilin-1 OS=Homo sapiens GN=PFN1 PE=1 SV=2	HUMAN	15		Q15417
1077	0.07	4.49	40.66	40.66	31.87	tr|C9J712|C9J712_HUMAN	Profilin-2 OS=Homo sapiens GN=PFN2 PE=1 SV=1	HUMAN	3		O14907
501	2.85	2.87	29.67	12.2	12.2	tr|C9JW96|C9JW96_HUMAN	Prohibitin (Fragment) OS=Homo sapiens GN=PHB PE=1 SV=2	HUMAN	2		Q9HCU0
700	1.72	1.72	23.86	7.36	7.36	sp|Q9UQ80|PA2G4_HUMAN	Proliferation-associated protein 2G4 OS=Homo sapiens GN=PA2G4 PE=1 SV=3	HUMAN	2		P62140
330	5.51	5.51	16.89	9.108	9.108	tr|C9JIZ6|C9JIZ6_HUMAN	Prosaposin OS=Homo sapiens GN=PSAP PE=1 SV=2	HUMAN	3		P56537
498	2.88	2.88	14.59	6.383	6.383	sp|Q14914|PTGR1_HUMAN	Prostaglandin reductase 1 OS=Homo sapiens GN=PTGR1 PE=1 SV=2	HUMAN	2		P80723
178	12.11	12.11	65.46	40.16	35.34	sp|Q06323|PSME1_HUMAN	Proteasome activator complex subunit 1 OS=Homo sapiens GN=PSME1 PE=1 SV=1	HUMAN	7		Q92954
249	8.02	8.02	55.12	25.98	25.98	tr|A0A087X1Z3|A0A087X1Z3_HUMAN	Proteasome activator complex subunit 2 OS=Homo sapiens GN=PSME2 PE=1 SV=1	HUMAN	5		Q9UJ70
269	7.34	7.34	33.46	20.87	20.87	sp|P61289|PSME3_HUMAN	Proteasome activator complex subunit 3 OS=Homo sapiens GN=PSME3 PE=1 SV=1	HUMAN	5		P32321
196	10.87	10.87	34.92	28.57	28.57	tr|G3V5Z7|G3V5Z7_HUMAN	Proteasome subunit alpha type OS=Homo sapiens GN=PSMA6 PE=1 SV=1	HUMAN	6		Q96C19
139	15.38	15.39	54.37	34.6	34.6	sp|P25786|PSA1_HUMAN	Proteasome subunit alpha type-1 OS=Homo sapiens GN=PSMA1 PE=1 SV=1	HUMAN	9		A0A087WYR3
150	14.18	14.18	54.27	42.74	37.61	sp|P25787|PSA2_HUMAN	Proteasome subunit alpha type-2 OS=Homo sapiens GN=PSMA2 PE=1 SV=2	HUMAN	8		Q99584
188	11.58	11.58	44.31	35.29	31.76	sp|P25788|PSA3_HUMAN	Proteasome subunit alpha type-3 OS=Homo sapiens GN=PSMA3 PE=1 SV=2	HUMAN	8		Q03135
285	6.87	6.87	34.87	22.99	11.88	sp|P25789|PSA4_HUMAN	Proteasome subunit alpha type-4 OS=Homo sapiens GN=PSMA4 PE=1 SV=1	HUMAN	4		Q15233
185	11.66	11.69	41.49	31.12	31.12	sp|P28066|PSA5_HUMAN	Proteasome subunit alpha type-5 OS=Homo sapiens GN=PSMA5 PE=1 SV=3	HUMAN	7		Q02809
105	19.45	19.45	68.95	66.13	60.08	sp|O14818|PSA7_HUMAN	Proteasome subunit alpha type-7 OS=Homo sapiens GN=PSMA7 PE=1 SV=1	HUMAN	10		Q14204
106	19.26	19.26	59.75	53.11	53.11	sp|P20618|PSB1_HUMAN	Proteasome subunit beta type-1 OS=Homo sapiens GN=PSMB1 PE=1 SV=2	HUMAN	14		P62917
170	12.76	12.76	60.7	57.21	53.23	sp|P49721|PSB2_HUMAN	Proteasome subunit beta type-2 OS=Homo sapiens GN=PSMB2 PE=1 SV=1	HUMAN	9		F8W914
228	9	9	40.98	35.12	27.8	sp|P49720|PSB3_HUMAN	Proteasome subunit beta type-3 OS=Homo sapiens GN=PSMB3 PE=1 SV=2	HUMAN	6		Q5T7C4
237	8.58	8.59	53.41	35.61	30.3	sp|P28070|PSB4_HUMAN	Proteasome subunit beta type-4 OS=Homo sapiens GN=PSMB4 PE=1 SV=4	HUMAN	10		P13647
112	18.53	18.53	52.09	47.53	44.49	sp|P28074|PSB5_HUMAN	Proteasome subunit beta type-5 OS=Homo sapiens GN=PSMB5 PE=1 SV=3	HUMAN	11		Q9UHV9
218	9.64	9.64	33.05	29.29	29.29	sp|P28072|PSB6_HUMAN	Proteasome subunit beta type-6 OS=Homo sapiens GN=PSMB6 PE=1 SV=4	HUMAN	6		P38159
355	4.96	4.96	28.88	14.08	14.08	sp|Q99436|PSB7_HUMAN	Proteasome subunit beta type-7 OS=Homo sapiens GN=PSMB7 PE=1 SV=1	HUMAN	6		Q5VY30
288	6.72	6.72	18.87	13.21	13.21	tr|H7C2I1|H7C2I1_HUMAN	Protein arginine N-methyltransferase 1 OS=Homo sapiens GN=PRMT1 PE=1 SV=1	HUMAN	4		A0A087WVI1
187	11.63	11.63	49.72	33.7	33.7	tr|F8WCF6|F8WCF6_HUMAN	Protein ARPC4-TTLL3 OS=Homo sapiens GN=ARPC4-TTLL3 PE=1 SV=1	HUMAN	7		P10599
506	2.77	2.77	10.5	5.774	5.774	sp|O00622|CYR61_HUMAN	Protein CYR61 OS=Homo sapiens GN=CYR61 PE=1 SV=1	HUMAN	2		F8WC54
173	12.4	12.4	69.31	64.55	60.85	sp|Q99497|PARK7_HUMAN	Protein deglycase DJ-1 OS=Homo sapiens GN=PARK7 PE=1 SV=2	HUMAN	9		Q9UBI6
26	51.21	51.21	64.16	59.41	56.04	sp|P30101|PDIA3_HUMAN	Protein disulfide-isomerase A3 OS=Homo sapiens GN=PDIA3 PE=1 SV=4	HUMAN	29		F6RFD5
375	4.52	4.83	21.71	13.95	6.667	sp|P13667|PDIA4_HUMAN	Protein disulfide-isomerase A4 OS=Homo sapiens GN=PDIA4 PE=1 SV=2	HUMAN	4		Q6UWF9
73	25.82	25.83	50.45	41.59	40.23	sp|Q15084|PDIA6_HUMAN	Protein disulfide-isomerase A6 OS=Homo sapiens GN=PDIA6 PE=1 SV=1	HUMAN	14		P83110
42	36.5	36.54	68.9	58.27	49.8	sp|P07237|PDIA1_HUMAN	Protein disulfide-isomerase OS=Homo sapiens GN=P4HB PE=1 SV=3	HUMAN	21		H3BQQ9
467	3.48	3.48	23.12	13.87	13.87	sp|Q6UWF9|F180A_HUMAN	Protein FAM180A OS=Homo sapiens GN=FAM180A PE=2 SV=1	HUMAN	2		P46821
522	2.62	2.62	37.89	16.74	12.33	sp|Q92520|FAM3C_HUMAN	Protein FAM3C OS=Homo sapiens GN=FAM3C PE=1 SV=1	HUMAN	2		F8W031
563	2.13	2.13	37.16	13.51	13.51	sp|Q96A72|MGN2_HUMAN	Protein mago nashi homolog 2 OS=Homo sapiens GN=MAGOHB PE=1 SV=1	HUMAN	2		Q9UIJ7
704	1.67	1.68	58.82	35.29	18.82	tr|R4GN98|R4GN98_HUMAN	Protein S100 (Fragment) OS=Homo sapiens GN=S100A6 PE=1 SV=1	HUMAN	2		E7ETN3
304	6.17	6.17	48.45	45.36	45.36	sp|P60903|S10AA_HUMAN	Protein S100-A10 OS=Homo sapiens GN=S100A10 PE=1 SV=2	HUMAN	6		C9J0K6
254	7.9	7.9	62.86	45.71	45.71	sp|P31949|S10AB_HUMAN	Protein S100-A11 OS=Homo sapiens GN=S100A11 PE=1 SV=2	HUMAN	8		Q07812
450	3.76	3.76	55.1	55.1	47.96	sp|Q99584|S10AD_HUMAN	Protein S100-A13 OS=Homo sapiens GN=S100A13 PE=1 SV=1	HUMAN	4		P49368
353	5.01	5.01	48.54	36.89	36.89	sp|Q96FQ6|S10AG_HUMAN	Protein S100-A16 OS=Homo sapiens GN=S100A16 PE=1 SV=1	HUMAN	4		O75718
317	5.97	5.97	62.38	45.54	36.63	sp|P26447|S10A4_HUMAN	Protein S100-A4 OS=Homo sapiens GN=S100A4 PE=1 SV=1	HUMAN	5		I3L3M7
526	2.56	2.56	17.29	8.647	8.647	tr|A0A0C4DFV9|A0A0C4DFV9_HUMAN	Protein SET OS=Homo sapiens GN=SET PE=1 SV=1	HUMAN	2		O95336
367	4.64	4.64	29.72	27.62	23.78	tr|H7BY58|H7BY58_HUMAN	Protein-L-isoaspartate O-methyltransferase OS=Homo sapiens GN=PCMT1 PE=1 SV=1	HUMAN	5		P13284
87	22.66	24.46	57.31	48.68	46.52	sp|P28300|LYOX_HUMAN	Protein-lysine 6-oxidase OS=Homo sapiens GN=LOX PE=1 SV=2	HUMAN	17		P52943
445	3.94	3.94	22.93	4.06	2.35	sp|Q92954|PRG4_HUMAN	Proteoglycan 4 OS=Homo sapiens GN=PRG4 PE=1 SV=2	HUMAN	3		H3BSC1
420	4.02	4.42	32.77	15.97	13.87	tr|D6RFM1|D6RFM1_HUMAN	Pro-thyrotropin-releasing hormone OS=Homo sapiens GN=TRH PE=4 SV=1	HUMAN	2		P13497
434	4	4	36.4	13.6	13.6	tr|F2Z2Y4|F2Z2Y4_HUMAN	Pyridoxal kinase OS=Homo sapiens GN=PDXK PE=1 SV=1	HUMAN	2		Q8WVC2
38	37.87	37.87	61.96	47.46	40.68	sp|P14618|KPYM_HUMAN	Pyruvate kinase PKM OS=Homo sapiens GN=PKM PE=1 SV=4	HUMAN	23		Q15121
79	23.95	23.95	53.93	42.02	33.26	sp|P50395|GDIB_HUMAN	Rab GDP dissociation inhibitor beta OS=Homo sapiens GN=GDI2 PE=1 SV=2	HUMAN	15		J3KQJ1
931	0.25	9.72	25.56	15.61	11.32	sp|P35241|RADI_HUMAN	Radixin OS=Homo sapiens GN=RDX PE=1 SV=1	HUMAN	7		R4GMR5
274	7.21	7.22	14.97	5.914	4.768	sp|P46940|IQGA1_HUMAN	Ras GTPase-activating-like protein IQGAP1 OS=Homo sapiens GN=IQGAP1 PE=1 SV=1	HUMAN	4		P49755
253	7.98	7.98	42.24	30.32	24.55	sp|Q15404|RSU1_HUMAN	Ras suppressor protein 1 OS=Homo sapiens GN=RSU1 PE=1 SV=3	HUMAN	4		O60701
624	2	5.82	26	16.5	16.5	sp|P61026|RAB10_HUMAN	Ras-related protein Rab-10 OS=Homo sapiens GN=RAB10 PE=1 SV=1	HUMAN	3		P17405
482	3.17	3.17	26.26	20.2	10.61	tr|H3BSC1|H3BSC1_HUMAN	Ras-related protein Rab-11A OS=Homo sapiens GN=RAB11A PE=1 SV=1	HUMAN	2		F8VVL1
320	5.84	5.84	30.35	18.91	18.91	sp|Q9H0U4|RAB1B_HUMAN	Ras-related protein Rab-1B OS=Homo sapiens GN=RAB1B PE=1 SV=1	HUMAN	3		P25398
293	6.63	6.63	39.61	28.02	23.19	sp|P51149|RAB7A_HUMAN	Ras-related protein Rab-7a OS=Homo sapiens GN=RAB7A PE=1 SV=1	HUMAN	4		P51665
376	4.47	4.52	36.96	23.37	12.5	sp|P61224|RAP1B_HUMAN	Ras-related protein Rap-1b OS=Homo sapiens GN=RAP1B PE=1 SV=1	HUMAN	2		P45877
536	2.42	2.42	14.29	14.29	8.466	sp|Q00765|REEP5_HUMAN	Receptor expression-enhancing protein 5 OS=Homo sapiens GN=REEP5 PE=1 SV=3	HUMAN	2		P22307
164	13.25	13.25	48.29	29.71	29.71	sp|O75787|RENR_HUMAN	Renin receptor OS=Homo sapiens GN=ATP6AP2 PE=1 SV=2	HUMAN	9		Q9H0E2
172	12.55	12.55	44.41	29.91	25.38	sp|Q15293|RCN1_HUMAN	Reticulocalbin-1 OS=Homo sapiens GN=RCN1 PE=1 SV=1	HUMAN	8		O14657
146	14.57	16.23	55.49	50.61	48.48	sp|Q96D15|RCN3_HUMAN	Reticulocalbin-3 OS=Homo sapiens GN=RCN3 PE=1 SV=1	HUMAN	11		Q14914
456	3.66	3.66	14.2	11.88	7.826	tr|F8W914|F8W914_HUMAN	Reticulon OS=Homo sapiens GN=RTN4 PE=1 SV=1	HUMAN	2		J3QS96
870	0.44	1.17	5.523	1.55	1.55	sp|O95197|RTN3_HUMAN	Reticulon-3 OS=Homo sapiens GN=RTN3 PE=1 SV=2	HUMAN	2		P48740
461	3.59	3.59	29.65	20.6	19.6	tr|Q5VY30|Q5VY30_HUMAN	Retinol binding protein 4, plasma, isoform CRA_b OS=Homo sapiens GN=RBP4 PE=1 SV=2	HUMAN	2		C9JW96
852	0.53	1.57	9.501	3.563	3.563	RRRRRsp|Q9NWX5|ASB6_HUMAN	REVERSED Ankyrin repeat and SOCS box protein 6 OS=Homo sapiens GN=ASB6 PE=1 SV=1	HUMAN	2		D6RBD7
803	0.88	1.4	3.462	1.099	0.7692	RRRRRsp|Q96Q89|KI20B_HUMAN	REVERSED Kinesin-like protein KIF20B OS=Homo sapiens GN=KIF20B PE=1 SV=3	HUMAN	2		P01031
189	11.54	11.56	47.66	41.7	36.6	tr|J3QQX2|J3QQX2_HUMAN	Rho GDP-dissociation inhibitor 1 OS=Homo sapiens GN=ARHGDIA PE=1 SV=1	HUMAN	7		O15173
257	7.8	7.8	28.85	13.23	13.23	sp|P13489|RINI_HUMAN	Ribonuclease inhibitor OS=Homo sapiens GN=RNH1 PE=1 SV=2	HUMAN	4		O00622
770	1.13	1.13	20	1.418	1.418	tr|A0A0A0MRV0|A0A0A0MRV0_HUMAN	Ribosome-binding protein 1 OS=Homo sapiens GN=RRBP1 PE=1 SV=1	HUMAN	2		H0YG03
460	3.61	3.61	18.67	10.23	10.23	sp|P38159|RBMX_HUMAN	RNA-binding motif protein, X chromosome OS=Homo sapiens GN=RBMX PE=1 SV=3	HUMAN	3		P47755
264	7.64	7.64	44.59	36.94	36.94	sp|P98179|RBM3_HUMAN	RNA-binding protein 3 OS=Homo sapiens GN=RBM3 PE=1 SV=1	HUMAN	5		P84090
183	11.74	11.75	34.23	18.02	14.71	sp|O75326|SEM7A_HUMAN	Semaphorin-7A OS=Homo sapiens GN=SEMA7A PE=1 SV=1	HUMAN	6		Q15904
337	5.38	7.45	18.12	10.35	10.35	tr|D6RGI3|D6RGI3_HUMAN	Septin 11, isoform CRA_b OS=Homo sapiens GN=SEPT11 PE=1 SV=1	HUMAN	4		E5RJR5
103	19.68	19.68	55.96	47.92	47.92	sp|Q15019|SEPT2_HUMAN	Septin-2 OS=Homo sapiens GN=SEPT2 PE=1 SV=1	HUMAN	13		P00492
238	8.53	8.53	30.22	16.31	16.31	tr|E7ES33|E7ES33_HUMAN	Septin-7 OS=Homo sapiens GN=SEPT7 PE=1 SV=3	HUMAN	5		H3BQI1
369	4.62	6.67	19.8	4.778	4.778	sp|Q9UHD8|SEPT9_HUMAN	Septin-9 OS=Homo sapiens GN=SEPT9 PE=1 SV=2	HUMAN	4		B7Z645
281	6.99	9.13	27.94	20.1	15.67	sp|O95084|PRS23_HUMAN	Serine protease 23 OS=Homo sapiens GN=PRSS23 PE=2 SV=1	HUMAN	5		P55058
107	19.2	19.2	35.62	31.46	28.13	sp|Q92743|HTRA1_HUMAN	Serine protease HTRA1 OS=Homo sapiens GN=HTRA1 PE=1 SV=1	HUMAN	10		P19367
468	3.47	5.58	30.02	15.67	11.26	sp|P83110|HTRA3_HUMAN	Serine protease HTRA3 OS=Homo sapiens GN=HTRA3 PE=1 SV=2	HUMAN	3		P17900
266	7.44	7.45	46.25	32.41	25.3	tr|J3KTL2|J3KTL2_HUMAN	Serine/arginine-rich-splicing factor 1 OS=Homo sapiens GN=SRSF1 PE=1 SV=1	HUMAN	5		C9J3R8
442	3.98	3.98	20.8	11.31	8.257	sp|P62140|PP1B_HUMAN	Serine/threonine-protein phosphatase PP1-beta catalytic subunit OS=Homo sapiens GN=PPP1CB PE=1 SV=3	HUMAN	2		P11940
414	4.04	4.04	22.29	7.143	7.143	sp|Q9Y3F4|STRAP_HUMAN	Serine-threonine kinase receptor-associated protein OS=Homo sapiens GN=STRAP PE=1 SV=1	HUMAN	2		Q92520
21	59.47	59.47	79.9	72.73	69.14	sp|P50454|SERPH_HUMAN	Serpin H1 OS=Homo sapiens GN=SERPINH1 PE=1 SV=2	HUMAN	51		E7EN73
41	36.83	36.83	40.07	25.83	19.04	tr|A0A0C4DGB6|A0A0C4DGB6_HUMAN	Serum albumin OS=Homo sapiens GN=ALB PE=4 SV=1	HUMAN	43		P05386
627	2	3.22	6.219	4.726	4.726	sp|P04278|SHBG_HUMAN	Sex hormone-binding globulin OS=Homo sapiens GN=SHBG PE=1 SV=2	HUMAN	2		A0A0C4DFV9
315	6	6	16.14	14.46	14.46	sp|Q99519|NEUR1_HUMAN	Sialidase-1 OS=Homo sapiens GN=NEU1 PE=1 SV=1	HUMAN	4		P0CW22
273	7.22	7.22	45.95	45.95	36.49	sp|Q04837|SSBP_HUMAN	Single-stranded DNA-binding protein, mitochondrial OS=Homo sapiens GN=SSBP1 PE=1 SV=1	HUMAN	5		A0A087WWA5
732	1.4	1.4	56.52	11.96	11.96	sp|P62304|RUXE_HUMAN	Small nuclear ribonucleoprotein E OS=Homo sapiens GN=SNRPE PE=1 SV=1	HUMAN	2		P26599
433	4	4	51.26	20.17	20.17	sp|P62314|SMD1_HUMAN	Small nuclear ribonucleoprotein Sm D1 OS=Homo sapiens GN=SNRPD1 PE=1 SV=1	HUMAN	2		P62244
312	6.03	6.03	44.92	29.66	29.66	sp|P62316|SMD2_HUMAN	Small nuclear ribonucleoprotein Sm D2 OS=Homo sapiens GN=SNRPD2 PE=1 SV=1	HUMAN	3		Q09666
379	4.46	4.46	20.63	20.63	20.63	sp|P62318|SMD3_HUMAN	Small nuclear ribonucleoprotein Sm D3 OS=Homo sapiens GN=SNRPD3 PE=1 SV=1	HUMAN	3		Q8WUA8
435	4	4	30	13.67	13.67	tr|B4DUC8|B4DUC8_HUMAN	S-methyl-5'-thioadenosine phosphorylase OS=Homo sapiens GN=MTAP PE=1 SV=1	HUMAN	2		O95881
474	3.32	3.32	36.77	25.16	18.06	tr|C9J0K6|C9J0K6_HUMAN	Sorcin OS=Homo sapiens GN=SRI PE=1 SV=1	HUMAN	3		Q00765
127	16.47	16.47	46.35	34.6	21.9	tr|D3DQH8|D3DQH8_HUMAN	SPARC OS=Homo sapiens GN=SPARC PE=1 SV=1	HUMAN	11		P05455
140	15.32	15.32	22.49	8.333	5.057	sp|Q13813|SPTN1_HUMAN	Spectrin alpha chain, non-erythrocytic 1 OS=Homo sapiens GN=SPTAN1 PE=1 SV=3	HUMAN	8		P01137
323	5.65	6.05	9.687	3.384	2.919	sp|Q01082|SPTB2_HUMAN	Spectrin beta chain, non-erythrocytic 1 OS=Homo sapiens GN=SPTBN1 PE=1 SV=2	HUMAN	5		P62942
512	2.71	2.79	19.63	19.63	15.95	tr|E5RJR5|E5RJR5_HUMAN	S-phase kinase-associated protein 1 OS=Homo sapiens GN=SKP1 PE=1 SV=1	HUMAN	2		A0A087X2I1
490	3.01	3.01	18.44	8.744	3.816	sp|P17405|ASM_HUMAN	Sphingomyelin phosphodiesterase OS=Homo sapiens GN=SMPD1 PE=1 SV=4	HUMAN	2		P51571
207	10.31	10.31	28.97	19.16	14.02	sp|Q13838|DX39B_HUMAN	Spliceosome RNA helicase DDX39B OS=Homo sapiens GN=DDX39B PE=1 SV=1	HUMAN	5		O75436
191	11.31	11.31	39.58	31.12	26.28	sp|Q9BUD6|SPON2_HUMAN	Spondin-2 OS=Homo sapiens GN=SPON2 PE=1 SV=3	HUMAN	7		H3BRU6
416	4.03	4.03	16.59	5.824	5.824	sp|Q7KZF4|SND1_HUMAN	Staphylococcal nuclease domain-containing protein 1 OS=Homo sapiens GN=SND1 PE=1 SV=1	HUMAN	2		Q9BX68
406	4.08	4.08	36.24	24.83	18.12	sp|P16949|STMN1_HUMAN	Stathmin OS=Homo sapiens GN=STMN1 PE=1 SV=3	HUMAN	2		P40261
698	1.73	1.73	11.93	5.744	5.744	sp|P38646|GRP75_HUMAN	Stress-70 protein, mitochondrial OS=Homo sapiens GN=HSPA9 PE=1 SV=2	HUMAN	3		E7ETK0
113	18.41	18.41	44.65	31.66	28.51	sp|P08254|MMP3_HUMAN	Stromelysin-1 OS=Homo sapiens GN=MMP3 PE=1 SV=2	HUMAN	12		Q96A72
486	3.15	3.15	8.438	8.438	8.438	tr|J3KQJ1|J3KQJ1_HUMAN	Sulfatase-modifying factor 2 OS=Homo sapiens GN=SUMF2 PE=1 SV=1	HUMAN	2		P02792
36	38.17	38.17	40.43	38.69	30.92	sp|O00391|QSOX1_HUMAN	Sulfhydryl oxidase 1 OS=Homo sapiens GN=QSOX1 PE=1 SV=3	HUMAN	19		Q96IU4
469	3.45	3.45	25.55	25.55	16.06	tr|H3BQQ9|H3BQQ9_HUMAN	SUMO-conjugating enzyme UBC9 (Fragment) OS=Homo sapiens GN=UBE2I PE=1 SV=1	HUMAN	2		P12270
283	6.91	9.5	19.83	16.38	14.22	sp|P78539|SRPX_HUMAN	Sushi repeat-containing protein SRPX OS=Homo sapiens GN=SRPX PE=1 SV=1	HUMAN	7		P21589
180	12.05	12.05	40.97	30.28	27.48	sp|Q99536|VAT1_HUMAN	Synaptic vesicle membrane protein VAT-1 homolog OS=Homo sapiens GN=VAT1 PE=1 SV=2	HUMAN	8		A8MTM1
203	10.55	10.57	45.91	38.68	38.68	tr|G5EA09|G5EA09_HUMAN	Syndecan binding protein (Syntenin), isoform CRA_a OS=Homo sapiens GN=SDCBP PE=1 SV=1	HUMAN	7		H0YDL9
622	2	10.57	49.33	41.61	41.61	sp|O00560|SDCB1_HUMAN	Syntenin-1 OS=Homo sapiens GN=SDCBP PE=1 SV=1	HUMAN	7		P60709
110	18.68	18.68	18.54	8.737	8.343	sp|Q9Y490|TLN1_HUMAN	Talin-1 OS=Homo sapiens GN=TLN1 PE=1 SV=3	HUMAN	10		Q5TCU3
96	20.76	20.76	13.73	9.848	8.385	tr|D3YTG3|D3YTG3_HUMAN	Target of Nesh-SH3 OS=Homo sapiens GN=ABI3BP PE=4 SV=1	HUMAN	11		P15531
440	4	4	25	25	25	sp|O14907|TX1B3_HUMAN	Tax1-binding protein 3 OS=Homo sapiens GN=TAX1BP3 PE=1 SV=2	HUMAN	2		O00560
347	5.2	7.86	27.52	20.5	8.813	sp|P17987|TCPA_HUMAN	T-complex protein 1 subunit alpha OS=Homo sapiens GN=TCP1 PE=1 SV=1	HUMAN	4		Q9BTM1
292	6.68	6.68	21.68	20.19	15.14	sp|P78371|TCPB_HUMAN	T-complex protein 1 subunit beta OS=Homo sapiens GN=CCT2 PE=1 SV=4	HUMAN	6		P61026
694	1.74	1.74	24.77	10.17	4.806	sp|P48643|TCPE_HUMAN	T-complex protein 1 subunit epsilon OS=Homo sapiens GN=CCT5 PE=1 SV=1	HUMAN	2		Q16706
476	3.24	6.32	22.57	6.789	5.138	sp|P49368|TCPG_HUMAN	T-complex protein 1 subunit gamma OS=Homo sapiens GN=CCT3 PE=1 SV=4	HUMAN	4		Q03167
370	4.61	4.61	22.99	15.15	8.942	sp|P50990|TCPQ_HUMAN	T-complex protein 1 subunit theta OS=Homo sapiens GN=CCT8 PE=1 SV=4	HUMAN	4		P04278
402	4.13	6.17	15.25	7.91	5.273	sp|P40227|TCPZ_HUMAN	T-complex protein 1 subunit zeta OS=Homo sapiens GN=CCT6A PE=1 SV=3	HUMAN	3		O00629
4	183.15	183.15	48.23	40.79	37.21	tr|E7EPZ9|E7EPZ9_HUMAN	Tenascin-X OS=Homo sapiens GN=TNXB PE=1 SV=1	HUMAN	108		Q9H772
528	2.51	69.63	38.9	29.58	27.12	tr|A0A087WWA5|A0A087WWA5_HUMAN	Tenascin-X OS=Homo sapiens GN=TNXB PE=1 SV=1	HUMAN	36		P35754
373	4.56	4.56	7.062	7.062	7.062	sp|Q08629|TICN1_HUMAN	Testican-1 OS=Homo sapiens GN=SPOCK1 PE=1 SV=1	HUMAN	3		P04062
216	9.74	9.74	65	46.88	43.13	tr|E9PHK0|E9PHK0_HUMAN	Tetranectin OS=Homo sapiens GN=CLEC3B PE=1 SV=1	HUMAN	8		Q00688
615	2.01	2.01	19.46	19.46	19.46	tr|H0YDL9|H0YDL9_HUMAN	Tetraspanin (Fragment) OS=Homo sapiens GN=CD81 PE=1 SV=1	HUMAN	3		P62280
535	2.43	2.43	30.23	13.95	13.95	sp|O95881|TXD12_HUMAN	Thioredoxin domain-containing protein 12 OS=Homo sapiens GN=TXNDC12 PE=1 SV=1	HUMAN	2		J3KT29
478	3.22	3.22	31.25	30	30	tr|I3L3M7|I3L3M7_HUMAN	Thioredoxin domain-containing protein 17 OS=Homo sapiens GN=TXNDC17 PE=1 SV=1	HUMAN	2		P09496
90	21.82	21.91	44.91	34.95	26.62	sp|Q8NBS9|TXND5_HUMAN	Thioredoxin domain-containing protein 5 OS=Homo sapiens GN=TXNDC5 PE=1 SV=2	HUMAN	11		P12035
463	3.54	3.54	57.14	31.43	22.86	sp|P10599|THIO_HUMAN	Thioredoxin OS=Homo sapiens GN=TXN PE=1 SV=3	HUMAN	2		P19012
296	6.56	6.56	23.29	19.88	16.06	tr|F8W809|F8W809_HUMAN	Thioredoxin reductase 1, cytoplasmic OS=Homo sapiens GN=TXNRD1 PE=1 SV=1	HUMAN	4		P48643
297	6.56	6.56	31.25	27.34	18.75	sp|P30048|PRDX3_HUMAN	Thioredoxin-dependent peroxide reductase, mitochondrial OS=Homo sapiens GN=PRDX3 PE=1 SV=3	HUMAN	5		P38646
31	44.34	44.34	32.05	24.27	23.68	sp|P07996|TSP1_HUMAN	Thrombospondin-1 OS=Homo sapiens GN=THBS1 PE=1 SV=2	HUMAN	26		Q9UQ80
101	19.84	22.33	17.92	14.59	13.99	sp|P35442|TSP2_HUMAN	Thrombospondin-2 OS=Homo sapiens GN=THBS2 PE=1 SV=2	HUMAN	12		R4GN98
496	2.89	2.89	8.394	8.394	8.394	sp|Q9H0E2|TOLIP_HUMAN	Toll-interacting protein OS=Homo sapiens GN=TOLLIP PE=1 SV=1	HUMAN	2		Q9BPX5
497	2.88	3.65	27.68	13.1	9.226	sp|O14657|TOR1B_HUMAN	Torsin-1B OS=Homo sapiens GN=TOR1B PE=1 SV=2	HUMAN	3		Q15365
271	7.25	7.25	35.01	19.88	10.68	sp|P37837|TALDO_HUMAN	Transaldolase OS=Homo sapiens GN=TALDO1 PE=1 SV=2	HUMAN	4		P18085
747	1.3	1.3	18.45	12.14	12.14	sp|P20290|BTF3_HUMAN	Transcription factor BTF3 OS=Homo sapiens GN=BTF3 PE=1 SV=1	HUMAN	2		Q5JXI8
626	2	3.8	7.991	1.88	1.88	sp|Q03167|TGBR3_HUMAN	Transforming growth factor beta receptor type 3 OS=Homo sapiens GN=TGFBR3 PE=1 SV=3	HUMAN	2		J3KN95
542	2.33	2.33	10.51	10.51	7.692	sp|P01137|TGFB1_HUMAN	Transforming growth factor beta-1 OS=Homo sapiens GN=TGFB1 PE=1 SV=2	HUMAN	3		P62304
11	77.33	77.33	78.77	70.72	65.74	sp|Q15582|BGH3_HUMAN	Transforming growth factor-beta-induced protein ig-h3 OS=Homo sapiens GN=TGFBI PE=1 SV=1	HUMAN	74		Q92688
54	29.92	29.92	80.1	77.11	73.13	sp|Q01995|TAGL_HUMAN	Transgelin OS=Homo sapiens GN=TAGLN PE=1 SV=4	HUMAN	23		P20290
149	14.26	14.26	65.83	61.81	52.26	sp|P37802|TAGL2_HUMAN	Transgelin-2 OS=Homo sapiens GN=TAGLN2 PE=1 SV=3	HUMAN	12		F5H6I0
56	29.84	29.88	38.71	34	29.03	sp|P55072|TERA_HUMAN	Transitional endoplasmic reticulum ATPase OS=Homo sapiens GN=VCP PE=1 SV=4	HUMAN	16		J9JID7
69	26.58	26.58	41.89	40.93	37.88	sp|P29401|TKT_HUMAN	Transketolase OS=Homo sapiens GN=TKT PE=1 SV=3	HUMAN	17		H7C0C1
407	4.07	4.07	76.06	41.49	18.09	tr|Q5W0H4|Q5W0H4_HUMAN	Translationally-controlled tumor protein OS=Homo sapiens GN=TPT1 PE=1 SV=1	HUMAN	3		Q96SL4
289	6.71	6.77	55.26	28.95	28.95	sp|Q15631|TSN_HUMAN	Translin OS=Homo sapiens GN=TSN PE=1 SV=1	HUMAN	5		A0A0A0MRV0
551	2.21	2.21	35.84	17.34	17.34	sp|P51571|SSRD_HUMAN	Translocon-associated protein subunit delta OS=Homo sapiens GN=SSR4 PE=1 SV=1	HUMAN	2		P61088
488	3.09	3.09	24.66	24.66	21.46	sp|P49755|TMEDA_HUMAN	Transmembrane emp24 domain-containing protein 10 OS=Homo sapiens GN=TMED10 PE=1 SV=2	HUMAN	5		Q14696
842	0.59	1.23	6.643	5.769	2.622	sp|Q14956|GPNMB_HUMAN	Transmembrane glycoprotein NMB OS=Homo sapiens GN=GPNMB PE=1 SV=2	HUMAN	2		J3KN29
785	1.04	1.04	25.18	25.18	20.86	tr|A0A087WV45|A0A087WV45_HUMAN	Transthyretin OS=Homo sapiens GN=TTR PE=1 SV=1	HUMAN	2		Q8IWB6
344	5.3	5.3	42.66	16.43	13.99	sp|P60174|TPIS_HUMAN	Triosephosphate isomerase OS=Homo sapiens GN=TPI1 PE=1 SV=3	HUMAN	3		Q16222
134	15.7	28.59	42.94	36.2	34.36	tr|Q6ZN40|Q6ZN40_HUMAN	Tropomyosin 1 (Alpha), isoform CRA_f OS=Homo sapiens GN=TPM1 PE=1 SV=1	HUMAN	16		Q9NZN4
826	0.73	19.31	56.45	39.52	37.1	tr|H7BYY1|H7BYY1_HUMAN	Tropomyosin 1 (Alpha), isoform CRA_m OS=Homo sapiens GN=TPM1 PE=1 SV=1	HUMAN	12		A0A087WV45
40	36.9	36.9	70.16	65.73	63.31	sp|P67936|TPM4_HUMAN	Tropomyosin alpha-4 chain OS=Homo sapiens GN=TPM4 PE=1 SV=3	HUMAN	20		D6RFN0
620	2	27.47	69.72	40.14	38.03	tr|Q5TCU3|Q5TCU3_HUMAN	Tropomyosin beta chain OS=Homo sapiens GN=TPM2 PE=1 SV=1	HUMAN	14		D6RBQ9
314	6	6.09	20.17	13.8	12.74	sp|P23381|SYWC_HUMAN	Tryptophan--tRNA ligase, cytoplasmic OS=Homo sapiens GN=WARS PE=1 SV=2	HUMAN	3		V9HW75
534	2.45	2.45	26.63	6.516	6.516	sp|Q8WUA8|TSK_HUMAN	Tsukushin OS=Homo sapiens GN=TSKU PE=2 SV=3	HUMAN	2		A0A087WW66
52	31.16	31.25	37.96	37.96	37.96	tr|F5H5D3|F5H5D3_HUMAN	Tubulin alpha-1C chain OS=Homo sapiens GN=TUBA1C PE=1 SV=1	HUMAN	17		P47813
48	32.55	32.55	57.51	51.64	51.41	tr|Q5JP53|Q5JP53_HUMAN	Tubulin beta chain OS=Homo sapiens GN=TUBB PE=1 SV=1	HUMAN	23		P29622
957	0.18	14.85	19.45	14.81	11.29	tr|A0A0B4J269|A0A0B4J269_HUMAN	Tubulin beta-3 chain OS=Homo sapiens GN=TUBB3 PE=1 SV=1	HUMAN	12		Q96Q89
276	7.09	7.09	63.89	41.67	35.19	sp|O75347|TBCA_HUMAN	Tubulin-specific chaperone A OS=Homo sapiens GN=TBCA PE=1 SV=3	HUMAN	4		D6REP8
449	3.77	3.78	31.08	15.77	15.77	tr|A0A087WYR3|A0A087WYR3_HUMAN	Tumor protein D54 OS=Homo sapiens GN=TPD52L2 PE=1 SV=1	HUMAN	3		O43242
231	8.84	8.84	44.44	44.44	32.37	tr|D6RE83|D6RE83_HUMAN	Ubiquitin carboxyl-terminal hydrolase OS=Homo sapiens GN=UCHL1 PE=1 SV=1	HUMAN	10		Q16778
258	7.78	7.78	60.16	52.34	39.06	sp|P62987|RL40_HUMAN	Ubiquitin-60S ribosomal protein L40 OS=Homo sapiens GN=UBA52 PE=1 SV=2	HUMAN	5		H7BYY1
250	8.02	8.02	62.99	47.4	46.1	sp|P68036|UB2L3_HUMAN	Ubiquitin-conjugating enzyme E2 L3 OS=Homo sapiens GN=UBE2L3 PE=1 SV=1	HUMAN	4		Q14956
773	1.11	1.11	47.37	20.39	20.39	sp|P61088|UBE2N_HUMAN	Ubiquitin-conjugating enzyme E2 N OS=Homo sapiens GN=UBE2N PE=1 SV=1	HUMAN	2		P62873
377	4.47	4.47	44.9	29.25	17.69	sp|Q13404|UB2V1_HUMAN	Ubiquitin-conjugating enzyme E2 variant 1 OS=Homo sapiens GN=UBE2V1 PE=1 SV=2	HUMAN	3		P05141
217	9.71	9.71	18.24	10.49	7.561	sp|P22314|UBA1_HUMAN	Ubiquitin-like modifier-activating enzyme 1 OS=Homo sapiens GN=UBA1 PE=1 SV=3	HUMAN	5		Q9NWX5
489	3.07	3.07	24.49	8.704	6.275	sp|O60701|UGDH_HUMAN	UDP-glucose 6-dehydrogenase OS=Homo sapiens GN=UGDH PE=1 SV=1	HUMAN	3		P24844
430	4	4	9.26	1.35	1.35	sp|Q9NYU2|UGGG1_HUMAN	UDP-glucose:glycoprotein glucosyltransferase 1 OS=Homo sapiens GN=UGGT1 PE=1 SV=3	HUMAN	2		O95197
782	1.05	1.05	14.18	4.789	4.789	sp|Q16222|UAP1_HUMAN	UDP-N-acetylhexosamine pyrophosphorylase OS=Homo sapiens GN=UAP1 PE=1 SV=3	HUMAN	2		P20674
436	4	4	30.1	14.8	14.8	sp|P30085|KCY_HUMAN	UMP-CMP kinase OS=Homo sapiens GN=CMPK1 PE=1 SV=3	HUMAN	2		P02458
471	3.37	3.37	27.76	14.83	9.886	tr|F8W031|F8W031_HUMAN	Uncharacterized protein (Fragment) OS=Homo sapiens PE=4 SV=1	HUMAN	2		Q8IUE6
760	1.2	1.2	29.75	8.264	8.264	tr|H7C0C1|H7C0C1_HUMAN	Uncharacterized protein (Fragment) OS=Homo sapiens PE=4 SV=2	HUMAN	2		P35241
473	3.33	3.37	11.66	3.049	3.049	tr|E7ETN3|E7ETN3_HUMAN	Uncharacterized protein OS=Homo sapiens PE=3 SV=1	HUMAN	3		E7EQR4
403	4.13	4.13	32.79	18.03	14.75	sp|Q9Y224|CN166_HUMAN	UPF0568 protein C14orf166 OS=Homo sapiens GN=C14orf166 PE=1 SV=1	HUMAN	2		E7ENL6
554	2.18	2.71	18.96	11.01	7.034	sp|O75436|VP26A_HUMAN	Vacuolar protein sorting-associated protein 26A OS=Homo sapiens GN=VPS26A PE=1 SV=2	HUMAN	2		A0A0B4J269
147	14.54	16.57	22.29	21.55	20.51	sp|Q6EMK4|VASN_HUMAN	Vasorin OS=Homo sapiens GN=VASN PE=1 SV=1	HUMAN	8		Q00888
371	4.61	4.61	18.88	11.24	11.24	sp|Q9P0L0|VAPA_HUMAN	Vesicle-associated membrane protein-associated protein A OS=Homo sapiens GN=VAPA PE=1 SV=3	HUMAN	3		A0A087WXW9
7	129.73	129.73	91.42	87.98	84.76	sp|P08670|VIME_HUMAN	Vimentin OS=Homo sapiens GN=VIM PE=1 SV=4	HUMAN	118		C9JEH7
70	26.46	26.46	34.22	20.9	14.64	sp|P18206|VINC_HUMAN	Vinculin OS=Homo sapiens GN=VCL PE=1 SV=4	HUMAN	14		Q93077
511	2.71	4.09	7.66	6.17	5.957	sp|Q15904|VAS1_HUMAN	V-type proton ATPase subunit S1 OS=Homo sapiens GN=ATP6AP1 PE=1 SV=2	HUMAN	3		Q7Z406
277	7.07	7.07	18.39	15.44	9.524	sp|P12956|XRCC6_HUMAN	X-ray repair cross-complementing protein 6 OS=Homo sapiens GN=XRCC6 PE=1 SV=2	HUMAN	4		C9J712
333	5.42	5.42	26.92	9.441	9.441	sp|Q15942|ZYX_HUMAN	Zyxin OS=Homo sapiens GN=ZYX PE=1 SV=1	HUMAN	4		A0A087WYG8

## Sheet: naive replicative
N	Unused	Total	%Cov	%Cov(50)	%Cov(95)	Accession	Name	Species	Peptides(95%)		UNIPROT ID
319	3.91	4.5	20.37	8.974	7.407	sp|Q04446|GLGB_HUMAN	1,4-alpha-glucan-branching enzyme OS=Homo sapiens GN=GBE1 PE=1 SV=3	HUMAN	4	sp	Q04446	GLGB_HUMAN
208	7.74	7.74	80.39	63.73	37.25	sp|P61604|CH10_HUMAN	10 kDa heat shock protein, mitochondrial OS=Homo sapiens GN=HSPE1 PE=1 SV=2	HUMAN	4	sp	P61604	CH10_HUMAN
254	5.73	9.21	53.25	45.93	36.99	sp|P31946|1433B_HUMAN	14-3-3 protein beta/alpha OS=Homo sapiens GN=YWHAB PE=1 SV=3	HUMAN	8	sp	P31946	1433B_HUMAN
110	15.75	15.75	51.76	43.14	32.55	sp|P62258|1433E_HUMAN	14-3-3 protein epsilon OS=Homo sapiens GN=YWHAE PE=1 SV=1	HUMAN	9	sp	P62258	1433E_HUMAN
514	1.79	3.99	44.72	25.61	20.33	sp|Q04917|1433F_HUMAN	14-3-3 protein eta OS=Homo sapiens GN=YWHAH PE=1 SV=4	HUMAN	5	sp	Q04917	1433F_HUMAN
222	6.96	8.47	46.15	40.08	23.48	sp|P61981|1433G_HUMAN	14-3-3 protein gamma OS=Homo sapiens GN=YWHAG PE=1 SV=2	HUMAN	6	sp	P61981	1433G_HUMAN
411	2.39	5.92	42.86	29.39	19.59	sp|P27348|1433T_HUMAN	14-3-3 protein theta OS=Homo sapiens GN=YWHAQ PE=1 SV=1	HUMAN	5	sp	P27348	1433T_HUMAN
121	13.88	15.61	67.89	47.97	39.43	tr|E7EX29|E7EX29_HUMAN	14-3-3 protein zeta/delta (Fragment) OS=Homo sapiens GN=YWHAZ PE=1 SV=1	HUMAN	11	tr	E7EX29	E7EX29_HUMAN
374	2.84	2.84	9.141	2.313	2.313	sp|Q13200|PSMD2_HUMAN	26S proteasome non-ATPase regulatory subunit 2 OS=Homo sapiens GN=PSMD2 PE=1 SV=3	HUMAN	2	sp	Q13200	PSMD2_HUMAN
422	2.28	2.28	24.31	17.13	11.6	sp|Q13442|HAP28_HUMAN	28 kDa heat- and acid-stable phosphoprotein OS=Homo sapiens GN=PDAP1 PE=1 SV=1	HUMAN	2	sp	Q13442	HAP28_HUMAN
330	3.61	3.61	30.2	11.93	11.93	tr|A0A0B4J2A4|A0A0B4J2A4_HUMAN	3-ketoacyl-CoA thiolase, mitochondrial OS=Homo sapiens GN=ACAA2 PE=4 SV=1	HUMAN	4	tr	A0A0B4J2A4	A0A0B4J2A4_HUMAN
269	5.05	5.15	43.18	34.09	30.3	sp|P25398|RS12_HUMAN	40S ribosomal protein S12 OS=Homo sapiens GN=RPS12 PE=1 SV=3	HUMAN	3	sp	P25398	RS12_HUMAN
545	1.45	1.45	36.15	25.38	17.69	sp|P62244|RS15A_HUMAN	40S ribosomal protein S15a OS=Homo sapiens GN=RPS15A PE=1 SV=2	HUMAN	2	sp	P62244	RS15A_HUMAN
302	4.19	4.19	40.34	22.69	12.61	sp|P60866|RS20_HUMAN	40S ribosomal protein S20 OS=Homo sapiens GN=RPS20 PE=1 SV=1	HUMAN	2	sp	P60866	RS20_HUMAN
492	2	2	24.69	12.35	12.35	tr|Q8WVC2|Q8WVC2_HUMAN	40S ribosomal protein S21 OS=Homo sapiens GN=RPS21 PE=1 SV=1	HUMAN	2	tr	Q8WVC2	Q8WVC2_HUMAN
627	0.75	0.75	34.78	30.43	30.43	sp|P62857|RS28_HUMAN	40S ribosomal protein S28 OS=Homo sapiens GN=RPS28 PE=1 SV=1	HUMAN	3	sp	P62857	RS28_HUMAN
366	3.01	3.01	43.21	9.053	9.053	sp|P23396|RS3_HUMAN	40S ribosomal protein S3 OS=Homo sapiens GN=RPS3 PE=1 SV=2	HUMAN	2	sp	P23396	RS3_HUMAN
290	4.47	4.57	18.25	16.35	11.41	tr|C9J9K3|C9J9K3_HUMAN	40S ribosomal protein SA (Fragment) OS=Homo sapiens GN=RPSA PE=1 SV=4	HUMAN	2	tr	C9J9K3	C9J9K3_HUMAN
196	8.1	8.1	35.64	27.9	15.47	sp|Q9BRK5|CAB45_HUMAN	45 kDa calcium-binding protein OS=Homo sapiens GN=SDF4 PE=1 SV=1	HUMAN	5	sp	Q9BRK5	CAB45_HUMAN
362	3.07	3.07	20.38	10.63	4.53	sp|P21589|5NTD_HUMAN	5'-nucleotidase OS=Homo sapiens GN=NT5E PE=1 SV=1	HUMAN	2	sp	P21589	5NTD_HUMAN
214	7.3	7.3	23.04	14.83	9.948	sp|P10809|CH60_HUMAN	60 kDa heat shock protein, mitochondrial OS=Homo sapiens GN=HSPD1 PE=1 SV=2	HUMAN	5	sp	P10809	CH60_HUMAN
165	10.45	10.45	44.16	27.44	25.55	sp|P05388|RLA0_HUMAN	60S acidic ribosomal protein P0 OS=Homo sapiens GN=RPLP0 PE=1 SV=1	HUMAN	6	sp	P05388	RLA0_HUMAN
276	4.88	4.88	35.76	24.24	24.24	sp|P30050|RL12_HUMAN	60S ribosomal protein L12 OS=Homo sapiens GN=RPL12 PE=1 SV=1	HUMAN	3	sp	P30050	RL12_HUMAN
408	2.42	2.42	32.63	26.32	26.32	tr|K7ERI7|K7ERI7_HUMAN	60S ribosomal protein L22 OS=Homo sapiens GN=RPL22 PE=1 SV=1	HUMAN	2	tr	K7ERI7	K7ERI7_HUMAN
406	2.43	2.43	28.07	22.81	17.54	tr|E5RI99|E5RI99_HUMAN	60S ribosomal protein L30 (Fragment) OS=Homo sapiens GN=RPL30 PE=1 SV=1	HUMAN	2	tr	E5RI99	E5RI99_HUMAN
357	3.19	3.19	28.28	12.79	8.754	sp|P46777|RL5_HUMAN	60S ribosomal protein L5 OS=Homo sapiens GN=RPL5 PE=1 SV=3	HUMAN	2	sp	P46777	RL5_HUMAN
250	5.88	5.89	24.43	16.36	10.56	sp|P52209|6PGD_HUMAN	6-phosphogluconate dehydrogenase, decarboxylating OS=Homo sapiens GN=PGD PE=1 SV=3	HUMAN	5	sp	P52209	6PGD_HUMAN
197	8.07	8.07	31.94	26.39	26.39	tr|M0R261|M0R261_HUMAN	6-phosphogluconolactonase (Fragment) OS=Homo sapiens GN=PGLS PE=1 SV=1	HUMAN	4	tr	M0R261	M0R261_HUMAN
11	67.61	67.61	73.79	60	56.52	sp|P08253|MMP2_HUMAN	72 kDa type IV collagenase OS=Homo sapiens GN=MMP2 PE=1 SV=2	HUMAN	52	sp	P08253	MMP2_HUMAN
34	43.85	43.85	59.33	47.4	37.46	sp|P11021|GRP78_HUMAN	78 kDa glucose-regulated protein OS=Homo sapiens GN=HSPA5 PE=1 SV=2	HUMAN	23	sp	P11021	GRP78_HUMAN
559	1.35	1.35	16.37	6.045	6.045	sp|Q9BWD1|THIC_HUMAN	Acetyl-CoA acetyltransferase, cytosolic OS=Homo sapiens GN=ACAT2 PE=1 SV=2	HUMAN	2	sp	Q9BWD1	THIC_HUMAN
27	47.19	47.19	70.13	61.6	61.6	sp|P63261|ACTG_HUMAN	Actin, cytoplasmic 2 OS=Homo sapiens GN=ACTG1 PE=1 SV=1	HUMAN	47	sp	P63261	ACTG_HUMAN
327	3.66	5.67	29.44	24.62	18.53	sp|P61160|ARP2_HUMAN	Actin-related protein 2 OS=Homo sapiens GN=ACTR2 PE=1 SV=1	HUMAN	6	sp	P61160	ARP2_HUMAN
183	8.99	8.99	38.71	23.12	20.97	sp|O15143|ARC1B_HUMAN	Actin-related protein 2/3 complex subunit 1B OS=Homo sapiens GN=ARPC1B PE=1 SV=3	HUMAN	6	sp	O15143	ARC1B_HUMAN
260	5.44	5.44	51.33	28	16.67	sp|O15144|ARPC2_HUMAN	Actin-related protein 2/3 complex subunit 2 OS=Homo sapiens GN=ARPC2 PE=1 SV=1	HUMAN	6	sp	O15144	ARPC2_HUMAN
349	3.29	3.33	38.76	26.4	12.92	sp|O15145|ARPC3_HUMAN	Actin-related protein 2/3 complex subunit 3 OS=Homo sapiens GN=ARPC3 PE=1 SV=3	HUMAN	2	sp	O15145	ARPC3_HUMAN
399	2.52	2.52	29.8	16.56	11.92	sp|O15511|ARPC5_HUMAN	Actin-related protein 2/3 complex subunit 5 OS=Homo sapiens GN=ARPC5 PE=1 SV=3	HUMAN	2	sp	O15511	ARPC5_HUMAN
236	6.42	6.42	43.32	25.07	18.8	tr|B4DXW1|B4DXW1_HUMAN	Actin-related protein 3 OS=Homo sapiens GN=ACTR3 PE=1 SV=1	HUMAN	5	tr	B4DXW1	B4DXW1_HUMAN
546	1.43	1.43	17.11	8.553	8.553	sp|P46108|CRK_HUMAN	Adapter molecule crk OS=Homo sapiens GN=CRK PE=1 SV=2	HUMAN	2	sp	P46108	CRK_HUMAN
335	3.54	4.56	27.16	20.69	15.95	tr|F8W1A4|F8W1A4_HUMAN	Adenylate kinase 2, mitochondrial OS=Homo sapiens GN=AK2 PE=1 SV=1	HUMAN	3	tr	F8W1A4	F8W1A4_HUMAN
343	3.4	3.4	34.76	17.62	11.9	tr|Q5T9B7|Q5T9B7_HUMAN	Adenylate kinase isoenzyme 1 OS=Homo sapiens GN=AK1 PE=1 SV=1	HUMAN	2	tr	Q5T9B7	Q5T9B7_HUMAN
77	22.35	22.35	22.8	15.28	12.52	sp|Q8IUX7|AEBP1_HUMAN	Adipocyte enhancer-binding protein 1 OS=Homo sapiens GN=AEBP1 PE=1 SV=1	HUMAN	13	sp	Q8IUX7	AEBP1_HUMAN
334	3.55	3.55	15.56	15.56	15.56	sp|P18085|ARF4_HUMAN	ADP-ribosylation factor 4 OS=Homo sapiens GN=ARF4 PE=1 SV=3	HUMAN	3	sp	P18085	ARF4_HUMAN
637	0.71	1.51	15.09	12.93	9.052	tr|A6NFX8|A6NFX8_HUMAN	ADP-sugar pyrophosphatase OS=Homo sapiens GN=NUDT5 PE=1 SV=1	HUMAN	2	tr	A6NFX8	A6NFX8_HUMAN
456	2.03	2.03	7.012	2.337	2.337	sp|P43652|AFAM_HUMAN	Afamin OS=Homo sapiens GN=AFM PE=1 SV=1	HUMAN	2	sp	P43652	AFAM_HUMAN
593	0.98	1.5	18.15	8.923	5.538	sp|P14550|AK1A1_HUMAN	Alcohol dehydrogenase [NADP(+)] OS=Homo sapiens GN=AKR1A1 PE=1 SV=3	HUMAN	2	sp	P14550	AK1A1_HUMAN
278	4.8	4.8	25	20.99	18.21	tr|A0A0A0MT30|A0A0A0MT30_HUMAN	Aldo-keto reductase family 1 member C1 OS=Homo sapiens GN=AKR1C1 PE=1 SV=1	HUMAN	5	tr	A0A0A0MT30	A0A0A0MT30_HUMAN
273	4.95	4.95	40.82	21.2	16.77	sp|P15121|ALDR_HUMAN	Aldose reductase OS=Homo sapiens GN=AKR1B1 PE=1 SV=3	HUMAN	6	sp	P15121	ALDR_HUMAN
263	5.29	5.29	54.76	29.52	24.76	sp|Q96IU4|ABHEB_HUMAN	Alpha/beta hydrolase domain-containing protein 14B OS=Homo sapiens GN=ABHD14B PE=1 SV=1	HUMAN	4	sp	Q96IU4	ABHEB_HUMAN
95	18.01	18.01	16.89	13.9	7.629	sp|P02765|FETUA_HUMAN	Alpha-2-HS-glycoprotein OS=Homo sapiens GN=AHSG PE=1 SV=1	HUMAN	19	sp	P02765	FETUA_HUMAN
414	2.36	5.55	17.12	8.696	7.337	tr|C9JV77|C9JV77_HUMAN	Alpha-2-HS-glycoprotein OS=Homo sapiens GN=AHSG PE=1 SV=1	HUMAN	4	tr	C9JV77	C9JV77_HUMAN
64	26.08	26.08	17.64	12.01	9.227	sp|P01023|A2MG_HUMAN	Alpha-2-macroglobulin OS=Homo sapiens GN=A2M PE=1 SV=3	HUMAN	21	sp	P01023	A2MG_HUMAN
82	20.72	47.85	38	34.64	32.51	sp|P12814|ACTN1_HUMAN	Alpha-actinin-1 OS=Homo sapiens GN=ACTN1 PE=1 SV=2	HUMAN	29	sp	P12814	ACTN1_HUMAN
14	62.64	62.64	57.08	49.29	43.47	sp|O43707|ACTN4_HUMAN	Alpha-actinin-4 OS=Homo sapiens GN=ACTN4 PE=1 SV=2	HUMAN	38	sp	O43707	ACTN4_HUMAN
25	47.97	48.21	64.29	61.52	60.14	sp|P06733|ENOA_HUMAN	Alpha-enolase OS=Homo sapiens GN=ENO1 PE=1 SV=2	HUMAN	23	sp	P06733	ENOA_HUMAN
281	4.75	4.76	14.12	10.84	8.046	sp|P02771|FETA_HUMAN	Alpha-fetoprotein OS=Homo sapiens GN=AFP PE=1 SV=1	HUMAN	4	sp	P02771	FETA_HUMAN
92	19.06	19.07	23.89	11.79	10.03	sp|P15144|AMPN_HUMAN	Aminopeptidase N OS=Homo sapiens GN=ANPEP PE=1 SV=4	HUMAN	9	sp	P15144	AMPN_HUMAN
682	0.49	2.61	24.12	5.155	3.093	tr|H7C0V9|H7C0V9_HUMAN	Amyloid beta A4 protein (Fragment) OS=Homo sapiens GN=APP PE=1 SV=1	HUMAN	2	tr	H7C0V9	H7C0V9_HUMAN
293	4.4	4.4	13.11	4.325	4.325	sp|Q06481|APLP2_HUMAN	Amyloid-like protein 2 OS=Homo sapiens GN=APLP2 PE=1 SV=2	HUMAN	3	sp	Q06481	APLP2_HUMAN
71	23.54	23.54	61.85	50.29	45.38	sp|P04083|ANXA1_HUMAN	Annexin A1 OS=Homo sapiens GN=ANXA1 PE=1 SV=2	HUMAN	12	sp	P04083	ANXA1_HUMAN
28	46.95	46.95	71.68	59.29	59.29	sp|P07355|ANXA2_HUMAN	Annexin A2 OS=Homo sapiens GN=ANXA2 PE=1 SV=2	HUMAN	28	sp	P07355	ANXA2_HUMAN
69	24.27	24.3	62.81	57.81	50	sp|P08758|ANXA5_HUMAN	Annexin A5 OS=Homo sapiens GN=ANXA5 PE=1 SV=2	HUMAN	15	sp	P08758	ANXA5_HUMAN
233	6.52	6.52	23.92	10.85	6.389	sp|P08133|ANXA6_HUMAN	Annexin A6 OS=Homo sapiens GN=ANXA6 PE=1 SV=3	HUMAN	3	sp	P08133	ANXA6_HUMAN
371	2.87	3.59	35.79	16.72	13.04	tr|Q6P452|Q6P452_HUMAN	Annexin OS=Homo sapiens GN=ANXA4 PE=1 SV=1	HUMAN	4	tr	Q6P452	Q6P452_HUMAN
224	6.87	6.87	19.83	12.28	4.741	sp|P01008|ANT3_HUMAN	Antithrombin-III OS=Homo sapiens GN=SERPINC1 PE=1 SV=1	HUMAN	3	sp	P01008	ANT3_HUMAN
372	2.86	2.87	32.09	21.86	18.6	tr|C9JF17|C9JF17_HUMAN	Apolipoprotein D (Fragment) OS=Homo sapiens GN=APOD PE=1 SV=1	HUMAN	4	tr	C9JF17	C9JF17_HUMAN
301	4.21	4.21	44.27	29.69	22.92	sp|Q07812|BAX_HUMAN	Apoptosis regulator BAX OS=Homo sapiens GN=BAX PE=1 SV=1	HUMAN	3	sp	Q07812	BAX_HUMAN
312	4.06	4.06	28.7	28.7	20.37	tr|B1AKZ5|B1AKZ5_HUMAN	Astrocytic phosphoprotein PEA-15 OS=Homo sapiens GN=PEA15 PE=1 SV=1	HUMAN	2	tr	B1AKZ5	B1AKZ5_HUMAN
311	4.06	4.06	16.64	3.97	3.97	sp|P06576|ATPB_HUMAN	ATP synthase subunit beta, mitochondrial OS=Homo sapiens GN=ATP5B PE=1 SV=3	HUMAN	2	sp	P06576	ATPB_HUMAN
154	11.42	11.42	14.8	7.357	6.176	sp|P53396|ACLY_HUMAN	ATP-citrate synthase OS=Homo sapiens GN=ACLY PE=1 SV=3	HUMAN	6	sp	P53396	ACLY_HUMAN
18	58.47	58.47	15.9	10.07	8.768	sp|P98160|PGBM_HUMAN	Basement membrane-specific heparan sulfate proteoglycan core protein OS=Homo sapiens GN=HSPG2 PE=1 SV=4	HUMAN	34	sp	P98160	PGBM_HUMAN
416	2.33	2.33	13.82	5.276	5.276	sp|P15291|B4GT1_HUMAN	Beta-1,4-galactosyltransferase 1 OS=Homo sapiens GN=B4GALT1 PE=1 SV=5	HUMAN	2	sp	P15291	B4GT1_HUMAN
289	4.49	4.49	36.63	28.71	19.8	tr|F5H6I0|F5H6I0_HUMAN	Beta-2-microglobulin OS=Homo sapiens GN=B2M PE=1 SV=2	HUMAN	4	tr	F5H6I0	F5H6I0_HUMAN
178	9.35	9.35	28.29	13.95	8.055	tr|H3BS10|H3BS10_HUMAN	Beta-hexosaminidase OS=Homo sapiens GN=HEXA PE=1 SV=1	HUMAN	4	tr	H3BS10	H3BS10_HUMAN
225	6.82	9.14	33.27	17.63	9.712	sp|P07686|HEXB_HUMAN	Beta-hexosaminidase subunit beta OS=Homo sapiens GN=HEXB PE=1 SV=3	HUMAN	5	sp	P07686	HEXB_HUMAN
116	14.73	16.87	38.59	32.88	28.53	sp|P21810|PGS1_HUMAN	Biglycan OS=Homo sapiens GN=BGN PE=1 SV=2	HUMAN	10	sp	P21810	PGS1_HUMAN
317	4	4	25.99	15.42	15.42	sp|P80723|BASP1_HUMAN	Brain acid soluble protein 1 OS=Homo sapiens GN=BASP1 PE=1 SV=2	HUMAN	2	sp	P80723	BASP1_HUMAN
259	5.59	5.59	34.46	12.92	12.92	sp|Q96CX2|KCD12_HUMAN	BTB/POZ domain-containing protein KCTD12 OS=Homo sapiens GN=KCTD12 PE=1 SV=1	HUMAN	4	sp	Q96CX2	KCD12_HUMAN
438	2.14	2.15	21.06	5.801	1.892	sp|Q05682|CALD1_HUMAN	Caldesmon OS=Homo sapiens GN=CALD1 PE=1 SV=3	HUMAN	2	sp	Q05682	CALD1_HUMAN
377	2.82	2.82	19.4	13.06	10.45	sp|P04632|CPNS1_HUMAN	Calpain small subunit 1 OS=Homo sapiens GN=CAPNS1 PE=1 SV=1	HUMAN	2	sp	P04632	CPNS1_HUMAN
195	8.38	8.38	17.13	7.136	4.995	sp|O94985|CSTN1_HUMAN	Calsyntenin-1 OS=Homo sapiens GN=CLSTN1 PE=1 SV=1	HUMAN	4	sp	O94985	CSTN1_HUMAN
230	6.63	10.71	39.68	27.3	17.46	sp|O43852|CALU_HUMAN	Calumenin OS=Homo sapiens GN=CALU PE=1 SV=2	HUMAN	6	sp	O43852	CALU_HUMAN
407	2.42	2.42	41.53	19.27	11.3	tr|B1AK88|B1AK88_HUMAN	Capping protein (Actin filament) muscle Z-line, beta, isoform CRA_d OS=Homo sapiens GN=CAPZB PE=1 SV=1	HUMAN	2	tr	B1AK88	B1AK88_HUMAN
359	3.12	3.18	13.24	9.244	6.513	sp|P16870|CBPE_HUMAN	Carboxypeptidase E OS=Homo sapiens GN=CPE PE=1 SV=1	HUMAN	2	sp	P16870	CBPE_HUMAN
305	4.1	4.1	25.3	6.627	4.418	tr|X6R8A1|X6R8A1_HUMAN	Carboxypeptidase OS=Homo sapiens GN=CTSA PE=1 SV=1	HUMAN	2	tr	X6R8A1	X6R8A1_HUMAN
176	9.59	11.69	22.24	9.254	9.254	tr|G3XAP6|G3XAP6_HUMAN	Cartilage oligomeric matrix protein OS=Homo sapiens GN=COMP PE=1 SV=1	HUMAN	7	tr	G3XAP6	G3XAP6_HUMAN
160	10.94	10.94	37.46	28.61	24.48	sp|P07858|CATB_HUMAN	Cathepsin B OS=Homo sapiens GN=CTSB PE=1 SV=3	HUMAN	9	sp	P07858	CATB_HUMAN
209	7.7	7.7	42.23	27.18	22.57	sp|P07339|CATD_HUMAN	Cathepsin D OS=Homo sapiens GN=CTSD PE=1 SV=1	HUMAN	8	sp	P07339	CATD_HUMAN
127	13.33	13.33	29.79	29.48	23.71	sp|P43235|CATK_HUMAN	Cathepsin K OS=Homo sapiens GN=CTSK PE=1 SV=1	HUMAN	10	sp	P43235	CATK_HUMAN
220	7.03	7.03	40.84	23.72	22.22	sp|P07711|CATL1_HUMAN	Cathepsin L1 OS=Homo sapiens GN=CTSL PE=1 SV=2	HUMAN	6	sp	P07711	CATL1_HUMAN
389	2.62	2.62	16.83	7.261	7.261	sp|Q9UBR2|CATZ_HUMAN	Cathepsin Z OS=Homo sapiens GN=CTSZ PE=1 SV=1	HUMAN	2	sp	Q9UBR2	CATZ_HUMAN
391	2.59	2.65	8.374	1.73	1.384	sp|Q6YHK3|CD109_HUMAN	CD109 antigen OS=Homo sapiens GN=CD109 PE=1 SV=2	HUMAN	2	sp	Q6YHK3	CD109_HUMAN
297	4.31	4.89	29.26	11.2	9.924	sp|Q9BWS9|CHID1_HUMAN	Chitinase domain-containing protein 1 OS=Homo sapiens GN=CHID1 PE=1 SV=1	HUMAN	4	sp	Q9BWS9	CHID1_HUMAN
94	18.09	18.93	42.04	36.55	36.55	sp|P36222|CH3L1_HUMAN	Chitinase-3-like protein 1 OS=Homo sapiens GN=CHI3L1 PE=1 SV=2	HUMAN	13	sp	P36222	CH3L1_HUMAN
510	1.86	2.88	19.5	19.5	11.2	sp|O00299|CLIC1_HUMAN	Chloride intracellular channel protein 1 OS=Homo sapiens GN=CLIC1 PE=1 SV=4	HUMAN	3	sp	O00299	CLIC1_HUMAN
268	5.06	6.07	43.08	15.42	15.42	sp|Q9Y696|CLIC4_HUMAN	Chloride intracellular channel protein 4 OS=Homo sapiens GN=CLIC4 PE=1 SV=4	HUMAN	5	sp	Q9Y696	CLIC4_HUMAN
147	11.94	13.95	14.89	4.943	4.586	tr|A0A087WVQ6|A0A087WVQ6_HUMAN	Clathrin heavy chain OS=Homo sapiens GN=CLTC PE=1 SV=1	HUMAN	7	tr	A0A087WVQ6	A0A087WVQ6_HUMAN
51	32.34	32.34	41.43	41.43	34.74	sp|P10909|CLUS_HUMAN	Clusterin OS=Homo sapiens GN=CLU PE=1 SV=1	HUMAN	19	sp	P10909	CLUS_HUMAN
299	4.23	4.23	52.82	38.03	11.27	sp|Q14019|COTL1_HUMAN	Coactosin-like protein OS=Homo sapiens GN=COTL1 PE=1 SV=3	HUMAN	4	sp	Q14019	COTL1_HUMAN
170	10.01	10.01	48.04	41.67	41.67	tr|E9PK25|E9PK25_HUMAN	Cofilin-1 OS=Homo sapiens GN=CFL1 PE=1 SV=1	HUMAN	5	tr	E9PK25	E9PK25_HUMAN
897	0.11	4.22	56.02	30.72	18.67	sp|Q9Y281|COF2_HUMAN	Cofilin-2 OS=Homo sapiens GN=CFL2 PE=1 SV=1	HUMAN	2	sp	Q9Y281	COF2_HUMAN
63	26.99	26.99	32	23.89	19.68	sp|Q76M96|CCD80_HUMAN	Coiled-coil domain-containing protein 80 OS=Homo sapiens GN=CCDC80 PE=1 SV=1	HUMAN	13	sp	Q76M96	CCD80_HUMAN
16	60.04	60.21	58.4	47.34	44.95	sp|P02452|CO1A1_HUMAN	Collagen alpha-1(I) chain OS=Homo sapiens GN=COL1A1 PE=1 SV=5	HUMAN	81	sp	P02452	CO1A1_HUMAN
140	12.19	12.2	34.99	15.89	11.32	sp|P02461|CO3A1_HUMAN	Collagen alpha-1(III) chain OS=Homo sapiens GN=COL3A1 PE=1 SV=4	HUMAN	19	sp	P02461	CO3A1_HUMAN
135	12.5	12.5	21.49	7.617	5.495	sp|P20908|CO5A1_HUMAN	Collagen alpha-1(V) chain OS=Homo sapiens GN=COL5A1 PE=1 SV=3	HUMAN	8	sp	P20908	CO5A1_HUMAN
8	97.03	97.03	52.14	44.74	43.66	tr|A0A087X0S5|A0A087X0S5_HUMAN	Collagen alpha-1(VI) chain OS=Homo sapiens GN=COL6A1 PE=1 SV=1	HUMAN	70	tr	A0A087X0S5	A0A087X0S5_HUMAN
3	215.57	215.57	51.32	43.88	41.66	sp|Q99715|COCA1_HUMAN	Collagen alpha-1(XII) chain OS=Homo sapiens GN=COL12A1 PE=1 SV=2	HUMAN	128	sp	Q99715	COCA1_HUMAN
80	21.69	23.83	20.38	10.91	7.461	sp|Q05707|COEA1_HUMAN	Collagen alpha-1(XIV) chain OS=Homo sapiens GN=COL14A1 PE=1 SV=3	HUMAN	12	sp	Q05707	COEA1_HUMAN
180	9.31	9.31	12.88	5.24	5.24	tr|A0A087X0K0|A0A087X0K0_HUMAN	Collagen alpha-1(XV) chain OS=Homo sapiens GN=COL15A1 PE=1 SV=1	HUMAN	6	tr	A0A087X0K0	A0A087X0K0_HUMAN
326	3.68	3.68	8.541	1.808	1.309	sp|Q07092|COGA1_HUMAN	Collagen alpha-1(XVI) chain OS=Homo sapiens GN=COL16A1 PE=1 SV=2	HUMAN	2	sp	Q07092	COGA1_HUMAN
6	126.26	126.26	75.7	68.37	67.64	sp|P08123|CO1A2_HUMAN	Collagen alpha-2(I) chain OS=Homo sapiens GN=COL1A2 PE=1 SV=7	HUMAN	204	sp	P08123	CO1A2_HUMAN
318	3.95	6.09	16.41	2.57	1.811	sp|P08572|CO4A2_HUMAN	Collagen alpha-2(IV) chain OS=Homo sapiens GN=COL4A2 PE=1 SV=4	HUMAN	4	sp	P08572	CO4A2_HUMAN
226	6.76	6.97	27.48	6.271	4.87	sp|P05997|CO5A2_HUMAN	Collagen alpha-2(V) chain OS=Homo sapiens GN=COL5A2 PE=1 SV=3	HUMAN	6	sp	P05997	CO5A2_HUMAN
21	53.78	53.78	48.09	30.52	29.54	sp|P12110|CO6A2_HUMAN	Collagen alpha-2(VI) chain OS=Homo sapiens GN=COL6A2 PE=1 SV=4	HUMAN	33	sp	P12110	CO6A2_HUMAN
298	4.3	260.81	62.32	57.18	52.86	tr|E7ENL6|E7ENL6_HUMAN	Collagen alpha-3(VI) chain OS=Homo sapiens GN=COL6A3 PE=1 SV=2	HUMAN	164	tr	E7ENL6	E7ENL6_HUMAN
2	281.88	281.88	58.89	51.68	48.13	sp|P12111|CO6A3_HUMAN	Collagen alpha-3(VI) chain OS=Homo sapiens GN=COL6A3 PE=1 SV=5	HUMAN	175	sp	P12111	CO6A3_HUMAN
253	5.78	5.78	34.98	16.46	16.46	sp|Q96CG8|CTHR1_HUMAN	Collagen triple helix repeat-containing protein 1 OS=Homo sapiens GN=CTHRC1 PE=1 SV=1	HUMAN	6	sp	Q96CG8	CTHR1_HUMAN
304	4.15	4.15	26.34	16.05	16.05	sp|Q9BXJ0|C1QT5_HUMAN	Complement C1q tumor necrosis factor-related protein 5 OS=Homo sapiens GN=C1QTNF5 PE=1 SV=1	HUMAN	3	sp	Q9BXJ0	C1QT5_HUMAN
61	27.3	27.3	36.16	25.59	22.53	tr|B4DPQ0|B4DPQ0_HUMAN	Complement C1r subcomponent OS=Homo sapiens GN=C1R PE=1 SV=1	HUMAN	18	tr	B4DPQ0	B4DPQ0_HUMAN
37	41.19	41.19	35.61	33.87	33.87	sp|P09871|C1S_HUMAN	Complement C1s subcomponent OS=Homo sapiens GN=C1S PE=1 SV=1	HUMAN	28	sp	P09871	C1S_HUMAN
5	127.51	127.51	57.43	46.9	41.85	sp|P01024|CO3_HUMAN	Complement C3 OS=Homo sapiens GN=C3 PE=1 SV=2	HUMAN	68	sp	P01024	CO3_HUMAN
193	8.51	8.51	13.13	6.36	4.594	tr|F5GXS0|F5GXS0_HUMAN	Complement C4-B OS=Homo sapiens GN=C4B PE=1 SV=1	HUMAN	6	tr	F5GXS0	F5GXS0_HUMAN
152	11.72	11.74	51.15	43.08	40.77	tr|K7ERG9|K7ERG9_HUMAN	Complement factor D OS=Homo sapiens GN=CFD PE=1 SV=1	HUMAN	9	tr	K7ERG9	K7ERG9_HUMAN
556	1.36	1.36	10.18	5.09	5.09	sp|Q92905|CSN5_HUMAN	COP9 signalosome complex subunit 5 OS=Homo sapiens GN=COPS5 PE=1 SV=4	HUMAN	2	sp	Q92905	CSN5_HUMAN
215	7.26	7.26	31.58	19.2	15.48	tr|A0A0A6YY95|A0A0A6YY95_HUMAN	C-type lectin domain family 11 member A OS=Homo sapiens GN=CLEC11A PE=1 SV=1	HUMAN	4	tr	A0A0A6YY95	A0A0A6YY95_HUMAN
306	4.1	4.1	87.76	73.47	68.37	sp|P04080|CYTB_HUMAN	Cystatin-B OS=Homo sapiens GN=CSTB PE=1 SV=2	HUMAN	4	sp	P04080	CYTB_HUMAN
133	12.59	12.59	47.26	31.51	31.51	sp|P01034|CYTC_HUMAN	Cystatin-C OS=Homo sapiens GN=CST3 PE=1 SV=1	HUMAN	12	sp	P01034	CYTC_HUMAN
265	5.26	5.27	46.53	39.6	32.67	tr|C9JFR7|C9JFR7_HUMAN	Cytochrome c (Fragment) OS=Homo sapiens GN=CYCS PE=1 SV=1	HUMAN	3	tr	C9JFR7	C9JFR7_HUMAN
378	2.82	2.82	31.82	21.21	15.91	tr|J3KQ18|J3KQ18_HUMAN	D-dopachrome decarboxylase OS=Homo sapiens GN=DDT PE=1 SV=1	HUMAN	2	tr	J3KQ18	J3KQ18_HUMAN
19	58.06	58.06	70.75	68.25	62.67	sp|P07585|PGS2_HUMAN	Decorin OS=Homo sapiens GN=DCN PE=1 SV=1	HUMAN	51	sp	P07585	PGS2_HUMAN
354	3.23	3.23	31.82	24.55	24.55	sp|P81605|DCD_HUMAN	Dermcidin OS=Homo sapiens GN=DCD PE=1 SV=2	HUMAN	3	sp	P81605	DCD_HUMAN
380	2.8	2.8	19.96	10.49	4.321	tr|E9PEX6|E9PEX6_HUMAN	Dihydrolipoyl dehydrogenase, mitochondrial OS=Homo sapiens GN=DLD PE=1 SV=1	HUMAN	2	tr	E9PEX6	E9PEX6_HUMAN
65	25.47	25.48	45.8	38.81	36.36	sp|Q16555|DPYL2_HUMAN	Dihydropyrimidinase-related protein 2 OS=Homo sapiens GN=DPYSL2 PE=1 SV=1	HUMAN	15	sp	Q16555	DPYL2_HUMAN
464	2.01	5.11	19.82	7.193	5.965	sp|Q14195|DPYL3_HUMAN	Dihydropyrimidinase-related protein 3 OS=Homo sapiens GN=DPYSL3 PE=1 SV=1	HUMAN	3	sp	Q14195	DPYL3_HUMAN
428	2.23	2.23	13.24	2.54	2.54	sp|O14672|ADA10_HUMAN	Disintegrin and metalloproteinase domain-containing protein 10 OS=Homo sapiens GN=ADAM10 PE=1 SV=1	HUMAN	2	sp	O14672	ADA10_HUMAN
415	2.36	2.36	11.33	2.86	2.86	sp|O43184|ADA12_HUMAN	Disintegrin and metalloproteinase domain-containing protein 12 OS=Homo sapiens GN=ADAM12 PE=1 SV=3	HUMAN	3	sp	O43184	ADA12_HUMAN
520	1.73	1.73	12.82	4.151	2.93	sp|Q13443|ADAM9_HUMAN	Disintegrin and metalloproteinase domain-containing protein 9 OS=Homo sapiens GN=ADAM9 PE=1 SV=1	HUMAN	2	sp	Q13443	ADAM9_HUMAN
346	3.32	3.32	17.21	6.927	4.022	sp|Q14118|DAG1_HUMAN	Dystroglycan OS=Homo sapiens GN=DAG1 PE=1 SV=2	HUMAN	2	sp	Q14118	DAG1_HUMAN
161	10.93	10.98	12.56	8.484	7.692	tr|E7EUF1|E7EUF1_HUMAN	Ectonucleotide pyrophosphatase/phosphodiesterase family member 2 OS=Homo sapiens GN=ENPP2 PE=1 SV=1	HUMAN	6	tr	E7EUF1	E7EUF1_HUMAN
98	17.57	17.57	38.74	23.12	18.66	sp|Q12805|FBLN3_HUMAN	EGF-containing fibulin-like extracellular matrix protein 1 OS=Homo sapiens GN=EFEMP1 PE=1 SV=2	HUMAN	14	sp	Q12805	FBLN3_HUMAN
131	12.91	12.91	34.42	30.09	22.73	sp|P68104|EF1A1_HUMAN	Elongation factor 1-alpha 1 OS=Homo sapiens GN=EEF1A1 PE=1 SV=1	HUMAN	9	sp	P68104	EF1A1_HUMAN
400	2.5	3.2	21.78	19.11	15.11	sp|P24534|EF1B_HUMAN	Elongation factor 1-beta OS=Homo sapiens GN=EEF1B2 PE=1 SV=3	HUMAN	3	sp	P24534	EF1B_HUMAN
425	2.24	2.89	14.2	5.165	4.304	tr|E9PRY8|E9PRY8_HUMAN	Elongation factor 1-delta OS=Homo sapiens GN=EEF1D PE=1 SV=1	HUMAN	2	tr	E9PRY8	E9PRY8_HUMAN
339	3.49	3.49	18.31	8.467	6.178	sp|P26641|EF1G_HUMAN	Elongation factor 1-gamma OS=Homo sapiens GN=EEF1G PE=1 SV=3	HUMAN	2	sp	P26641	EF1G_HUMAN
239	6.25	6.25	11.89	4.429	3.846	sp|P13639|EF2_HUMAN	Elongation factor 2 OS=Homo sapiens GN=EEF2 PE=1 SV=4	HUMAN	4	sp	P13639	EF2_HUMAN
103	16.6	16.62	19.19	10.43	8.957	sp|Q9Y6C2|EMIL1_HUMAN	EMILIN-1 OS=Homo sapiens GN=EMILIN1 PE=1 SV=2	HUMAN	8	sp	Q9Y6C2	EMIL1_HUMAN
194	8.43	8.45	21.27	7.028	5.318	sp|Q9BXX0|EMIL2_HUMAN	EMILIN-2 OS=Homo sapiens GN=EMILIN2 PE=1 SV=3	HUMAN	5	sp	Q9BXX0	EMIL2_HUMAN
200	7.95	7.95	48.66	26.05	24.14	sp|P30040|ERP29_HUMAN	Endoplasmic reticulum resident protein 29 OS=Homo sapiens GN=ERP29 PE=1 SV=4	HUMAN	5	sp	P30040	ERP29_HUMAN
104	16.57	20.21	39.6	18.31	14.07	sp|P14625|ENPL_HUMAN	Endoplasmin OS=Homo sapiens GN=HSP90B1 PE=1 SV=1	HUMAN	12	sp	P14625	ENPL_HUMAN
223	6.94	6.94	12.29	7.398	5.02	sp|Q9HCU0|CD248_HUMAN	Endosialin OS=Homo sapiens GN=CD248 PE=1 SV=1	HUMAN	4	sp	Q9HCU0	CD248_HUMAN
211	7.58	7.58	30.85	9.95	9.95	tr|E7EMS2|E7EMS2_HUMAN	Epididymal secretory protein E1 OS=Homo sapiens GN=NPC2 PE=1 SV=1	HUMAN	5	tr	E7EMS2	E7EMS2_HUMAN
81	21.19	34.86	81.47	59.05	50.86	tr|Q5HYB6|Q5HYB6_HUMAN	Epididymis luminal protein 189 OS=Homo sapiens GN=DKFZp686J1372 PE=1 SV=1	HUMAN	18	tr	Q5HYB6	Q5HYB6_HUMAN
385	2.74	2.74	19.95	6.404	6.404	sp|P60842|IF4A1_HUMAN	Eukaryotic initiation factor 4A-I OS=Homo sapiens GN=EIF4A1 PE=1 SV=1	HUMAN	2	sp	P60842	IF4A1_HUMAN
365	3.01	3.01	46.77	14.11	10.89	sp|Q15056|IF4H_HUMAN	Eukaryotic translation initiation factor 4H OS=Homo sapiens GN=EIF4H PE=1 SV=5	HUMAN	2	sp	Q15056	IF4H_HUMAN
329	3.64	3.65	40.32	16.67	16.67	tr|I3L504|I3L504_HUMAN	Eukaryotic translation initiation factor 5A-1 OS=Homo sapiens GN=EIF5A PE=1 SV=1	HUMAN	4	tr	I3L504	I3L504_HUMAN
78	22.06	22.06	39.63	30.56	28.89	sp|Q16610|ECM1_HUMAN	Extracellular matrix protein 1 OS=Homo sapiens GN=ECM1 PE=1 SV=2	HUMAN	15	sp	Q16610	ECM1_HUMAN
182	9.03	9.03	39.17	28.33	25.83	sp|P08294|SODE_HUMAN	Extracellular superoxide dismutase [Cu-Zn] OS=Homo sapiens GN=SOD3 PE=1 SV=2	HUMAN	7	sp	P08294	SODE_HUMAN
345	3.33	3.33	18.39	10.34	10.34	tr|F8W9N7|F8W9N7_HUMAN	F-actin-capping protein subunit alpha-2 OS=Homo sapiens GN=CAPZA2 PE=1 SV=1	HUMAN	2	tr	F8W9N7	F8W9N7_HUMAN
252	5.79	5.79	22.67	18.38	11.69	sp|P14324|FPPS_HUMAN	Farnesyl pyrophosphate synthase OS=Homo sapiens GN=FDPS PE=1 SV=4	HUMAN	4	sp	P14324	FPPS_HUMAN
159	11.16	11.16	18.66	17.04	15.42	sp|Q16658|FSCN1_HUMAN	Fascin OS=Homo sapiens GN=FSCN1 PE=1 SV=3	HUMAN	7	sp	Q16658	FSCN1_HUMAN
303	4.16	4.16	8.562	1.235	0.677	sp|P49327|FAS_HUMAN	Fatty acid synthase OS=Homo sapiens GN=FASN PE=1 SV=3	HUMAN	2	sp	P49327	FAS_HUMAN
139	12.23	13.01	74.24	60.61	48.48	tr|S4R371|S4R371_HUMAN	Fatty acid-binding protein, heart (Fragment) OS=Homo sapiens GN=FABP3 PE=1 SV=1	HUMAN	8	tr	S4R371	S4R371_HUMAN
350	3.28	3.28	20	16	16	sp|P02792|FRIL_HUMAN	Ferritin light chain OS=Homo sapiens GN=FTL PE=1 SV=2	HUMAN	3	sp	P02792	FRIL_HUMAN
46	35.2	35.2	15.64	12.12	9.404	sp|P35555|FBN1_HUMAN	Fibrillin-1 OS=Homo sapiens GN=FBN1 PE=1 SV=3	HUMAN	29	sp	P35555	FBN1_HUMAN
397	2.54	2.54	19.07	19.07	10.82	sp|P21781|FGF7_HUMAN	Fibroblast growth factor 7 OS=Homo sapiens GN=FGF7 PE=1 SV=1	HUMAN	2	sp	P21781	FGF7_HUMAN
245	6.06	6.06	17.02	14.89	10.9	sp|Q06828|FMOD_HUMAN	Fibromodulin OS=Homo sapiens GN=FMOD PE=1 SV=2	HUMAN	3	sp	Q06828	FMOD_HUMAN
314	4.01	159.96	78.24	76.43	75.34	tr|H0Y7Z1|H0Y7Z1_HUMAN	Fibronectin (Fragment) OS=Homo sapiens GN=FN1 PE=1 SV=1	HUMAN	151	tr	H0Y7Z1	H0Y7Z1_HUMAN
1	302.61	302.61	73.01	68.48	65.63	sp|P02751|FINC_HUMAN	Fibronectin OS=Homo sapiens GN=FN1 PE=1 SV=4	HUMAN	334	sp	P02751	FINC_HUMAN
216	7.16	7.16	14.93	10.63	10.63	tr|G3XA98|G3XA98_HUMAN	Fibulin 5, isoform CRA_a OS=Homo sapiens GN=FBLN5 PE=1 SV=1	HUMAN	5	tr	G3XA98	G3XA98_HUMAN
119	14	24.14	30.93	24.27	22.33	tr|B1AHL2|B1AHL2_HUMAN	Fibulin-1 OS=Homo sapiens GN=FBLN1 PE=1 SV=1	HUMAN	15	tr	B1AHL2	B1AHL2_HUMAN
68	24.82	24.82	27.45	22.62	20.63	sp|P23142|FBLN1_HUMAN	Fibulin-1 OS=Homo sapiens GN=FBLN1 PE=1 SV=4	HUMAN	20	sp	P23142	FBLN1_HUMAN
60	27.4	27.4	25.34	18.5	17.99	sp|P98095|FBLN2_HUMAN	Fibulin-2 OS=Homo sapiens GN=FBLN2 PE=1 SV=2	HUMAN	24	sp	P98095	FBLN2_HUMAN
7	112.75	112.75	40.51	29.38	27.73	tr|Q5HY54|Q5HY54_HUMAN	Filamin-A OS=Homo sapiens GN=FLNA PE=1 SV=1	HUMAN	56	tr	Q5HY54	Q5HY54_HUMAN
58	29.88	32.47	25.82	12.87	9.174	tr|E7EN95|E7EN95_HUMAN	Filamin-B OS=Homo sapiens GN=FLNB PE=1 SV=1	HUMAN	17	tr	E7EN95	E7EN95_HUMAN
26	47.82	60.71	28.29	13.8	12.48	sp|Q14315|FLNC_HUMAN	Filamin-C OS=Homo sapiens GN=FLNC PE=1 SV=3	HUMAN	29	sp	Q14315	FLNC_HUMAN
427	2.24	2.24	23.3	11.65	11.65	sp|P30043|BLVRB_HUMAN	Flavin reductase (NADPH) OS=Homo sapiens GN=BLVRB PE=1 SV=3	HUMAN	2	sp	P30043	BLVRB_HUMAN
198	8.05	8.05	51.3	31.82	19.48	sp|Q12841|FSTL1_HUMAN	Follistatin-related protein 1 OS=Homo sapiens GN=FSTL1 PE=1 SV=1	HUMAN	8	sp	Q12841	FSTL1_HUMAN
43	37.11	37.11	53.26	53.26	48.37	tr|J3KPS3|J3KPS3_HUMAN	Fructose-bisphosphate aldolase OS=Homo sapiens GN=ALDOA PE=1 SV=1	HUMAN	22	tr	J3KPS3	J3KPS3_HUMAN
128	13.27	13.27	76.3	61.48	61.48	sp|P09382|LEG1_HUMAN	Galectin-1 OS=Homo sapiens GN=LGALS1 PE=1 SV=2	HUMAN	11	sp	P09382	LEG1_HUMAN
137	12.43	12.43	42.8	35.6	35.6	sp|P17931|LEG3_HUMAN	Galectin-3 OS=Homo sapiens GN=LGALS3 PE=1 SV=5	HUMAN	11	sp	P17931	LEG3_HUMAN
54	30.59	30.76	34.87	30.94	28.03	sp|Q08380|LG3BP_HUMAN	Galectin-3-binding protein OS=Homo sapiens GN=LGALS3BP PE=1 SV=1	HUMAN	15	sp	Q08380	LG3BP_HUMAN
274	4.93	4.93	13.47	13.47	9.326	sp|P17900|SAP3_HUMAN	Ganglioside GM2 activator OS=Homo sapiens GN=GM2A PE=1 SV=4	HUMAN	3	sp	P17900	SAP3_HUMAN
33	44.55	44.55	45.14	36.19	36.19	sp|P06396|GELS_HUMAN	Gelsolin OS=Homo sapiens GN=GSN PE=1 SV=1	HUMAN	25	sp	P06396	GELS_HUMAN
35	43.06	43.06	66.08	57.79	56.03	sp|P07093|GDN_HUMAN	Glia-derived nexin OS=Homo sapiens GN=SERPINE2 PE=1 SV=1	HUMAN	29	sp	P07093	GDN_HUMAN
565	1.3	1.31	25.95	8.997	6.92	sp|P46926|GNPI1_HUMAN	Glucosamine-6-phosphate isomerase 1 OS=Homo sapiens GN=GNPDA1 PE=1 SV=1	HUMAN	2	sp	P46926	GNPI1_HUMAN
271	5.02	5.03	20	16.5	9.515	sp|P11413|G6PD_HUMAN	Glucose-6-phosphate 1-dehydrogenase OS=Homo sapiens GN=G6PD PE=1 SV=4	HUMAN	4	sp	P11413	G6PD_HUMAN
420	2.31	2.31	8.551	2.443	2.443	tr|A0A0A0MTS2|A0A0A0MTS2_HUMAN	Glucose-6-phosphate isomerase (Fragment) OS=Homo sapiens GN=GPI PE=1 SV=1	HUMAN	2	tr	A0A0A0MTS2	A0A0A0MTS2_HUMAN
184	8.95	8.95	18.5	10.09	8.972	tr|K7ELL7|K7ELL7_HUMAN	Glucosidase 2 subunit beta OS=Homo sapiens GN=PRKCSH PE=1 SV=1	HUMAN	5	tr	K7ELL7	K7ELL7_HUMAN
255	5.72	5.72	29.75	11.83	6.631	sp|P00367|DHE3_HUMAN	Glutamate dehydrogenase 1, mitochondrial OS=Homo sapiens GN=GLUD1 PE=1 SV=2	HUMAN	3	sp	P00367	DHE3_HUMAN
696	0.46	1.64	9.626	9.626	9.626	sp|Q96SL4|GPX7_HUMAN	Glutathione peroxidase 7 OS=Homo sapiens GN=GPX7 PE=1 SV=1	HUMAN	2	sp	Q96SL4	GPX7_HUMAN
287	4.52	4.52	39.83	17.01	13.69	sp|P78417|GSTO1_HUMAN	Glutathione S-transferase omega-1 OS=Homo sapiens GN=GSTO1 PE=1 SV=2	HUMAN	3	sp	P78417	GSTO1_HUMAN
132	12.87	12.87	50	48.57	48.57	sp|P09211|GSTP1_HUMAN	Glutathione S-transferase P OS=Homo sapiens GN=GSTP1 PE=1 SV=2	HUMAN	7	sp	P09211	GSTP1_HUMAN
237	6.34	6.34	41.19	25.07	18.81	sp|P04406|G3P_HUMAN	Glyceraldehyde-3-phosphate dehydrogenase OS=Homo sapiens GN=GAPDH PE=1 SV=3	HUMAN	6	sp	P04406	G3P_HUMAN
282	4.72	4.72	18.54	6.631	3.383	sp|P41250|SYG_HUMAN	Glycine--tRNA ligase OS=Homo sapiens GN=GARS PE=1 SV=3	HUMAN	2	sp	P41250	SYG_HUMAN
185	8.94	8.94	27.59	9.699	9.699	tr|H7C410|H7C410_HUMAN	Glypican-1 (Fragment) OS=Homo sapiens GN=GPC1 PE=1 SV=1	HUMAN	5	tr	H7C410	H7C410_HUMAN
382	2.78	2.78	38.69	14.88	14.88	sp|Q9H772|GREM2_HUMAN	Gremlin-2 OS=Homo sapiens GN=GREM2 PE=1 SV=1	HUMAN	3	sp	Q9H772	GREM2_HUMAN
186	8.86	8.86	16.64	8.46	7.628	sp|Q14393|GAS6_HUMAN	Growth arrest-specific protein 6 OS=Homo sapiens GN=GAS6 PE=1 SV=2	HUMAN	5	sp	Q14393	GAS6_HUMAN
367	2.92	2.92	24.67	15.86	8.811	sp|Q9UIJ7|KAD3_HUMAN	GTP:AMP phosphotransferase AK3, mitochondrial OS=Homo sapiens GN=AK3 PE=1 SV=4	HUMAN	2	sp	Q9UIJ7	KAD3_HUMAN
584	1.07	1.07	33.33	25	25	sp|Q9UBI6|GBG12_HUMAN	Guanine nucleotide-binding protein G(I)/G(S)/G(O) subunit gamma-12 OS=Homo sapiens GN=GNG12 PE=1 SV=3	HUMAN	2	sp	Q9UBI6	GBG12_HUMAN
535	1.59	1.62	30.59	7.647	6.176	sp|P62873|GBB1_HUMAN	Guanine nucleotide-binding protein G(I)/G(S)/G(T) subunit beta-1 OS=Homo sapiens GN=GNB1 PE=1 SV=3	HUMAN	2	sp	P62873	GBB1_HUMAN
444	2.07	2.11	14.97	7.062	4.802	sp|A8MTJ3|GNAT3_HUMAN	Guanine nucleotide-binding protein G(t) subunit alpha-3 OS=Homo sapiens GN=GNAT3 PE=2 SV=2	HUMAN	2	sp	A8MTJ3	GNAT3_HUMAN
266	5.23	5.23	29.22	22.73	22.73	tr|A0A0B4J2G9|A0A0B4J2G9_HUMAN	HCG1789329, isoform CRA_a OS=Homo sapiens GN=hCG_1789329 PE=4 SV=1	HUMAN	3	tr	A0A0B4J2G9	A0A0B4J2G9_HUMAN
761	0.28	5.21	21.37	10.3	4.836	sp|P08107|HSP71_HUMAN	Heat shock 70 kDa protein 1A/1B OS=Homo sapiens GN=HSPA1A PE=1 SV=5	HUMAN	4	sp	P08107	HSP71_HUMAN
221	7	7	15.12	4.643	3.929	sp|P34932|HSP74_HUMAN	Heat shock 70 kDa protein 4 OS=Homo sapiens GN=HSPA4 PE=1 SV=4	HUMAN	4	sp	P34932	HSP74_HUMAN
96	17.95	20.19	29.41	23.84	17.49	sp|P11142|HSP7C_HUMAN	Heat shock cognate 71 kDa protein OS=Homo sapiens GN=HSPA8 PE=1 SV=1	HUMAN	13	sp	P11142	HSP7C_HUMAN
97	17.65	17.65	49.76	47.8	47.8	sp|P04792|HSPB1_HUMAN	Heat shock protein beta-1 OS=Homo sapiens GN=HSPB1 PE=1 SV=2	HUMAN	9	sp	P04792	HSPB1_HUMAN
395	2.57	2.57	32.85	24.82	17.52	tr|K7EP04|K7EP04_HUMAN	Heat shock protein beta-6 OS=Homo sapiens GN=HSPB6 PE=1 SV=1	HUMAN	2	tr	K7EP04	K7EP04_HUMAN
272	5.01	15.89	30.05	14.48	14.48	sp|P07900|HS90A_HUMAN	Heat shock protein HSP 90-alpha OS=Homo sapiens GN=HSP90AA1 PE=1 SV=5	HUMAN	10	sp	P07900	HS90A_HUMAN
74	22.85	22.85	26.66	19.61	19.61	sp|P08238|HS90B_HUMAN	Heat shock protein HSP 90-beta OS=Homo sapiens GN=HSP90AB1 PE=1 SV=4	HUMAN	15	sp	P08238	HS90B_HUMAN
205	7.79	7.79	41.8	32.8	27.51	sp|Q9NRV9|HEBP1_HUMAN	Heme-binding protein 1 OS=Homo sapiens GN=HEBP1 PE=1 SV=1	HUMAN	4	sp	Q9NRV9	HEBP1_HUMAN
666	0.55	2.74	3.869	0.8696	0.3727	sp|Q96RW7|HMCN1_HUMAN	Hemicentin-1 OS=Homo sapiens GN=HMCN1 PE=1 SV=2	HUMAN	3	sp	Q96RW7	HMCN1_HUMAN
192	8.56	8.56	34.51	34.51	34.51	sp|P69905|HBA_HUMAN	Hemoglobin subunit alpha OS=Homo sapiens GN=HBA1 PE=1 SV=2	HUMAN	7	sp	P69905	HBA_HUMAN
173	10	10	34.69	34.69	29.93	sp|P68871|HBB_HUMAN	Hemoglobin subunit beta OS=Homo sapiens GN=HBB PE=1 SV=2	HUMAN	15	sp	P68871	HBB_HUMAN
379	2.81	2.9	56.03	22.48	8.795	tr|F8W6I7|F8W6I7_HUMAN	Heterogeneous nuclear ribonucleoprotein A1 OS=Homo sapiens GN=HNRNPA1 PE=1 SV=2	HUMAN	2	tr	F8W6I7	F8W6I7_HUMAN
204	7.8	7.8	30.59	20.4	13.31	sp|P22626|ROA2_HUMAN	Heterogeneous nuclear ribonucleoproteins A2/B1 OS=Homo sapiens GN=HNRNPA2B1 PE=1 SV=2	HUMAN	5	sp	P22626	ROA2_HUMAN
355	3.22	3.22	35.38	20.77	15.38	sp|Q93077|H2A1C_HUMAN	Histone H2A type 1-C OS=Homo sapiens GN=HIST1H2AC PE=1 SV=3	HUMAN	2	sp	Q93077	H2A1C_HUMAN
342	3.42	3.42	54.76	27.78	27.78	sp|Q93079|H2B1H_HUMAN	Histone H2B type 1-H OS=Homo sapiens GN=HIST1H2BH PE=1 SV=3	HUMAN	3	sp	Q93079	H2B1H_HUMAN
231	6.56	6.56	51.46	51.46	51.46	sp|P62805|H4_HUMAN	Histone H4 OS=Homo sapiens GN=HIST1H4A PE=1 SV=2	HUMAN	5	sp	P62805	H4_HUMAN
633	0.73	3.65	23.29	12.88	9.863	sp|P13746|1A11_HUMAN	HLA class I histocompatibility antigen, A-11 alpha chain OS=Homo sapiens GN=HLA-A PE=1 SV=1	HUMAN	3	sp	P13746	1A11_HUMAN
286	4.55	4.55	20.17	12.98	9.945	sp|Q29940|1B59_HUMAN	HLA class I histocompatibility antigen, B-59 alpha chain OS=Homo sapiens GN=HLA-B PE=1 SV=1	HUMAN	3	sp	Q29940	1B59_HUMAN
361	3.09	3.09	10.7	4.491	4.491	sp|Q86YZ3|HORN_HUMAN	Hornerin OS=Homo sapiens GN=HRNR PE=1 SV=2	HUMAN	2	sp	Q86YZ3	HORN_HUMAN
172	10	10.31	18.22	16.12	16.12	sp|O14498|ISLR_HUMAN	Immunoglobulin superfamily containing leucine-rich repeat protein OS=Homo sapiens GN=ISLR PE=1 SV=1	HUMAN	8	sp	O14498	ISLR_HUMAN
313	4.02	4.03	9.554	1.456	1.456	tr|H0Y8C6|H0Y8C6_HUMAN	Importin-5 (Fragment) OS=Homo sapiens GN=IPO5 PE=1 SV=1	HUMAN	2	tr	H0Y8C6	H0Y8C6_HUMAN
201	7.89	10.28	13.53	9.853	8.382	tr|A0A087WXE9|A0A087WXE9_HUMAN	Inactive serine protease PAMR1 OS=Homo sapiens GN=PAMR1 PE=1 SV=1	HUMAN	6	tr	A0A087WXE9	A0A087WXE9_HUMAN
751	0.3	2.24	4.553	1.277	1.277	sp|Q8NI35|INADL_HUMAN	InaD-like protein OS=Homo sapiens GN=INADL PE=1 SV=3	HUMAN	3	sp	Q8NI35	INADL_HUMAN
356	3.2	3.2	18.78	7.981	6.103	sp|P08476|INHBA_HUMAN	Inhibin beta A chain OS=Homo sapiens GN=INHBA PE=1 SV=2	HUMAN	3	sp	P08476	INHBA_HUMAN
238	6.32	8.71	47.77	38.83	28.18	sp|P17936|IBP3_HUMAN	Insulin-like growth factor-binding protein 3 OS=Homo sapiens GN=IGFBP3 PE=1 SV=2	HUMAN	8	sp	P17936	IBP3_HUMAN
288	4.5	4.5	24.81	15.89	15.89	sp|P22692|IBP4_HUMAN	Insulin-like growth factor-binding protein 4 OS=Homo sapiens GN=IGFBP4 PE=1 SV=2	HUMAN	6	sp	P22692	IBP4_HUMAN
130	13.08	13.08	39.34	23.9	23.9	sp|P24593|IBP5_HUMAN	Insulin-like growth factor-binding protein 5 OS=Homo sapiens GN=IGFBP5 PE=1 SV=1	HUMAN	11	sp	P24593	IBP5_HUMAN
227	6.72	6.72	22.5	22.5	18.75	sp|P24592|IBP6_HUMAN	Insulin-like growth factor-binding protein 6 OS=Homo sapiens GN=IGFBP6 PE=1 SV=1	HUMAN	7	sp	P24592	IBP6_HUMAN
114	15.12	15.12	40.43	30.5	23.4	sp|Q16270|IBP7_HUMAN	Insulin-like growth factor-binding protein 7 OS=Homo sapiens GN=IGFBP7 PE=1 SV=1	HUMAN	9	sp	Q16270	IBP7_HUMAN
145	12.01	12.01	17.75	7.166	7.166	tr|Q5T985|Q5T985_HUMAN	Inter-alpha-trypsin inhibitor heavy chain H2 OS=Homo sapiens GN=ITIH2 PE=1 SV=1	HUMAN	7	tr	Q5T985	Q5T985_HUMAN
243	6.14	6.16	19.55	8.507	4.925	tr|A0A087WW43|A0A087WW43_HUMAN	Inter-alpha-trypsin inhibitor heavy chain H3 OS=Homo sapiens GN=ITIH3 PE=1 SV=1	HUMAN	3	tr	A0A087WW43	A0A087WW43_HUMAN
368	2.9	2.9	16.2	6.397	4.904	sp|P03956|MMP1_HUMAN	Interstitial collagenase OS=Homo sapiens GN=MMP1 PE=1 SV=3	HUMAN	2	sp	P03956	MMP1_HUMAN
331	3.6	4.58	24.15	12.32	10.63	sp|O75874|IDHC_HUMAN	Isocitrate dehydrogenase [NADP] cytoplasmic OS=Homo sapiens GN=IDH1 PE=1 SV=2	HUMAN	4	sp	O75874	IDHC_HUMAN
398	2.53	2.53	7.494	3.513	3.513	sp|P29622|KAIN_HUMAN	Kallistatin OS=Homo sapiens GN=SERPINA4 PE=1 SV=3	HUMAN	2	sp	P29622	KAIN_HUMAN
12	64.7	64.71	56.16	52.4	49.14	sp|P13645|K1C10_HUMAN	Keratin, type I cytoskeletal 10 OS=Homo sapiens GN=KRT10 PE=1 SV=6	HUMAN	42	sp	P13645	K1C10_HUMAN
146	11.99	20.27	53.39	26.48	23.52	sp|P02533|K1C14_HUMAN	Keratin, type I cytoskeletal 14 OS=Homo sapiens GN=KRT14 PE=1 SV=4	HUMAN	17	sp	P02533	K1C14_HUMAN
42	37.5	40.01	58.43	50.72	42.22	sp|P35527|K1C9_HUMAN	Keratin, type I cytoskeletal 9 OS=Homo sapiens GN=KRT9 PE=1 SV=3	HUMAN	22	sp	P35527	K1C9_HUMAN
10	79.75	81.39	52.33	48.76	47.05	sp|P04264|K2C1_HUMAN	Keratin, type II cytoskeletal 1 OS=Homo sapiens GN=KRT1 PE=1 SV=6	HUMAN	47	sp	P04264	K2C1_HUMAN
24	50.57	64.86	73.55	57.43	54.15	sp|P35908|K22E_HUMAN	Keratin, type II cytoskeletal 2 epidermal OS=Homo sapiens GN=KRT2 PE=1 SV=2	HUMAN	39	sp	P35908	K22E_HUMAN
120	13.94	28.41	41.02	24.92	19.32	sp|P13647|K2C5_HUMAN	Keratin, type II cytoskeletal 5 OS=Homo sapiens GN=KRT5 PE=1 SV=3	HUMAN	14	sp	P13647	K2C5_HUMAN
485	2	2	10.56	1.398	1.398	sp|P01042|KNG1_HUMAN	Kininogen-1 OS=Homo sapiens GN=KNG1 PE=1 SV=2	HUMAN	2	sp	P01042	KNG1_HUMAN
117	14.62	14.62	57.14	43.73	25.66	tr|F5GZN3|F5GZN3_HUMAN	Lactadherin OS=Homo sapiens GN=MFGE8 PE=1 SV=1	HUMAN	9	tr	F5GZN3	F5GZN3_HUMAN
472	2	3.02	13.87	2.903	2.903	tr|J9JID7|J9JID7_HUMAN	Lamin B2, isoform CRA_a OS=Homo sapiens GN=LMNB2 PE=1 SV=1	HUMAN	2	tr	J9JID7	J9JID7_HUMAN
452	2.04	2.76	8.553	0.878	0.4553	sp|P25391|LAMA1_HUMAN	Laminin subunit alpha-1 OS=Homo sapiens GN=LAMA1 PE=1 SV=2	HUMAN	2	sp	P25391	LAMA1_HUMAN
89	19.26	19.39	16.08	5.157	3.716	sp|P24043|LAMA2_HUMAN	Laminin subunit alpha-2 OS=Homo sapiens GN=LAMA2 PE=1 SV=4	HUMAN	10	sp	P24043	LAMA2_HUMAN
20	55.84	55.86	31.55	20.93	18.83	tr|A0A0A0MTC7|A0A0A0MTC7_HUMAN	Laminin subunit alpha-4 OS=Homo sapiens GN=LAMA4 PE=1 SV=1	HUMAN	30	tr	A0A0A0MTC7	A0A0A0MTC7_HUMAN
17	59.19	59.48	33.15	20.5	16.41	tr|G3XAI2|G3XAI2_HUMAN	Laminin subunit beta-1 OS=Homo sapiens GN=LAMB1 PE=1 SV=1	HUMAN	33	tr	G3XAI2	G3XAI2_HUMAN
48	34.47	36.22	23.92	14.68	11.4	sp|P55268|LAMB2_HUMAN	Laminin subunit beta-2 OS=Homo sapiens GN=LAMB2 PE=1 SV=2	HUMAN	17	sp	P55268	LAMB2_HUMAN
23	51.43	51.43	27.72	23.68	20.01	sp|P11047|LAMC1_HUMAN	Laminin subunit gamma-1 OS=Homo sapiens GN=LAMC1 PE=1 SV=3	HUMAN	28	sp	P11047	LAMC1_HUMAN
90	19.25	19.25	13.56	7.71	6.64	tr|G3V3X5|G3V3X5_HUMAN	Latent-transforming growth factor beta-binding protein 2 OS=Homo sapiens GN=LTBP2 PE=1 SV=1	HUMAN	12	tr	G3V3X5	G3V3X5_HUMAN
308	4.09	4.09	27.35	11.97	8.974	sp|Q14696|MESD_HUMAN	LDLR chaperone MESD OS=Homo sapiens GN=MESDC2 PE=1 SV=2	HUMAN	2	sp	Q14696	MESD_HUMAN
347	3.31	3.31	28.76	12.14	7.916	sp|P30740|ILEU_HUMAN	Leukocyte elastase inhibitor OS=Homo sapiens GN=SERPINB1 PE=1 SV=1	HUMAN	3	sp	P30740	ILEU_HUMAN
402	2.46	2.48	37.16	15.71	8.046	sp|Q14847|LASP1_HUMAN	LIM and SH3 domain protein 1 OS=Homo sapiens GN=LASP1 PE=1 SV=2	HUMAN	2	sp	Q14847	LASP1_HUMAN
45	36.03	36.03	65.96	55.42	43.98	sp|P00338|LDHA_HUMAN	L-lactate dehydrogenase A chain OS=Homo sapiens GN=LDHA PE=1 SV=2	HUMAN	20	sp	P00338	LDHA_HUMAN
99	17.49	20.13	50.9	46.41	32.34	sp|P07195|LDHB_HUMAN	L-lactate dehydrogenase B chain OS=Homo sapiens GN=LDHB PE=1 SV=2	HUMAN	13	sp	P07195	LDHB_HUMAN
634	0.73	1.51	6.233	1.592	1.592	sp|Q1L5Z9|LONF2_HUMAN	LON peptidase N-terminal domain and RING finger protein 2 OS=Homo sapiens GN=LONRF2 PE=2 SV=3	HUMAN	2	sp	Q1L5Z9	LONF2_HUMAN
52	31.97	31.97	44.67	41.12	37.28	sp|P51884|LUM_HUMAN	Lumican OS=Homo sapiens GN=LUM PE=1 SV=2	HUMAN	20	sp	P51884	LUM_HUMAN
403	2.45	2.45	7.914	4.796	4.796	sp|P11279|LAMP1_HUMAN	Lysosome-associated membrane glycoprotein 1 OS=Homo sapiens GN=LAMP1 PE=1 SV=3	HUMAN	2	sp	P11279	LAMP1_HUMAN
344	3.38	3.38	13.7	8.14	5.685	sp|Q9Y4K0|LOXL2_HUMAN	Lysyl oxidase homolog 2 OS=Homo sapiens GN=LOXL2 PE=1 SV=1	HUMAN	4	sp	Q9Y4K0	LOXL2_HUMAN
206	7.78	7.78	37.64	28.16	17.82	sp|P40121|CAPG_HUMAN	Macrophage-capping protein OS=Homo sapiens GN=CAPG PE=1 SV=2	HUMAN	7	sp	P40121	CAPG_HUMAN
149	11.82	11.82	20.6	8.623	6.607	sp|Q14764|MVP_HUMAN	Major vault protein OS=Homo sapiens GN=MVP PE=1 SV=4	HUMAN	6	sp	Q14764	MVP_HUMAN
144	12.04	12.04	35.63	26.35	26.35	sp|P40925|MDHC_HUMAN	Malate dehydrogenase, cytoplasmic OS=Homo sapiens GN=MDH1 PE=1 SV=4	HUMAN	7	sp	P40925	MDHC_HUMAN
105	16.42	16.42	46.45	42.01	37.28	sp|P40926|MDHM_HUMAN	Malate dehydrogenase, mitochondrial OS=Homo sapiens GN=MDH2 PE=1 SV=3	HUMAN	10	sp	P40926	MDHM_HUMAN
291	4.45	4.45	22.36	4.9	3.982	sp|P33908|MA1A1_HUMAN	Mannosyl-oligosaccharide 1,2-alpha-mannosidase IA OS=Homo sapiens GN=MAN1A1 PE=1 SV=3	HUMAN	3	sp	P33908	MA1A1_HUMAN
102	16.62	16.62	31.62	16.49	15.12	sp|P50281|MMP14_HUMAN	Matrix metalloproteinase-14 OS=Homo sapiens GN=MMP14 PE=1 SV=3	HUMAN	10	sp	P50281	MMP14_HUMAN
258	5.67	5.67	31.45	14.71	11.54	sp|Q9BRK3|MXRA8_HUMAN	Matrix-remodeling-associated protein 8 OS=Homo sapiens GN=MXRA8 PE=2 SV=1	HUMAN	5	sp	Q9BRK3	MXRA8_HUMAN
1003	0.06	0.83	6.972	1.062	0.664	sp|Q5TCQ9|MAGI3_HUMAN	Membrane-associated guanylate kinase, WW and PDZ domain-containing protein 3 OS=Homo sapiens GN=MAGI3 PE=1 SV=2	HUMAN	2	sp	Q5TCQ9	MAGI3_HUMAN
155	11.38	11.38	46.86	41.55	31.88	sp|P01033|TIMP1_HUMAN	Metalloproteinase inhibitor 1 OS=Homo sapiens GN=TIMP1 PE=1 SV=1	HUMAN	8	sp	P01033	TIMP1_HUMAN
70	24.04	24.04	43.18	34.09	29.55	sp|P16035|TIMP2_HUMAN	Metalloproteinase inhibitor 2 OS=Homo sapiens GN=TIMP2 PE=1 SV=2	HUMAN	22	sp	P16035	TIMP2_HUMAN
340	3.45	3.45	26.05	18.33	12.54	sp|Q641Q3|METRL_HUMAN	Meteorin-like protein OS=Homo sapiens GN=METRNL PE=2 SV=1	HUMAN	3	sp	Q641Q3	METRL_HUMAN
363	3.03	3.03	23.87	18.06	18.06	sp|P10620|MGST1_HUMAN	Microsomal glutathione S-transferase 1 OS=Homo sapiens GN=MGST1 PE=1 SV=1	HUMAN	2	sp	P10620	MGST1_HUMAN
30	45.6	45.6	65.34	49.05	35.53	sp|P26038|MOES_HUMAN	Moesin OS=Homo sapiens GN=MSN PE=1 SV=3	HUMAN	24	sp	P26038	MOES_HUMAN
179	9.33	9.33	31.09	25.63	25.63	tr|B7Z6Z4|B7Z6Z4_HUMAN	Myosin light polypeptide 6 OS=Homo sapiens GN=MYL6 PE=1 SV=1	HUMAN	5	tr	B7Z6Z4	B7Z6Z4_HUMAN
325	3.79	3.83	16.43	2.704	1.888	sp|P35579|MYH9_HUMAN	Myosin-9 OS=Homo sapiens GN=MYH9 PE=1 SV=4	HUMAN	4	sp	P35579	MYH9_HUMAN
333	3.55	3.55	31.93	18.25	14.74	sp|O95865|DDAH2_HUMAN	N(G),N(G)-dimethylarginine dimethylaminohydrolase 2 OS=Homo sapiens GN=DDAH2 PE=1 SV=1	HUMAN	3	sp	O95865	DDAH2_HUMAN
315	4.01	4.01	20	14.43	14.43	sp|Q9UJJ9|GNPTG_HUMAN	N-acetylglucosamine-1-phosphotransferase subunit gamma OS=Homo sapiens GN=GNPTG PE=1 SV=1	HUMAN	3	sp	Q9UJJ9	GNPTG_HUMAN
N	Unused	Total	%Cov	%Cov(50)	%Cov(95)	Accession	Name	Species	Peptides(95%)	Accession			Molecular Function	PANTHER ID
530	1.63	1.63	8.47	1.396	1.396	sp|E9PAV3|NACAM_HUMAN	Nascent polypeptide-associated complex subunit alpha, muscle-specific form OS=Homo sapiens GN=NACA PE=1 SV=1	HUMAN	2	sp	E9PAV3	NACAM_HUMAN
703	0.45	0.45	13.99	2.971	1.868	sp|Q09666|AHNK_HUMAN	Neuroblast differentiation-associated protein AHNAK OS=Homo sapiens GN=AHNAK PE=1 SV=2	HUMAN	3	sp	Q09666	AHNK_HUMAN
246	6.02	6.02	13.88	5.72	4.449	sp|Q14697|GANAB_HUMAN	Neutral alpha-glucosidase AB OS=Homo sapiens GN=GANAB PE=1 SV=3	HUMAN	3	sp	Q14697	GANAB_HUMAN
383	2.77	2.77	18.94	9.848	9.848	sp|P40261|NNMT_HUMAN	Nicotinamide N-methyltransferase OS=Homo sapiens GN=NNMT PE=1 SV=1	HUMAN	3	sp	P40261	NNMT_HUMAN
240	6.21	6.21	20.88	18.52	14.14	sp|Q15274|NADC_HUMAN	Nicotinate-nucleotide pyrophosphorylase [carboxylating] OS=Homo sapiens GN=QPRT PE=1 SV=3	HUMAN	4	sp	Q15274	NADC_HUMAN
138	12.36	12.36	13.71	8.982	7.698	sp|P14543|NID1_HUMAN	Nidogen-1 OS=Homo sapiens GN=NID1 PE=1 SV=3	HUMAN	8	sp	P14543	NID1_HUMAN
203	7.8	7.8	9.673	3.636	3.636	sp|Q14112|NID2_HUMAN	Nidogen-2 OS=Homo sapiens GN=NID2 PE=1 SV=3	HUMAN	4	sp	Q14112	NID2_HUMAN
709	0.42	1.46	12.9	1.222	0.6354	tr|C9J066|C9J066_HUMAN	Ninein OS=Homo sapiens GN=NIN PE=1 SV=1	HUMAN	2	tr	C9J066	C9J066_HUMAN
73	23.16	23.38	55.1	37.31	31.67	sp|Q02818|NUCB1_HUMAN	Nucleobindin-1 OS=Homo sapiens GN=NUCB1 PE=1 SV=4	HUMAN	14	sp	Q02818	NUCB1_HUMAN
202	7.85	7.85	50.68	25.17	25.17	sp|P06748|NPM_HUMAN	Nucleophosmin OS=Homo sapiens GN=NPM1 PE=1 SV=2	HUMAN	6	sp	P06748	NPM_HUMAN
470	2	17.69	75	51.97	40.79	sp|P15531|NDKA_HUMAN	Nucleoside diphosphate kinase A OS=Homo sapiens GN=NME1 PE=1 SV=1	HUMAN	12	sp	P15531	NDKA_HUMAN
76	22.76	22.76	70.21	51.03	38.7	tr|Q32Q12|Q32Q12_HUMAN	Nucleoside diphosphate kinase OS=Homo sapiens GN=NME1-NME2 PE=1 SV=1	HUMAN	17	tr	Q32Q12	Q32Q12_HUMAN
79	21.96	22.83	31.03	28.57	25.12	sp|Q9NRN5|OLFL3_HUMAN	Olfactomedin-like protein 3 OS=Homo sapiens GN=OLFML3 PE=2 SV=1	HUMAN	13	sp	Q9NRN5	OLFL3_HUMAN
373	2.84	2.84	28.69	7.595	7.595	sp|Q9Y3B8|ORN_HUMAN	Oligoribonuclease, mitochondrial OS=Homo sapiens GN=REXO2 PE=1 SV=3	HUMAN	2	sp	Q9Y3B8	ORN_HUMAN
148	11.93	11.93	43.59	37.73	28.21	sp|Q86UD1|OAF_HUMAN	Out at first protein homolog OS=Homo sapiens GN=OAF PE=2 SV=1	HUMAN	7	sp	Q86UD1	OAF_HUMAN
50	32.71	32.71	59.06	59.06	48.03	sp|P26022|PTX3_HUMAN	Pentraxin-related protein PTX3 OS=Homo sapiens GN=PTX3 PE=1 SV=3	HUMAN	37	sp	P26022	PTX3_HUMAN
261	5.35	5.35	13.17	9.287	9.287	sp|Q6UXB8|PI16_HUMAN	Peptidase inhibitor 16 OS=Homo sapiens GN=PI16 PE=1 SV=1	HUMAN	4	sp	Q6UXB8	PI16_HUMAN
151	11.74	11.75	67.88	46.06	35.15	sp|P62937|PPIA_HUMAN	Peptidyl-prolyl cis-trans isomerase A OS=Homo sapiens GN=PPIA PE=1 SV=2	HUMAN	8	sp	P62937	PPIA_HUMAN
67	25.13	25.13	70.83	70.37	67.59	sp|P23284|PPIB_HUMAN	Peptidyl-prolyl cis-trans isomerase B OS=Homo sapiens GN=PPIB PE=1 SV=2	HUMAN	26	sp	P23284	PPIB_HUMAN
417	2.32	5.8	29.25	16.98	14.15	sp|P45877|PPIC_HUMAN	Peptidyl-prolyl cis-trans isomerase C OS=Homo sapiens GN=PPIC PE=1 SV=1	HUMAN	3	sp	P45877	PPIC_HUMAN
437	2.14	2.63	16.9	16.2	11.97	sp|P26885|FKBP2_HUMAN	Peptidyl-prolyl cis-trans isomerase FKBP2 OS=Homo sapiens GN=FKBP2 PE=1 SV=2	HUMAN	2	sp	P26885	FKBP2_HUMAN
384	2.76	2.76	17.02	6.14	4.561	sp|O95302|FKBP9_HUMAN	Peptidyl-prolyl cis-trans isomerase FKBP9 OS=Homo sapiens GN=FKBP9 PE=1 SV=2	HUMAN	2	sp	O95302	FKBP9_HUMAN
515	1.78	1.78	23.5	7.143	4.839	sp|O60664|PLIN3_HUMAN	Perilipin-3 OS=Homo sapiens GN=PLIN3 PE=1 SV=3	HUMAN	2	sp	O60664	PLIN3_HUMAN
1037	0.05	37.79	52.1	40.59	28.84	tr|B1ALD9|B1ALD9_HUMAN	Periostin OS=Homo sapiens GN=POSTN PE=1 SV=1	HUMAN	21	tr	B1ALD9	B1ALD9_HUMAN
41	37.95	38.14	50.12	39	27.87	sp|Q15063|POSTN_HUMAN	Periostin OS=Homo sapiens GN=POSTN PE=1 SV=2	HUMAN	21	sp	Q15063	POSTN_HUMAN
86	19.63	19.64	18.46	9.669	7.708	sp|Q92626|PXDN_HUMAN	Peroxidasin homolog OS=Homo sapiens GN=PXDN PE=1 SV=2	HUMAN	11	sp	Q92626	PXDN_HUMAN
55	30.55	30.55	58.29	53.27	52.26	sp|Q06830|PRDX1_HUMAN	Peroxiredoxin-1 OS=Homo sapiens GN=PRDX1 PE=1 SV=1	HUMAN	21	sp	Q06830	PRDX1_HUMAN
101	16.89	18.94	47.47	42.42	38.38	sp|P32119|PRDX2_HUMAN	Peroxiredoxin-2 OS=Homo sapiens GN=PRDX2 PE=1 SV=5	HUMAN	11	sp	P32119	PRDX2_HUMAN
171	10	18.01	50.18	39.11	31	sp|Q13162|PRDX4_HUMAN	Peroxiredoxin-4 OS=Homo sapiens GN=PRDX4 PE=1 SV=1	HUMAN	10	sp	Q13162	PRDX4_HUMAN
72	23.29	23.29	66.52	62.95	56.25	sp|P30041|PRDX6_HUMAN	Peroxiredoxin-6 OS=Homo sapiens GN=PRDX6 PE=1 SV=3	HUMAN	12	sp	P30041	PRDX6_HUMAN
190	8.66	8.68	43.32	38.5	31.02	sp|P30086|PEBP1_HUMAN	Phosphatidylethanolamine-binding protein 1 OS=Homo sapiens GN=PEBP1 PE=1 SV=3	HUMAN	4	sp	P30086	PEBP1_HUMAN
337	3.51	3.51	35.01	10.55	4.796	sp|P00558|PGK1_HUMAN	Phosphoglycerate kinase 1 OS=Homo sapiens GN=PGK1 PE=1 SV=3	HUMAN	2	sp	P00558	PGK1_HUMAN
111	15.65	15.7	51.18	42.13	37.8	sp|P18669|PGAM1_HUMAN	Phosphoglycerate mutase 1 OS=Homo sapiens GN=PGAM1 PE=1 SV=2	HUMAN	10	sp	P18669	PGAM1_HUMAN
321	3.86	3.86	8.571	4.49	4.49	sp|Q8IV08|PLD3_HUMAN	Phospholipase D3 OS=Homo sapiens GN=PLD3 PE=1 SV=1	HUMAN	2	sp	Q8IV08	PLD3_HUMAN
106	16.29	16.29	43.24	33.51	27.3	sp|Q9Y617|SERC_HUMAN	Phosphoserine aminotransferase OS=Homo sapiens GN=PSAT1 PE=1 SV=2	HUMAN	10	sp	Q9Y617	SERC_HUMAN
40	38.23	38.23	65.07	58.85	55.98	sp|P36955|PEDF_HUMAN	Pigment epithelium-derived factor OS=Homo sapiens GN=SERPINF1 PE=1 SV=4	HUMAN	25	sp	P36955	PEDF_HUMAN
56	30.42	30.42	39.2	35.8	28.8	sp|P05155|IC1_HUMAN	Plasma protease C1 inhibitor OS=Homo sapiens GN=SERPING1 PE=1 SV=2	HUMAN	20	sp	P05155	IC1_HUMAN
29	46.25	46.25	69.4	68.91	64.93	sp|P05121|PAI1_HUMAN	Plasminogen activator inhibitor 1 OS=Homo sapiens GN=SERPINE1 PE=1 SV=1	HUMAN	40	sp	P05121	PAI1_HUMAN
100	16.9	16.9	34.6	25.71	18.89	sp|P13797|PLST_HUMAN	Plastin-3 OS=Homo sapiens GN=PLS3 PE=1 SV=4	HUMAN	11	sp	P13797	PLST_HUMAN
280	4.76	4.76	19.73	9.459	7.568	sp|Q9GZP0|PDGFD_HUMAN	Platelet-derived growth factor D OS=Homo sapiens GN=PDGFD PE=1 SV=1	HUMAN	3	sp	Q9GZP0	PDGFD_HUMAN
394	2.58	2.58	15.2	7.467	7.467	sp|Q15198|PGFRL_HUMAN	Platelet-derived growth factor receptor-like protein OS=Homo sapiens GN=PDGFRL PE=1 SV=1	HUMAN	2	sp	Q15198	PGFRL_HUMAN
38	40.31	42.65	24.57	7.088	4.932	sp|Q15149|PLEC_HUMAN	Plectin OS=Homo sapiens GN=PLEC PE=1 SV=3	HUMAN	22	sp	Q15149	PLEC_HUMAN
136	12.48	12.48	27.73	13.87	11.42	sp|Q7Z5L7|PODN_HUMAN	Podocan OS=Homo sapiens GN=PODN PE=1 SV=2	HUMAN	6	sp	Q7Z5L7	PODN_HUMAN
471	2	14.29	10.46	4.926	4.926	sp|P20742|PZP_HUMAN	Pregnancy zone protein OS=Homo sapiens GN=PZP PE=1 SV=4	HUMAN	10	sp	P20742	PZP_HUMAN
13	63.8	63.8	63.7	57.53	47.44	sp|P02545|LMNA_HUMAN	Prelamin-A/C OS=Homo sapiens GN=LMNA PE=1 SV=1	HUMAN	33	sp	P02545	LMNA_HUMAN
84	20.3	20.3	46.1	36.97	34.08	sp|Q15113|PCOC1_HUMAN	Procollagen C-endopeptidase enhancer 1 OS=Homo sapiens GN=PCOLCE PE=1 SV=2	HUMAN	14	sp	Q15113	PCOC1_HUMAN
296	4.35	7	27.95	12.77	7.47	sp|Q9UKZ9|PCOC2_HUMAN	Procollagen C-endopeptidase enhancer 2 OS=Homo sapiens GN=PCOLCE2 PE=1 SV=1	HUMAN	4	sp	Q9UKZ9	PCOC2_HUMAN
210	7.61	7.61	26.27	13.89	6.602	sp|Q02809|PLOD1_HUMAN	Procollagen-lysine,2-oxoglutarate 5-dioxygenase 1 OS=Homo sapiens GN=PLOD1 PE=1 SV=2	HUMAN	4	sp	Q02809	PLOD1_HUMAN
352	3.27	3.27	17.02	12.23	12.23	tr|G5E9Q6|G5E9Q6_HUMAN	Profilin OS=Homo sapiens GN=PFN2 PE=1 SV=1	HUMAN	2	tr	G5E9Q6	G5E9Q6_HUMAN
113	15.38	15.38	83.57	73.57	73.57	sp|P07737|PROF1_HUMAN	Profilin-1 OS=Homo sapiens GN=PFN1 PE=1 SV=2	HUMAN	13	sp	P07737	PROF1_HUMAN
738	0.33	2.43	24.18	24.18	24.18	tr|C9J712|C9J712_HUMAN	Profilin-2 OS=Homo sapiens GN=PFN2 PE=1 SV=1	HUMAN	2	tr	C9J712	C9J712_HUMAN
153	11.48	11.87	10.7	2.267	1.761	sp|Q07954|LRP1_HUMAN	Prolow-density lipoprotein receptor-related protein 1 OS=Homo sapiens GN=LRP1 PE=1 SV=2	HUMAN	7	sp	Q07954	LRP1_HUMAN
401	2.5	2.5	13.72	3.397	3.397	sp|Q32P28|P3H1_HUMAN	Prolyl 3-hydroxylase 1 OS=Homo sapiens GN=LEPRE1 PE=1 SV=2	HUMAN	2	sp	Q32P28	P3H1_HUMAN
123	13.74	13.79	32.08	17.92	16.33	sp|Q8NBP7|PCSK9_HUMAN	Proprotein convertase subtilisin/kexin type 9 OS=Homo sapiens GN=PCSK9 PE=1 SV=3	HUMAN	7	sp	Q8NBP7	PCSK9_HUMAN
285	4.62	4.64	19.35	7.4	7.4	tr|C9JIZ6|C9JIZ6_HUMAN	Prosaposin OS=Homo sapiens GN=PSAP PE=1 SV=2	HUMAN	4	tr	C9JIZ6	C9JIZ6_HUMAN
426	2.24	2.24	19.15	13.37	13.37	sp|Q14914|PTGR1_HUMAN	Prostaglandin reductase 1 OS=Homo sapiens GN=PTGR1 PE=1 SV=2	HUMAN	3	sp	Q14914	PTGR1_HUMAN
228	6.69	6.69	25.64	25.64	18.46	tr|Q5SQ11|Q5SQ11_HUMAN	Prostaglandin-H2 D-isomerase (Fragment) OS=Homo sapiens GN=PTGDS PE=1 SV=1	HUMAN	3	tr	Q5SQ11	Q5SQ11_HUMAN
264	5.26	5.28	48.19	16.47	16.47	sp|Q06323|PSME1_HUMAN	Proteasome activator complex subunit 1 OS=Homo sapiens GN=PSME1 PE=1 SV=1	HUMAN	4	sp	Q06323	PSME1_HUMAN
157	11.2	11.2	35.32	32.54	28.57	tr|G3V5Z7|G3V5Z7_HUMAN	Proteasome subunit alpha type OS=Homo sapiens GN=PSMA6 PE=1 SV=1	HUMAN	6	tr	G3V5Z7	G3V5Z7_HUMAN
164	10.65	10.66	37.26	30.8	28.52	sp|P25786|PSA1_HUMAN	Proteasome subunit alpha type-1 OS=Homo sapiens GN=PSMA1 PE=1 SV=1	HUMAN	7	sp	P25786	PSA1_HUMAN
125	13.41	13.41	51.28	37.61	32.48	sp|P25787|PSA2_HUMAN	Proteasome subunit alpha type-2 OS=Homo sapiens GN=PSMA2 PE=1 SV=2	HUMAN	8	sp	P25787	PSA2_HUMAN
150	11.79	11.79	46.67	40.39	30.59	sp|P25788|PSA3_HUMAN	Proteasome subunit alpha type-3 OS=Homo sapiens GN=PSMA3 PE=1 SV=2	HUMAN	7	sp	P25788	PSA3_HUMAN
175	9.84	9.84	34.48	18.77	18.77	sp|P25789|PSA4_HUMAN	Proteasome subunit alpha type-4 OS=Homo sapiens GN=PSMA4 PE=1 SV=1	HUMAN	6	sp	P25789	PSA4_HUMAN
124	13.59	13.59	31.12	27.8	27.8	sp|P28066|PSA5_HUMAN	Proteasome subunit alpha type-5 OS=Homo sapiens GN=PSMA5 PE=1 SV=3	HUMAN	8	sp	P28066	PSA5_HUMAN
83	20.58	20.58	54.03	50.4	37.9	sp|O14818|PSA7_HUMAN	Proteasome subunit alpha type-7 OS=Homo sapiens GN=PSMA7 PE=1 SV=1	HUMAN	10	sp	O14818	PSA7_HUMAN
118	14.1	14.1	50.21	45.64	34.02	sp|P20618|PSB1_HUMAN	Proteasome subunit beta type-1 OS=Homo sapiens GN=PSMB1 PE=1 SV=2	HUMAN	8	sp	P20618	PSB1_HUMAN
375	2.84	2.84	18.68	13.92	11.36	sp|P40306|PSB10_HUMAN	Proteasome subunit beta type-10 OS=Homo sapiens GN=PSMB10 PE=1 SV=1	HUMAN	2	sp	P40306	PSB10_HUMAN
256	5.71	5.71	30.85	25.37	22.89	sp|P49721|PSB2_HUMAN	Proteasome subunit beta type-2 OS=Homo sapiens GN=PSMB2 PE=1 SV=1	HUMAN	4	sp	P49721	PSB2_HUMAN
187	8.76	8.76	66.34	35.12	35.12	sp|P49720|PSB3_HUMAN	Proteasome subunit beta type-3 OS=Homo sapiens GN=PSMB3 PE=1 SV=2	HUMAN	5	sp	P49720	PSB3_HUMAN
156	11.22	11.22	45.08	33.71	30.3	sp|P28070|PSB4_HUMAN	Proteasome subunit beta type-4 OS=Homo sapiens GN=PSMB4 PE=1 SV=4	HUMAN	7	sp	P28070	PSB4_HUMAN
109	15.98	15.98	49.81	41.83	27.38	sp|P28074|PSB5_HUMAN	Proteasome subunit beta type-5 OS=Homo sapiens GN=PSMB5 PE=1 SV=3	HUMAN	8	sp	P28074	PSB5_HUMAN
191	8.61	8.61	25.1	21.34	17.15	sp|P28072|PSB6_HUMAN	Proteasome subunit beta type-6 OS=Homo sapiens GN=PSMB6 PE=1 SV=4	HUMAN	4	sp	P28072	PSB6_HUMAN
328	3.65	3.66	35.02	17.69	10.11	sp|Q99436|PSB7_HUMAN	Proteasome subunit beta type-7 OS=Homo sapiens GN=PSMB7 PE=1 SV=1	HUMAN	3	sp	Q99436	PSB7_HUMAN
247	5.99	6.03	17.75	17.75	13.41	sp|P28062|PSB8_HUMAN	Proteasome subunit beta type-8 OS=Homo sapiens GN=PSMB8 PE=1 SV=3	HUMAN	3	sp	P28062	PSB8_HUMAN
169	10.09	10.09	43.09	29.28	29.28	tr|F8WCF6|F8WCF6_HUMAN	Protein ARPC4-TTLL3 OS=Homo sapiens GN=ARPC4-TTLL3 PE=1 SV=1	HUMAN	7	tr	F8WCF6	F8WCF6_HUMAN
386	2.73	2.73	15.57	8.179	5.805	tr|A0A087WVM3|A0A087WVM3_HUMAN	Protein CYR61 OS=Homo sapiens GN=CYR61 PE=1 SV=1	HUMAN	2	tr	A0A087WVM3	A0A087WVM3_HUMAN
177	9.55	9.55	44.44	39.68	31.75	sp|Q99497|PARK7_HUMAN	Protein deglycase DJ-1 OS=Homo sapiens GN=PARK7 PE=1 SV=2	HUMAN	6	sp	Q99497	PARK7_HUMAN
843	0.17	1.05	7.293	1.425	0.922	sp|Q9NSV4|DIAP3_HUMAN	Protein diaphanous homolog 3 OS=Homo sapiens GN=DIAPH3 PE=1 SV=4	HUMAN	2	sp	Q9NSV4	DIAP3_HUMAN
31	45.51	45.51	63.56	52.48	48.71	sp|P30101|PDIA3_HUMAN	Protein disulfide-isomerase A3 OS=Homo sapiens GN=PDIA3 PE=1 SV=4	HUMAN	25	sp	P30101	PDIA3_HUMAN
142	12.09	12.14	42.33	16.59	9.922	sp|P13667|PDIA4_HUMAN	Protein disulfide-isomerase A4 OS=Homo sapiens GN=PDIA4 PE=1 SV=2	HUMAN	7	sp	P13667	PDIA4_HUMAN
108	16.11	16.11	40.91	27.73	27.73	sp|Q15084|PDIA6_HUMAN	Protein disulfide-isomerase A6 OS=Homo sapiens GN=PDIA6 PE=1 SV=1	HUMAN	10	sp	Q15084	PDIA6_HUMAN
49	33.67	33.67	64.57	55.12	39.96	sp|P07237|PDIA1_HUMAN	Protein disulfide-isomerase OS=Homo sapiens GN=P4HB PE=1 SV=3	HUMAN	20	sp	P07237	PDIA1_HUMAN
212	7.51	7.51	41.85	28.63	20.7	sp|Q92520|FAM3C_HUMAN	Protein FAM3C OS=Homo sapiens GN=FAM3C PE=1 SV=1	HUMAN	4	sp	Q92520	FAM3C_HUMAN
351	3.27	3.27	49.48	31.96	14.43	sp|P60903|S10AA_HUMAN	Protein S100-A10 OS=Homo sapiens GN=S100A10 PE=1 SV=2	HUMAN	2	sp	P60903	S10AA_HUMAN
162	10.75	10.75	45.71	45.71	45.71	sp|P31949|S10AB_HUMAN	Protein S100-A11 OS=Homo sapiens GN=S100A11 PE=1 SV=2	HUMAN	7	sp	P31949	S10AB_HUMAN
174	9.94	9.94	49.5	45.54	37.62	sp|P26447|S10A4_HUMAN	Protein S100-A4 OS=Homo sapiens GN=S100A4 PE=1 SV=1	HUMAN	5	sp	P26447	S10A4_HUMAN
248	5.97	5.97	46.67	46.67	33.33	sp|P06703|S10A6_HUMAN	Protein S100-A6 OS=Homo sapiens GN=S100A6 PE=1 SV=1	HUMAN	7	sp	P06703	S10A6_HUMAN
381	2.79	2.79	12.33	7.877	7.877	tr|A0A087X027|A0A087X027_HUMAN	Protein SETSIP OS=Homo sapiens GN=SETSIP PE=3 SV=1	HUMAN	2	tr	A0A087X027	A0A087X027_HUMAN
307	4.1	4.1	19.58	11.54	6.993	tr|H7BY58|H7BY58_HUMAN	Protein-L-isoaspartate O-methyltransferase OS=Homo sapiens GN=PCMT1 PE=1 SV=1	HUMAN	2	tr	H7BY58	H7BY58_HUMAN
188	8.73	9.78	26.38	15.59	15.59	sp|P28300|LYOX_HUMAN	Protein-lysine 6-oxidase OS=Homo sapiens GN=LOX PE=1 SV=2	HUMAN	7	sp	P28300	LYOX_HUMAN
353	3.25	3.25	29.81	23.08	23.08	sp|P61457|PHS_HUMAN	Pterin-4-alpha-carbinolamine dehydratase OS=Homo sapiens GN=PCBD1 PE=1 SV=2	HUMAN	2	sp	P61457	PHS_HUMAN
412	2.38	2.39	32.53	18.69	11.76	sp|P00491|PNPH_HUMAN	Purine nucleoside phosphorylase OS=Homo sapiens GN=PNP PE=1 SV=2	HUMAN	3	sp	P00491	PNPH_HUMAN
578	1.13	3.26	10.02	4.414	2.886	sp|Q8NHP8|PLBL2_HUMAN	Putative phospholipase B-like 2 OS=Homo sapiens GN=PLBD2 PE=1 SV=2	HUMAN	2	sp	Q8NHP8	PLBL2_HUMAN
66	25.2	25.2	58.57	38.04	31.64	sp|P14618|KPYM_HUMAN	Pyruvate kinase PKM OS=Homo sapiens GN=PKM PE=1 SV=4	HUMAN	13	sp	P14618	KPYM_HUMAN
241	6.17	7.17	34.94	22.29	17.47	sp|Q53FA7|QORX_HUMAN	Quinone oxidoreductase PIG3 OS=Homo sapiens GN=TP53I3 PE=1 SV=2	HUMAN	5	sp	Q53FA7	QORX_HUMAN
88	19.39	19.39	43.6	32.81	27.42	sp|P50395|GDIB_HUMAN	Rab GDP dissociation inhibitor beta OS=Homo sapiens GN=GDI2 PE=1 SV=2	HUMAN	11	sp	P50395	GDIB_HUMAN
336	3.53	3.53	12.61	0.9053	0.9053	sp|P46940|IQGA1_HUMAN	Ras GTPase-activating-like protein IQGAP1 OS=Homo sapiens GN=IQGAP1 PE=1 SV=1	HUMAN	2	sp	P46940	IQGA1_HUMAN
814	0.2	2.36	30.5	20.5	11	sp|P61026|RAB10_HUMAN	Ras-related protein Rab-10 OS=Homo sapiens GN=RAB10 PE=1 SV=1	HUMAN	3	sp	P61026	RAB10_HUMAN
275	4.9	4.96	36.87	26.26	26.26	tr|H3BSC1|H3BSC1_HUMAN	Ras-related protein Rab-11A OS=Homo sapiens GN=RAB11A PE=1 SV=1	HUMAN	6	tr	H3BSC1	H3BSC1_HUMAN
476	2	2.06	29.3	12.09	12.09	sp|P61106|RAB14_HUMAN	Ras-related protein Rab-14 OS=Homo sapiens GN=RAB14 PE=1 SV=4	HUMAN	3	sp	P61106	RAB14_HUMAN
309	4.08	4.08	27.8	18.05	18.05	sp|P62820|RAB1A_HUMAN	Ras-related protein Rab-1A OS=Homo sapiens GN=RAB1A PE=1 SV=3	HUMAN	5	sp	P62820	RAB1A_HUMAN
277	4.86	4.86	25	17.13	17.13	sp|P51148|RAB5C_HUMAN	Ras-related protein Rab-5C OS=Homo sapiens GN=RAB5C PE=1 SV=2	HUMAN	3	sp	P51148	RAB5C_HUMAN
270	5.03	5.05	43.96	29.47	21.26	sp|P51149|RAB7A_HUMAN	Ras-related protein Rab-7a OS=Homo sapiens GN=RAB7A PE=1 SV=1	HUMAN	4	sp	P51149	RAB7A_HUMAN
1038	0.05	2.97	21.74	17.87	14.01	sp|Q92930|RAB8B_HUMAN	Ras-related protein Rab-8B OS=Homo sapiens GN=RAB8B PE=1 SV=2	HUMAN	4	sp	Q92930	RAB8B_HUMAN
316	4	4	26.21	12.62	12.62	sp|P11233|RALA_HUMAN	Ras-related protein Ral-A OS=Homo sapiens GN=RALA PE=1 SV=1	HUMAN	2	sp	P11233	RALA_HUMAN
322	3.85	3.87	25	12.5	12.5	sp|P62834|RAP1A_HUMAN	Ras-related protein Rap-1A OS=Homo sapiens GN=RAP1A PE=1 SV=1	HUMAN	2	sp	P62834	RAP1A_HUMAN
300	4.22	4.22	17.43	15.6	15.6	sp|P10301|RRAS_HUMAN	Ras-related protein R-Ras OS=Homo sapiens GN=RRAS PE=1 SV=1	HUMAN	3	sp	P10301	RRAS_HUMAN
569	1.24	3.03	34.31	21.08	15.2	sp|P62070|RRAS2_HUMAN	Ras-related protein R-Ras2 OS=Homo sapiens GN=RRAS2 PE=1 SV=1	HUMAN	3	sp	P62070	RRAS2_HUMAN
244	6.1	6.1	25.43	12	8.286	sp|O75787|RENR_HUMAN	Renin receptor OS=Homo sapiens GN=ATP6AP2 PE=1 SV=2	HUMAN	3	sp	O75787	RENR_HUMAN
158	11.16	11.16	39.58	32.33	25.98	sp|Q15293|RCN1_HUMAN	Reticulocalbin-1 OS=Homo sapiens GN=RCN1 PE=1 SV=1	HUMAN	8	sp	Q15293	RCN1_HUMAN
579	1.13	1.94	14.02	13.11	6.707	sp|Q96D15|RCN3_HUMAN	Reticulocalbin-3 OS=Homo sapiens GN=RCN3 PE=1 SV=1	HUMAN	2	sp	Q96D15	RCN3_HUMAN
702	0.45	0.9	10.17	2.303	2.303	RRRRRtr|F8WCZ6|F8WCZ6_HUMAN	REVERSED Complement C1s subcomponent OS=Homo sapiens GN=C1S PE=1 SV=1	HUMAN	2	RRRRRtr	F8WCZ6	F8WCZ6_HUMAN
433	2.16	2.54	5.852	0.5573	0.1613	RRRRRtr|G3V5X4|G3V5X4_HUMAN	REVERSED Nesprin-2 OS=Homo sapiens GN=SYNE2 PE=1 SV=1	HUMAN	2	RRRRRtr	G3V5X4	G3V5X4_HUMAN
1044	0.05	1.09	13.99	0.6762	0.4227	RRRRRtr|A0A087WUZ3|A0A087WUZ3_HUMAN	REVERSED Spectrin beta chain, non-erythrocytic 1 OS=Homo sapiens GN=SPTBN1 PE=1 SV=1	HUMAN	2	RRRRRtr	A0A087WUZ3	A0A087WUZ3_HUMAN
143	12.09	12.09	57.35	48.04	26.47	sp|P52565|GDIR1_HUMAN	Rho GDP-dissociation inhibitor 1 OS=Homo sapiens GN=ARHGDIA PE=1 SV=3	HUMAN	6	sp	P52565	GDIR1_HUMAN
390	2.61	2.61	10.41	7.375	7.375	sp|P13489|RINI_HUMAN	Ribonuclease inhibitor OS=Homo sapiens GN=RNH1 PE=1 SV=2	HUMAN	3	sp	P13489	RINI_HUMAN
501	1.98	2.01	27.01	18.98	18.98	sp|P52758|UK114_HUMAN	Ribonuclease UK114 OS=Homo sapiens GN=HRSP12 PE=1 SV=1	HUMAN	2	sp	P52758	UK114_HUMAN
267	5.16	5.18	24	10.35	8.471	tr|D6RGI3|D6RGI3_HUMAN	Septin 11, isoform CRA_b OS=Homo sapiens GN=SEPT11 PE=1 SV=1	HUMAN	3	tr	D6RGI3	D6RGI3_HUMAN
126	13.34	13.34	52.02	40.5	31.78	tr|B5MCX3|B5MCX3_HUMAN	Septin-2 OS=Homo sapiens GN=SEPT2 PE=1 SV=1	HUMAN	7	tr	B5MCX3	B5MCX3_HUMAN
423	2.27	2.71	18.54	17.23	7.311	sp|O95084|PRS23_HUMAN	Serine protease 23 OS=Homo sapiens GN=PRSS23 PE=1 SV=1	HUMAN	2	sp	O95084	PRS23_HUMAN
91	19.24	19.24	33.33	20.62	18.75	sp|Q92743|HTRA1_HUMAN	Serine protease HTRA1 OS=Homo sapiens GN=HTRA1 PE=1 SV=1	HUMAN	10	sp	Q92743	HTRA1_HUMAN
550	1.41	1.46	14.35	7.506	5.077	sp|P83110|HTRA3_HUMAN	Serine protease HTRA3 OS=Homo sapiens GN=HTRA3 PE=1 SV=2	HUMAN	2	sp	P83110	HTRA3_HUMAN
332	3.57	5.73	21.27	12.15	8.354	tr|A0A087X1N8|A0A087X1N8_HUMAN	Serpin B6 OS=Homo sapiens GN=SERPINB6 PE=1 SV=1	HUMAN	3	tr	A0A087X1N8	A0A087X1N8_HUMAN
44	36.74	36.74	69.38	59.57	54.55	sp|P50454|SERPH_HUMAN	Serpin H1 OS=Homo sapiens GN=SERPINH1 PE=1 SV=2	HUMAN	21	sp	P50454	SERPH_HUMAN
36	42.38	42.65	40.56	27.42	23.48	sp|P02768|ALBU_HUMAN	Serum albumin OS=Homo sapiens GN=ALB PE=1 SV=2	HUMAN	43	sp	P02768	ALBU_HUMAN
600	0.93	0.93	5.83	5.83	5.83	sp|P02743|SAMP_HUMAN	Serum amyloid P-component OS=Homo sapiens GN=APCS PE=1 SV=2	HUMAN	2	sp	P02743	SAMP_HUMAN
283	4.69	4.69	52.59	30.37	14.81	tr|E7EUY5|E7EUY5_HUMAN	Single-stranded DNA-binding protein, mitochondrial (Fragment) OS=Homo sapiens GN=SSBP1 PE=1 SV=1	HUMAN	2	tr	E7EUY5	E7EUY5_HUMAN
388	2.65	2.65	38.14	22.88	13.56	sp|P62316|SMD2_HUMAN	Small nuclear ribonucleoprotein Sm D2 OS=Homo sapiens GN=SNRPD2 PE=1 SV=1	HUMAN	2	sp	P62316	SMD2_HUMAN
358	3.13	3.13	36.13	18.71	7.742	tr|C9J0K6|C9J0K6_HUMAN	Sorcin OS=Homo sapiens GN=SRI PE=1 SV=1	HUMAN	2	tr	C9J0K6	C9J0K6_HUMAN
360	3.1	3.1	18.02	13.37	9.302	tr|A0A087X0R6|A0A087X0R6_HUMAN	Sorting nexin-12 OS=Homo sapiens GN=SNX12 PE=1 SV=1	HUMAN	2	tr	A0A087X0R6	A0A087X0R6_HUMAN
166	10.44	10.44	35.87	17.46	13.65	tr|D3DQH8|D3DQH8_HUMAN	SPARC OS=Homo sapiens GN=SPARC PE=1 SV=1	HUMAN	6	tr	D3DQH8	D3DQH8_HUMAN
85	19.82	19.84	25.12	7.929	5.34	sp|Q13813|SPTN1_HUMAN	Spectrin alpha chain, non-erythrocytic 1 OS=Homo sapiens GN=SPTAN1 PE=1 SV=3	HUMAN	11	sp	Q13813	SPTN1_HUMAN
75	22.78	24.22	22.63	7.276	5.415	sp|Q01082|SPTB2_HUMAN	Spectrin beta chain, non-erythrocytic 1 OS=Homo sapiens GN=SPTBN1 PE=1 SV=2	HUMAN	12	sp	Q01082	SPTB2_HUMAN
1039	0.05	2.61	5.045	1.449	0.7992	tr|M0QZQ3|M0QZQ3_HUMAN	Spectrin beta chain, non-erythrocytic 4 OS=Homo sapiens GN=SPTBN4 PE=1 SV=1	HUMAN	2	tr	M0QZQ3	M0QZQ3_HUMAN
122	13.84	13.84	31.72	29.31	24.47	sp|Q9BUD6|SPON2_HUMAN	Spondin-2 OS=Homo sapiens GN=SPON2 PE=1 SV=3	HUMAN	9	sp	Q9BUD6	SPON2_HUMAN
538	1.53	1.53	24.83	7.285	7.285	sp|O76061|STC2_HUMAN	Stanniocalcin-2 OS=Homo sapiens GN=STC2 PE=1 SV=1	HUMAN	3	sp	O76061	STC2_HUMAN
323	3.81	3.81	19.37	14.37	11.25	tr|J3KQJ1|J3KQJ1_HUMAN	Sulfatase-modifying factor 2 OS=Homo sapiens GN=SUMF2 PE=1 SV=1	HUMAN	3	tr	J3KQJ1	J3KQJ1_HUMAN
59	29.23	29.23	32.4	24.9	21.29	sp|O00391|QSOX1_HUMAN	Sulfhydryl oxidase 1 OS=Homo sapiens GN=QSOX1 PE=1 SV=3	HUMAN	15	sp	O00391	QSOX1_HUMAN
320	3.89	3.89	23.42	13.96	10.36	sp|P04179|SODM_HUMAN	Superoxide dismutase [Mn], mitochondrial OS=Homo sapiens GN=SOD2 PE=1 SV=2	HUMAN	2	sp	P04179	SODM_HUMAN
369	2.88	3.76	17.89	5.819	5.819	sp|P78539|SRPX_HUMAN	Sushi repeat-containing protein SRPX OS=Homo sapiens GN=SRPX PE=1 SV=1	HUMAN	3	sp	P78539	SRPX_HUMAN
262	5.32	5.32	17.85	11.61	7.957	sp|O60687|SRPX2_HUMAN	Sushi repeat-containing protein SRPX2 OS=Homo sapiens GN=SRPX2 PE=1 SV=1	HUMAN	3	sp	O60687	SRPX2_HUMAN
229	6.66	6.66	8.455	2.142	1.212	tr|A0A075B6H2|A0A075B6H2_HUMAN	Sushi, von Willebrand factor type A, EGF and pentraxin domain-containing protein 1 OS=Homo sapiens GN=SVEP1 PE=1 SV=1	HUMAN	4	tr	A0A075B6H2	A0A075B6H2_HUMAN
279	4.76	4.76	31.55	16.28	16.28	sp|Q99536|VAT1_HUMAN	Synaptic vesicle membrane protein VAT-1 homolog OS=Homo sapiens GN=VAT1 PE=1 SV=2	HUMAN	5	sp	Q99536	VAT1_HUMAN
213	7.49	7.49	37.11	27.99	17.3	tr|G5EA09|G5EA09_HUMAN	Syndecan binding protein (Syntenin), isoform CRA_a OS=Homo sapiens GN=SDCBP PE=1 SV=1	HUMAN	4	tr	G5EA09	G5EA09_HUMAN
629	0.74	6.42	39.93	30.2	18.79	sp|O00560|SDCB1_HUMAN	Syntenin-1 OS=Homo sapiens GN=SDCBP PE=1 SV=1	HUMAN	4	sp	O00560	SDCB1_HUMAN
57	29.94	29.94	15.48	10.92	10.41	tr|D3YTG3|D3YTG3_HUMAN	Target of Nesh-SH3 OS=Homo sapiens GN=ABI3BP PE=1 SV=1	HUMAN	15	tr	D3YTG3	D3YTG3_HUMAN
440	2.11	2.11	25	25	25	sp|O14907|TX1B3_HUMAN	Tax1-binding protein 3 OS=Homo sapiens GN=TAX1BP3 PE=1 SV=2	HUMAN	2	sp	O14907	TX1B3_HUMAN
670	0.54	2.14	9.969	5.296	3.427	tr|A0A087WWX3|A0A087WWX3_HUMAN	T-cell receptor gamma-2 chain C region OS=Homo sapiens GN=TRGC2 PE=4 SV=1	HUMAN	2	tr	A0A087WWX3	A0A087WWX3_HUMAN
522	1.69	3.16	12.23	8.094	4.856	sp|P17987|TCPA_HUMAN	T-complex protein 1 subunit alpha OS=Homo sapiens GN=TCP1 PE=1 SV=1	HUMAN	3	sp	P17987	TCPA_HUMAN
643	0.67	2.9	15.29	3.315	3.315	sp|Q99832|TCPH_HUMAN	T-complex protein 1 subunit eta OS=Homo sapiens GN=CCT7 PE=1 SV=2	HUMAN	3	sp	Q99832	TCPH_HUMAN
4	198.53	198.53	41.9	34.25	32.5	sp|P22105|TENX_HUMAN	Tenascin-X OS=Homo sapiens GN=TNXB PE=1 SV=3	HUMAN	109	sp	P22105	TENX_HUMAN
257	5.69	5.69	11.39	9.112	9.112	sp|Q08629|TICN1_HUMAN	Testican-1 OS=Homo sapiens GN=SPOCK1 PE=1 SV=1	HUMAN	4	sp	Q08629	TICN1_HUMAN
168	10.27	10.27	53.13	45.63	45.63	tr|E9PHK0|E9PHK0_HUMAN	Tetranectin OS=Homo sapiens GN=CLEC3B PE=1 SV=1	HUMAN	10	tr	E9PHK0	E9PHK0_HUMAN
364	3.02	3.02	40.67	24.4	24.4	tr|E9PRJ8|E9PRJ8_HUMAN	Tetraspanin (Fragment) OS=Homo sapiens GN=CD81 PE=1 SV=1	HUMAN	3	tr	E9PRJ8	E9PRJ8_HUMAN
324	3.8	3.8	26.83	26.83	26.83	sp|Q9BRA2|TXD17_HUMAN	Thioredoxin domain-containing protein 17 OS=Homo sapiens GN=TXNDC17 PE=1 SV=1	HUMAN	3	sp	Q9BRA2	TXD17_HUMAN
199	7.96	7.96	29.86	18.29	16.2	sp|Q8NBS9|TXND5_HUMAN	Thioredoxin domain-containing protein 5 OS=Homo sapiens GN=TXNDC5 PE=1 SV=2	HUMAN	5	sp	Q8NBS9	TXND5_HUMAN
284	4.69	4.69	42.86	42.86	22.86	sp|P10599|THIO_HUMAN	Thioredoxin OS=Homo sapiens GN=TXN PE=1 SV=3	HUMAN	3	sp	P10599	THIO_HUMAN
107	16.24	16.24	32.85	21.35	19.34	tr|A0A087WSW9|A0A087WSW9_HUMAN	Thioredoxin reductase 1, cytoplasmic OS=Homo sapiens GN=TXNRD1 PE=1 SV=1	HUMAN	8	tr	A0A087WSW9	A0A087WSW9_HUMAN
115	14.78	15.04	42.19	35.94	35.94	sp|P30048|PRDX3_HUMAN	Thioredoxin-dependent peroxide reductase, mitochondrial OS=Homo sapiens GN=PRDX3 PE=1 SV=3	HUMAN	12	sp	P30048	PRDX3_HUMAN
404	2.45	2.45	19.03	13.84	13.84	sp|O43396|TXNL1_HUMAN	Thioredoxin-like protein 1 OS=Homo sapiens GN=TXNL1 PE=1 SV=3	HUMAN	3	sp	O43396	TXNL1_HUMAN
15	60.13	60.13	32.22	26.5	25.04	sp|P07996|TSP1_HUMAN	Thrombospondin-1 OS=Homo sapiens GN=THBS1 PE=1 SV=2	HUMAN	37	sp	P07996	TSP1_HUMAN
47	34.6	38.99	27.13	23.63	20.82	sp|P35442|TSP2_HUMAN	Thrombospondin-2 OS=Homo sapiens GN=THBS2 PE=1 SV=2	HUMAN	24	sp	P35442	TSP2_HUMAN
413	2.37	2.37	33.94	15.15	15.15	tr|E9PNQ8|E9PNQ8_HUMAN	Thy-1 membrane glycoprotein (Fragment) OS=Homo sapiens GN=THY1 PE=1 SV=1	HUMAN	2	tr	E9PNQ8	E9PNQ8_HUMAN
557	1.35	3.47	10.12	5.06	5.06	sp|O14657|TOR1B_HUMAN	Torsin-1B OS=Homo sapiens GN=TOR1B PE=1 SV=2	HUMAN	2	sp	O14657	TOR1B_HUMAN
292	4.43	4.43	45.4	17.8	9.792	sp|P37837|TALDO_HUMAN	Transaldolase OS=Homo sapiens GN=TALDO1 PE=1 SV=2	HUMAN	4	sp	P37837	TALDO_HUMAN
249	5.95	5.95	21.51	13	9.22	tr|B5MBX2|B5MBX2_HUMAN	Transcobalamin-2 OS=Homo sapiens GN=TCN2 PE=1 SV=1	HUMAN	3	tr	B5MBX2	B5MBX2_HUMAN
348	3.31	3.31	18.01	9.627	5.901	sp|Q00577|PURA_HUMAN	Transcriptional activator protein Pur-alpha OS=Homo sapiens GN=PURA PE=1 SV=2	HUMAN	2	sp	Q00577	PURA_HUMAN
39	39.03	39.03	52.56	47.29	38.8	sp|Q15582|BGH3_HUMAN	Transforming growth factor-beta-induced protein ig-h3 OS=Homo sapiens GN=TGFBI PE=1 SV=1	HUMAN	21	sp	Q15582	BGH3_HUMAN
62	27.07	27.07	70.65	66.17	66.17	sp|Q01995|TAGL_HUMAN	Transgelin OS=Homo sapiens GN=TAGLN PE=1 SV=4	HUMAN	20	sp	Q01995	TAGL_HUMAN
234	6.52	6.52	53.27	48.74	24.12	sp|P37802|TAGL2_HUMAN	Transgelin-2 OS=Homo sapiens GN=TAGLN2 PE=1 SV=3	HUMAN	6	sp	P37802	TAGL2_HUMAN
93	18.22	18.22	29.65	17.25	12.66	sp|P55072|TERA_HUMAN	Transitional endoplasmic reticulum ATPase OS=Homo sapiens GN=VCP PE=1 SV=4	HUMAN	10	sp	P55072	TERA_HUMAN
53	31.53	31.53	51.04	45.91	33.23	sp|P29401|TKT_HUMAN	Transketolase OS=Homo sapiens GN=TKT PE=1 SV=3	HUMAN	18	sp	P29401	TKT_HUMAN
217	7.1	7.2	45.61	32.46	20.18	sp|Q15631|TSN_HUMAN	Translin OS=Homo sapiens GN=TSN PE=1 SV=1	HUMAN	4	sp	Q15631	TSN_HUMAN
134	12.55	12.55	36.01	33.92	27.62	sp|P60174|TPIS_HUMAN	Triosephosphate isomerase OS=Homo sapiens GN=TPI1 PE=1 SV=3	HUMAN	7	sp	P60174	TPIS_HUMAN
167	10.31	10.31	21.85	19.18	17.23	sp|O14773|TPP1_HUMAN	Tripeptidyl-peptidase 1 OS=Homo sapiens GN=TPP1 PE=1 SV=2	HUMAN	6	sp	O14773	TPP1_HUMAN
295	4.38	18.02	48.77	25.77	22.09	tr|Q6ZN40|Q6ZN40_HUMAN	Tropomyosin 1 (Alpha), isoform CRA_f OS=Homo sapiens GN=TPM1 PE=1 SV=1	HUMAN	10	tr	Q6ZN40	Q6ZN40_HUMAN
657	0.58	16.82	53.23	31.85	27.02	tr|H7BYY1|H7BYY1_HUMAN	Tropomyosin 1 (Alpha), isoform CRA_m OS=Homo sapiens GN=TPM1 PE=1 SV=1	HUMAN	10	tr	H7BYY1	H7BYY1_HUMAN
22	51.84	51.84	81.85	72.18	67.74	sp|P67936|TPM4_HUMAN	Tropomyosin alpha-4 chain OS=Homo sapiens GN=TPM4 PE=1 SV=3	HUMAN	26	sp	P67936	TPM4_HUMAN
251	5.82	5.91	29.72	11.46	8.493	sp|P23381|SYWC_HUMAN	Tryptophan--tRNA ligase, cytoplasmic OS=Homo sapiens GN=WARS PE=1 SV=2	HUMAN	3	sp	P23381	SYWC_HUMAN
87	19.52	19.73	37.19	31.41	27.55	tr|F5H5D3|F5H5D3_HUMAN	Tubulin alpha-1C chain OS=Homo sapiens GN=TUBA1C PE=1 SV=1	HUMAN	10	tr	F5H5D3	F5H5D3_HUMAN
112	15.53	15.53	31.92	28.64	24.88	tr|Q5JP53|Q5JP53_HUMAN	Tubulin beta chain OS=Homo sapiens GN=TUBB PE=1 SV=1	HUMAN	10	tr	Q5JP53	Q5JP53_HUMAN
235	6.5	6.5	52.94	37.82	31.93	tr|E5RJD8|E5RJD8_HUMAN	Tubulin-specific chaperone A OS=Homo sapiens GN=TBCA PE=1 SV=1	HUMAN	4	tr	E5RJD8	E5RJD8_HUMAN
341	3.45	3.45	20.94	10.83	10.83	sp|P98066|TSG6_HUMAN	Tumor necrosis factor-inducible gene 6 protein OS=Homo sapiens GN=TNFAIP6 PE=1 SV=2	HUMAN	3	sp	P98066	TSG6_HUMAN
370	2.88	2.97	21.2	11.75	10.32	sp|Q6IBS0|TWF2_HUMAN	Twinfilin-2 OS=Homo sapiens GN=TWF2 PE=1 SV=2	HUMAN	2	sp	Q6IBS0	TWF2_HUMAN
860	0.15	3.07	5.505	1.835	1.019	sp|Q9Y4E8|UBP15_HUMAN	Ubiquitin carboxyl-terminal hydrolase 15 OS=Homo sapiens GN=USP15 PE=1 SV=3	HUMAN	2	sp	Q9Y4E8	UBP15_HUMAN
141	12.17	12.17	55.56	44.93	38.16	tr|D6RE83|D6RE83_HUMAN	Ubiquitin carboxyl-terminal hydrolase OS=Homo sapiens GN=UCHL1 PE=1 SV=1	HUMAN	10	tr	D6RE83	D6RE83_HUMAN
338	3.5	3.5	18.75	4.688	4.688	tr|A6NJA2|A6NJA2_HUMAN	Ubiquitin carboxyl-terminal hydrolase OS=Homo sapiens GN=USP14 PE=1 SV=2	HUMAN	2	tr	A6NJA2	A6NJA2_HUMAN
163	10.7	10.7	67.97	51.56	44.53	sp|P62987|RL40_HUMAN	Ubiquitin-60S ribosomal protein L40 OS=Homo sapiens GN=UBA52 PE=1 SV=2	HUMAN	7	sp	P62987	RL40_HUMAN
376	2.83	2.85	20.5	10.5	10.5	sp|P61086|UBE2K_HUMAN	Ubiquitin-conjugating enzyme E2 K OS=Homo sapiens GN=UBE2K PE=1 SV=3	HUMAN	2	sp	P61086	UBE2K_HUMAN
218	7.1	7.14	55.26	36.18	32.89	sp|P61088|UBE2N_HUMAN	Ubiquitin-conjugating enzyme E2 N OS=Homo sapiens GN=UBE2N PE=1 SV=1	HUMAN	4	sp	P61088	UBE2N_HUMAN
232	6.53	6.53	58.5	43.54	25.85	sp|Q13404|UB2V1_HUMAN	Ubiquitin-conjugating enzyme E2 variant 1 OS=Homo sapiens GN=UBE2V1 PE=1 SV=2	HUMAN	4	sp	Q13404	UB2V1_HUMAN
432	2.19	3.85	44.14	35.86	13.1	sp|Q15819|UB2V2_HUMAN	Ubiquitin-conjugating enzyme E2 variant 2 OS=Homo sapiens GN=UBE2V2 PE=1 SV=4	HUMAN	2	sp	Q15819	UB2V2_HUMAN
219	7.06	7.06	48.52	29.59	29.59	tr|Q5T0D2|Q5T0D2_HUMAN	UMP-CMP kinase OS=Homo sapiens GN=CMPK1 PE=1 SV=1	HUMAN	4	tr	Q5T0D2	Q5T0D2_HUMAN
129	13.12	13.44	13.35	8.215	6.161	tr|B4E1Z4|B4E1Z4_HUMAN	Uncharacterized protein OS=Homo sapiens PE=2 SV=1	HUMAN	8	tr	B4E1Z4	B4E1Z4_HUMAN
207	7.75	7.75	34.68	31.21	31.21	sp|Q969H8|CS010_HUMAN	UPF0556 protein C19orf10 OS=Homo sapiens GN=C19orf10 PE=1 SV=1	HUMAN	5	sp	Q969H8	CS010_HUMAN
310	4.07	4.07	21.08	9.284	5.029	tr|E7EUC7|E7EUC7_HUMAN	UTP--glucose-1-phosphate uridylyltransferase OS=Homo sapiens GN=UGP2 PE=1 SV=1	HUMAN	2	tr	E7EUC7	E7EUC7_HUMAN
405	2.44	2.99	30.89	20.18	9.174	sp|O75436|VP26A_HUMAN	Vacuolar protein sorting-associated protein 26A OS=Homo sapiens GN=VPS26A PE=1 SV=2	HUMAN	2	sp	O75436	VP26A_HUMAN
181	9.13	9.68	12.04	10.25	9.51	sp|Q6EMK4|VASN_HUMAN	Vasorin OS=Homo sapiens GN=VASN PE=1 SV=1	HUMAN	5	sp	Q6EMK4	VASN_HUMAN
294	4.39	4.4	6.023	2.321	1.819	tr|E9PF17|E9PF17_HUMAN	Versican core protein OS=Homo sapiens GN=VCAN PE=1 SV=2	HUMAN	2	tr	E9PF17	E9PF17_HUMAN
9	82.04	82.04	88.2	83.91	70.6	sp|P08670|VIME_HUMAN	Vimentin OS=Homo sapiens GN=VIM PE=1 SV=4	HUMAN	65	sp	P08670	VIME_HUMAN
32	44.82	44.82	39.95	26.63	23.46	sp|P18206|VINC_HUMAN	Vinculin OS=Homo sapiens GN=VCL PE=1 SV=4	HUMAN	24	sp	P18206	VINC_HUMAN
242	6.17	6.17	17.6	9.024	6.657	sp|P07225|PROS_HUMAN	Vitamin K-dependent protein S OS=Homo sapiens GN=PROS1 PE=1 SV=1	HUMAN	3	sp	P07225	PROS_HUMAN
562	1.32	2.16	10.21	6.809	4.043	sp|Q15904|VAS1_HUMAN	V-type proton ATPase subunit S1 OS=Homo sapiens GN=ATP6AP1 PE=1 SV=2	HUMAN	2	sp	Q15904	VAS1_HUMAN
189	8.68	8.68	46.58	37.67	37.67	tr|A0A087WZ27|A0A087WZ27_HUMAN	Zinc finger protein 90 OS=Homo sapiens GN=ZNF90 PE=4 SV=1	HUMAN	6	tr	A0A087WZ27	A0A087WZ27_HUMAN
