# Supplementary material for: Myeloma cells can corrupt senescent mesenchymal stromal cells and impair their anti-tumor activity
Source: Oncotarget. 2015 Oct 16;6(37):39482–92. doi: 10.18632/oncotarget.5430 (PMC4741840; doi:10.18632/oncotarget.5430)
Supplement: Supplementary file 3 [file oncotarget-06-39482-s003.xlsx]

## Sheet: primed doxorubicin
N	Unused	Total	%Cov	%Cov(50)	%Cov(95)	Accession	Name	Species	Peptides(95%)	Accession	UNIPROT ID
99	12.44	12.44	66.67	65.69	65.69	sp|P61604|CH10_HUMAN	10 kDa heat shock protein, mitochondrial OS=Homo sapiens GN=HSPE1 PE=1 SV=2	HUMAN	8	sp	P61604	CH10_HUMAN
160	7.06	11.48	47.15	41.06	29.27	sp|P31946|1433B_HUMAN	14-3-3 protein beta/alpha OS=Homo sapiens GN=YWHAB PE=1 SV=3	HUMAN	8	sp	P31946	1433B_HUMAN
259	3.43	6.96	48.63	28.63	21.18	sp|P62258|1433E_HUMAN	14-3-3 protein epsilon OS=Homo sapiens GN=YWHAE PE=1 SV=1	HUMAN	7	sp	P62258	1433E_HUMAN
237	4.04	7.83	44.72	24.8	16.67	sp|Q04917|1433F_HUMAN	14-3-3 protein eta OS=Homo sapiens GN=YWHAH PE=1 SV=4	HUMAN	5	sp	Q04917	1433F_HUMAN
94	12.91	12.91	48.99	36.84	28.74	sp|P61981|1433G_HUMAN	14-3-3 protein gamma OS=Homo sapiens GN=YWHAG PE=1 SV=2	HUMAN	9	sp	P61981	1433G_HUMAN
338	2.08	5.84	42.45	32.65	13.06	sp|P27348|1433T_HUMAN	14-3-3 protein theta OS=Homo sapiens GN=YWHAQ PE=1 SV=1	HUMAN	4	sp	P27348	1433T_HUMAN
136	9.11	12.74	49.19	42.28	30.49	tr|E7EX29|E7EX29_HUMAN	14-3-3 protein zeta/delta (Fragment) OS=Homo sapiens GN=YWHAZ PE=1 SV=1	HUMAN	8	tr	E7EX29	E7EX29_HUMAN
202	5	5	25.63	7.107	7.107	tr|A0A0B4J2A4|A0A0B4J2A4_HUMAN	3-ketoacyl-CoA thiolase, mitochondrial OS=Homo sapiens GN=ACAA2 PE=4 SV=1	HUMAN	3	tr	A0A0B4J2A4	A0A0B4J2A4_HUMAN
201	5.02	5.02	37.09	17.88	17.88	sp|P62263|RS14_HUMAN	40S ribosomal protein S14 OS=Homo sapiens GN=RPS14 PE=1 SV=3	HUMAN	3	sp	P62263	RS14_HUMAN
254	3.52	3.52	52.63	43.42	23.68	sp|P62269|RS18_HUMAN	40S ribosomal protein S18 OS=Homo sapiens GN=RPS18 PE=1 SV=3	HUMAN	4	sp	P62269	RS18_HUMAN
287	2.82	2.82	32.41	20.69	12.41	sp|P39019|RS19_HUMAN	40S ribosomal protein S19 OS=Homo sapiens GN=RPS19 PE=1 SV=2	HUMAN	2	sp	P39019	RS19_HUMAN
245	3.93	3.93	33.61	22.69	12.61	sp|P60866|RS20_HUMAN	40S ribosomal protein S20 OS=Homo sapiens GN=RPS20 PE=1 SV=1	HUMAN	2	sp	P60866	RS20_HUMAN
269	3.23	3.24	56.63	30.12	30.12	sp|P63220|RS21_HUMAN	40S ribosomal protein S21 OS=Homo sapiens GN=RPS21 PE=1 SV=1	HUMAN	2	sp	P63220	RS21_HUMAN
251	3.67	3.67	34.81	19.62	19.62	tr|E9PPU1|E9PPU1_HUMAN	40S ribosomal protein S3 OS=Homo sapiens GN=RPS3 PE=1 SV=1	HUMAN	3	tr	E9PPU1	E9PPU1_HUMAN
491	0.55	2.68	19.39	5.323	5.323	sp|P62701|RS4X_HUMAN	40S ribosomal protein S4, X isoform OS=Homo sapiens GN=RPS4X PE=1 SV=2	HUMAN	2	sp	P62701	RS4X_HUMAN
210	4.78	4.78	36.88	14.45	14.45	tr|C9J9K3|C9J9K3_HUMAN	40S ribosomal protein SA (Fragment) OS=Homo sapiens GN=RPSA PE=1 SV=4	HUMAN	3	tr	C9J9K3	C9J9K3_HUMAN
123	10	10	31.88	14.11	14.11	sp|P21589|5NTD_HUMAN	5'-nucleotidase OS=Homo sapiens GN=NT5E PE=1 SV=1	HUMAN	6	sp	P21589	5NTD_HUMAN
63	20.58	20.58	38.05	32.29	27.23	sp|P10809|CH60_HUMAN	60 kDa heat shock protein, mitochondrial OS=Homo sapiens GN=HSPD1 PE=1 SV=2	HUMAN	10	sp	P10809	CH60_HUMAN
275	3.02	3.02	50.56	12.92	12.92	sp|P62913|RL11_HUMAN	60S ribosomal protein L11 OS=Homo sapiens GN=RPL11 PE=1 SV=2	HUMAN	2	sp	P62913	RL11_HUMAN
215	4.6	4.6	43.03	28.48	24.24	sp|P30050|RL12_HUMAN	60S ribosomal protein L12 OS=Homo sapiens GN=RPL12 PE=1 SV=1	HUMAN	3	sp	P30050	RL12_HUMAN
296	2.71	2.71	41.05	26.32	26.32	tr|K7ERI7|K7ERI7_HUMAN	60S ribosomal protein L22 OS=Homo sapiens GN=RPL22 PE=1 SV=1	HUMAN	2	tr	K7ERI7	K7ERI7_HUMAN
312	2.46	2.46	16.15	16.15	16.15	tr|Q5T7N0|Q5T7N0_HUMAN	60S ribosomal protein L5 (Fragment) OS=Homo sapiens GN=RPL5 PE=1 SV=2	HUMAN	2	tr	Q5T7N0	Q5T7N0_HUMAN
306	2.51	2.51	31.78	15.12	15.12	sp|O95336|6PGL_HUMAN	6-phosphogluconolactonase OS=Homo sapiens GN=PGLS PE=1 SV=2	HUMAN	3	sp	O95336	6PGL_HUMAN
19	44.88	44.88	45.3	44.7	42.27	sp|P08253|MMP2_HUMAN	72 kDa type IV collagenase OS=Homo sapiens GN=MMP2 PE=1 SV=2	HUMAN	26	sp	P08253	MMP2_HUMAN
11	62.06	62.06	63.76	58.72	47.71	sp|P11021|GRP78_HUMAN	78 kDa glucose-regulated protein OS=Homo sapiens GN=HSPA5 PE=1 SV=2	HUMAN	33	sp	P11021	GRP78_HUMAN
213	4.68	4.68	27.09	14.74	8.367	sp|Q92688|AN32B_HUMAN	Acidic leucine-rich nuclear phosphoprotein 32 family member B OS=Homo sapiens GN=ANP32B PE=1 SV=1	HUMAN	2	sp	Q92688	AN32B_HUMAN
13	58.88	58.88	67.47	61.87	59.47	sp|P63261|ACTG_HUMAN	Actin, cytoplasmic 2 OS=Homo sapiens GN=ACTG1 PE=1 SV=1	HUMAN	64	sp	P63261	ACTG_HUMAN
172	6.49	8.73	29.44	18.78	14.97	sp|P61160|ARP2_HUMAN	Actin-related protein 2 OS=Homo sapiens GN=ACTR2 PE=1 SV=1	HUMAN	9	sp	P61160	ARP2_HUMAN
334	2.12	4.73	26.88	11.29	6.452	sp|O15143|ARC1B_HUMAN	Actin-related protein 2/3 complex subunit 1B OS=Homo sapiens GN=ARPC1B PE=1 SV=3	HUMAN	3	sp	O15143	ARC1B_HUMAN
139	8.77	8.77	43.33	21	14	sp|O15144|ARPC2_HUMAN	Actin-related protein 2/3 complex subunit 2 OS=Homo sapiens GN=ARPC2 PE=1 SV=1	HUMAN	5	sp	O15144	ARPC2_HUMAN
424	1.1	1.1	20.79	20.79	13.48	sp|O15145|ARPC3_HUMAN	Actin-related protein 2/3 complex subunit 3 OS=Homo sapiens GN=ARPC3 PE=1 SV=3	HUMAN	2	sp	O15145	ARPC3_HUMAN
124	9.91	9.91	33.97	28.71	16.75	sp|P61158|ARP3_HUMAN	Actin-related protein 3 OS=Homo sapiens GN=ACTR3 PE=1 SV=3	HUMAN	5	sp	P61158	ARP3_HUMAN
389	1.66	2.11	51.97	13.39	13.39	sp|P53999|TCP4_HUMAN	Activated RNA polymerase II transcriptional coactivator p15 OS=Homo sapiens GN=SUB1 PE=1 SV=3	HUMAN	2	sp	P53999	TCP4_HUMAN
189	5.53	5.55	22.22	9.259	6.481	sp|P23526|SAHH_HUMAN	Adenosylhomocysteinase OS=Homo sapiens GN=AHCY PE=1 SV=4	HUMAN	3	sp	P23526	SAHH_HUMAN
294	2.72	2.72	40.09	15.95	11.64	tr|F8W1A4|F8W1A4_HUMAN	Adenylate kinase 2, mitochondrial OS=Homo sapiens GN=AK2 PE=1 SV=1	HUMAN	2	tr	F8W1A4	F8W1A4_HUMAN
236	4.07	4.07	25.24	11.43	11.43	tr|Q5T9B7|Q5T9B7_HUMAN	Adenylate kinase isoenzyme 1 OS=Homo sapiens GN=AK1 PE=1 SV=1	HUMAN	2	tr	Q5T9B7	Q5T9B7_HUMAN
271	3.1	3.1	28.21	12	5.263	sp|Q01518|CAP1_HUMAN	Adenylyl cyclase-associated protein 1 OS=Homo sapiens GN=CAP1 PE=1 SV=5	HUMAN	2	sp	Q01518	CAP1_HUMAN
247	3.8	3.8	21.67	15.56	11.67	sp|P18085|ARF4_HUMAN	ADP-ribosylation factor 4 OS=Homo sapiens GN=ARF4 PE=1 SV=3	HUMAN	2	sp	P18085	ARF4_HUMAN
81	16.29	16.29	14.93	7.395	6.92	sp|P01023|A2MG_HUMAN	Alpha-2-macroglobulin OS=Homo sapiens GN=A2M PE=1 SV=3	HUMAN	15	sp	P01023	A2MG_HUMAN
7	76.43	76.43	60.54	47.98	46.41	sp|P12814|ACTN1_HUMAN	Alpha-actinin-1 OS=Homo sapiens GN=ACTN1 PE=1 SV=2	HUMAN	45	sp	P12814	ACTN1_HUMAN
24	42.58	70.81	61.36	50.38	45.33	sp|O43707|ACTN4_HUMAN	Alpha-actinin-4 OS=Homo sapiens GN=ACTN4 PE=1 SV=2	HUMAN	41	sp	O43707	ACTN4_HUMAN
282	2.91	2.91	12.33	5.479	5.479	sp|P19961|AMY2B_HUMAN	Alpha-amylase 2B OS=Homo sapiens GN=AMY2B PE=1 SV=1	HUMAN	2	sp	P19961	AMY2B_HUMAN
449	0.88	1.89	23.67	6.117	6.117	sp|P61163|ACTZ_HUMAN	Alpha-centractin OS=Homo sapiens GN=ACTR1A PE=1 SV=1	HUMAN	2	sp	P61163	ACTZ_HUMAN
21	44.08	44.08	73.73	66.82	60.83	sp|P06733|ENOA_HUMAN	Alpha-enolase OS=Homo sapiens GN=ENO1 PE=1 SV=2	HUMAN	30	sp	P06733	ENOA_HUMAN
177	6.14	6.15	13.99	8.039	5.627	tr|J3KMX3|J3KMX3_HUMAN	Alpha-fetoprotein OS=Homo sapiens GN=AFP PE=1 SV=1	HUMAN	3	tr	J3KMX3	J3KMX3_HUMAN
55	23.5	23.5	33.82	20.79	14.79	sp|P15144|AMPN_HUMAN	Aminopeptidase N OS=Homo sapiens GN=ANPEP PE=1 SV=4	HUMAN	13	sp	P15144	AMPN_HUMAN
59	21.36	21.36	48.27	41.91	36.99	sp|P04083|ANXA1_HUMAN	Annexin A1 OS=Homo sapiens GN=ANXA1 PE=1 SV=2	HUMAN	11	sp	P04083	ANXA1_HUMAN
18	45.16	45.16	71.39	61.65	56.64	sp|P07355|ANXA2_HUMAN	Annexin A2 OS=Homo sapiens GN=ANXA2 PE=1 SV=2	HUMAN	24	sp	P07355	ANXA2_HUMAN
178	6.06	6.17	37.81	13.75	9.375	sp|P08758|ANXA5_HUMAN	Annexin A5 OS=Homo sapiens GN=ANXA5 PE=1 SV=2	HUMAN	4	sp	P08758	ANXA5_HUMAN
78	16.74	16.75	41.9	19.76	16.2	sp|P08133|ANXA6_HUMAN	Annexin A6 OS=Homo sapiens GN=ANXA6 PE=1 SV=3	HUMAN	9	sp	P08133	ANXA6_HUMAN
71	18.16	18.16	36.42	26.94	19.83	sp|P01008|ANT3_HUMAN	Antithrombin-III OS=Homo sapiens GN=SERPINC1 PE=1 SV=1	HUMAN	12	sp	P01008	ANT3_HUMAN
256	3.51	3.51	33.71	13.48	13.48	sp|P02647|APOA1_HUMAN	Apolipoprotein A-I OS=Homo sapiens GN=APOA1 PE=1 SV=1	HUMAN	4	sp	P02647	APOA1_HUMAN
267	3.27	3.27	18.3	7.571	7.571	sp|P02649|APOE_HUMAN	Apolipoprotein E OS=Homo sapiens GN=APOE PE=1 SV=1	HUMAN	2	sp	P02649	APOE_HUMAN
194	5.26	5.32	30.56	13.74	7.414	sp|P25705|ATPA_HUMAN	ATP synthase subunit alpha, mitochondrial OS=Homo sapiens GN=ATP5A1 PE=1 SV=1	HUMAN	3	sp	P25705	ATPA_HUMAN
108	11.29	11.29	35.35	26.65	15.5	sp|P06576|ATPB_HUMAN	ATP synthase subunit beta, mitochondrial OS=Homo sapiens GN=ATP5B PE=1 SV=3	HUMAN	6	sp	P06576	ATPB_HUMAN
89	13.88	13.88	31.24	12.17	7.993	sp|P53396|ACLY_HUMAN	ATP-citrate synthase OS=Homo sapiens GN=ACLY PE=1 SV=3	HUMAN	8	sp	P53396	ACLY_HUMAN
85	15.29	15.29	9.451	3.257	2.186	sp|P98160|PGBM_HUMAN	Basement membrane-specific heparan sulfate proteoglycan core protein OS=Homo sapiens GN=HSPG2 PE=1 SV=4	HUMAN	8	sp	P98160	PGBM_HUMAN
336	2.1	2.1	6.115	4.137	4.137	sp|P07686|HEXB_HUMAN	Beta-hexosaminidase subunit beta OS=Homo sapiens GN=HEXB PE=1 SV=3	HUMAN	2	sp	P07686	HEXB_HUMAN
98	12.47	12.48	38.59	26.63	24.18	sp|P21810|PGS1_HUMAN	Biglycan OS=Homo sapiens GN=BGN PE=1 SV=2	HUMAN	7	sp	P21810	PGS1_HUMAN
119	10.21	10.21	30.7	21.1	21.1	sp|P27797|CALR_HUMAN	Calreticulin OS=Homo sapiens GN=CALR PE=1 SV=1	HUMAN	6	sp	P27797	CALR_HUMAN
162	6.98	6.98	12.33	7.441	6.524	sp|O94985|CSTN1_HUMAN	Calsyntenin-1 OS=Homo sapiens GN=CLSTN1 PE=1 SV=1	HUMAN	5	sp	O94985	CSTN1_HUMAN
394	1.58	1.59	18.92	13.51	13.51	tr|A8MTM1|A8MTM1_HUMAN	Carbonyl reductase [NADPH] 1 OS=Homo sapiens GN=CBR1 PE=1 SV=1	NADPH	2	tr	A8MTM1	A8MTM1_HUMAN
278	2.99	3.71	15.88	9.116	5.939	tr|G3XAP6|G3XAP6_HUMAN	Cartilage oligomeric matrix protein OS=Homo sapiens GN=COMP PE=1 SV=1	HUMAN	3	tr	G3XAP6	G3XAP6_HUMAN
328	2.23	2.23	16.22	10.03	4.72	sp|P07858|CATB_HUMAN	Cathepsin B OS=Homo sapiens GN=CTSB PE=1 SV=3	HUMAN	2	sp	P07858	CATB_HUMAN
262	3.33	3.33	28.64	16.99	16.99	tr|H0YD13|H0YD13_HUMAN	CD44 antigen OS=Homo sapiens GN=CD44 PE=1 SV=2	HUMAN	4	tr	H0YD13	H0YD13_HUMAN
104	11.9	11.9	32.78	31.95	31.95	sp|O00299|CLIC1_HUMAN	Chloride intracellular channel protein 1 OS=Homo sapiens GN=CLIC1 PE=1 SV=4	HUMAN	7	sp	O00299	CLIC1_HUMAN
204	4.93	6.15	37.15	15.42	15.42	sp|Q9Y696|CLIC4_HUMAN	Chloride intracellular channel protein 4 OS=Homo sapiens GN=CLIC4 PE=1 SV=4	HUMAN	4	sp	Q9Y696	CLIC4_HUMAN
246	3.91	3.96	5.512	1.852	1.637	sp|Q6UVK1|CSPG4_HUMAN	Chondroitin sulfate proteoglycan 4 OS=Homo sapiens GN=CSPG4 PE=1 SV=2	HUMAN	3	sp	Q6UVK1	CSPG4_HUMAN
49	25.24	25.24	22.45	13.88	10.6	tr|A0A087WVQ6|A0A087WVQ6_HUMAN	Clathrin heavy chain OS=Homo sapiens GN=CLTC PE=1 SV=1	HUMAN	13	tr	A0A087WVQ6	A0A087WVQ6_HUMAN
433	1	1	15.73	6.452	6.452	sp|P09496|CLCA_HUMAN	Clathrin light chain A OS=Homo sapiens GN=CLTA PE=1 SV=1	HUMAN	2	sp	P09496	CLCA_HUMAN
220	4.37	4.37	19.6	8.909	6.459	sp|P10909|CLUS_HUMAN	Clusterin OS=Homo sapiens GN=CLU PE=1 SV=1	HUMAN	2	sp	P10909	CLUS_HUMAN
380	1.8	1.8	40.85	21.13	9.155	sp|Q14019|COTL1_HUMAN	Coactosin-like protein OS=Homo sapiens GN=COTL1 PE=1 SV=3	HUMAN	2	sp	Q14019	COTL1_HUMAN
286	2.83	4.31	7.582	1.66	0.6729	tr|A0A0A0MRJ7|A0A0A0MRJ7_HUMAN	Coagulation factor V OS=Homo sapiens GN=F5 PE=1 SV=1	HUMAN	2	tr	A0A0A0MRJ7	A0A0A0MRJ7_HUMAN
134	9.18	9.18	60.29	40.2	34.31	tr|E9PK25|E9PK25_HUMAN	Cofilin-1 OS=Homo sapiens GN=CFL1 PE=1 SV=1	HUMAN	5	tr	E9PK25	E9PK25_HUMAN
756	0.05	2.88	47.59	21.69	16.87	sp|Q9Y281|COF2_HUMAN	Cofilin-2 OS=Homo sapiens GN=CFL2 PE=1 SV=1	HUMAN	2	sp	Q9Y281	COF2_HUMAN
147	8.06	8.06	22.95	7.579	4.421	sp|Q76M96|CCD80_HUMAN	Coiled-coil domain-containing protein 80 OS=Homo sapiens GN=CCDC80 PE=1 SV=1	HUMAN	5	sp	Q76M96	CCD80_HUMAN
5	113.72	113.72	73.84	64.34	58.95	sp|P02452|CO1A1_HUMAN	Collagen alpha-1(I) chain OS=Homo sapiens GN=COL1A1 PE=1 SV=5	HUMAN	246	sp	P02452	CO1A1_HUMAN
560	0.25	2.4	41.43	7.397	4.64	sp|P02458|CO2A1_HUMAN	Collagen alpha-1(II) chain OS=Homo sapiens GN=COL2A1 PE=1 SV=3	HUMAN	11	sp	P02458	CO2A1_HUMAN
34	34.28	35.36	55.12	35.88	32.47	sp|P02461|CO3A1_HUMAN	Collagen alpha-1(III) chain OS=Homo sapiens GN=COL3A1 PE=1 SV=4	HUMAN	65	sp	P02461	CO3A1_HUMAN
76	16.94	16.94	24.27	10.66	9.086	sp|P20908|CO5A1_HUMAN	Collagen alpha-1(V) chain OS=Homo sapiens GN=COL5A1 PE=1 SV=3	HUMAN	12	sp	P20908	CO5A1_HUMAN
14	58.3	58.55	41.23	36.26	32.16	tr|A0A087X0S5|A0A087X0S5_HUMAN	Collagen alpha-1(VI) chain OS=Homo sapiens GN=COL6A1 PE=1 SV=1	HUMAN	39	tr	A0A087X0S5	A0A087X0S5_HUMAN
10	62.7	62.7	37.26	17.73	13.55	tr|D6RGG3|D6RGG3_HUMAN	Collagen alpha-1(XII) chain OS=Homo sapiens GN=COL12A1 PE=1 SV=1	HUMAN	31	tr	D6RGG3	D6RGG3_HUMAN
4	118.64	118.64	78.84	71.67	68.23	sp|P08123|CO1A2_HUMAN	Collagen alpha-2(I) chain OS=Homo sapiens GN=COL1A2 PE=1 SV=7	HUMAN	229	sp	P08123	CO1A2_HUMAN
148	8.03	8.17	24.75	5.537	5.137	sp|P05997|CO5A2_HUMAN	Collagen alpha-2(V) chain OS=Homo sapiens GN=COL5A2 PE=1 SV=3	HUMAN	7	sp	P05997	CO5A2_HUMAN
20	44.41	44.41	33.76	23.06	22.47	sp|P12110|CO6A2_HUMAN	Collagen alpha-2(VI) chain OS=Homo sapiens GN=COL6A2 PE=1 SV=4	HUMAN	25	sp	P12110	CO6A2_HUMAN
240	4	222.06	56.29	47.49	45.08	tr|E7ENL6|E7ENL6_HUMAN	Collagen alpha-3(VI) chain OS=Homo sapiens GN=COL6A3 PE=1 SV=2	HUMAN	133	tr	E7ENL6	E7ENL6_HUMAN
1	252.52	252.52	55.08	45.89	43.44	sp|P12111|CO6A3_HUMAN	Collagen alpha-3(VI) chain OS=Homo sapiens GN=COL6A3 PE=1 SV=5	HUMAN	149	sp	P12111	CO6A3_HUMAN
175	6.3	6.3	28.81	18.93	15.64	sp|Q96CG8|CTHR1_HUMAN	Collagen triple helix repeat-containing protein 1 OS=Homo sapiens GN=CTHRC1 PE=1 SV=1	HUMAN	3	sp	Q96CG8	CTHR1_HUMAN
166	6.79	6.79	16.13	8.798	6.452	tr|A0A087X232|A0A087X232_HUMAN	Complement C1s subcomponent OS=Homo sapiens GN=C1S PE=1 SV=1	HUMAN	4	tr	A0A087X232	A0A087X232_HUMAN
50	24.91	25.12	16.96	11.24	9.08	sp|P01024|CO3_HUMAN	Complement C3 OS=Homo sapiens GN=C3 PE=1 SV=2	HUMAN	15	sp	P01024	CO3_HUMAN
96	12.71	12.79	16.74	9.461	5.333	sp|P0C0L4|CO4A_HUMAN	Complement C4-A OS=Homo sapiens GN=C4A PE=1 SV=2	HUMAN	7	sp	P0C0L4	CO4A_HUMAN
192	5.43	5.43	23.42	13.71	7.806	sp|Q9ULV4|COR1C_HUMAN	Coronin-1C OS=Homo sapiens GN=CORO1C PE=1 SV=1	HUMAN	3	sp	Q9ULV4	COR1C_HUMAN
111	11.01	11.01	39.01	24.46	20.43	tr|A0A0A6YY95|A0A0A6YY95_HUMAN	C-type lectin domain family 11 member A OS=Homo sapiens GN=CLEC11A PE=1 SV=1	HUMAN	6	tr	A0A0A6YY95	A0A0A6YY95_HUMAN
186	5.62	5.62	19.18	19.18	19.18	sp|P01034|CYTC_HUMAN	Cystatin-C OS=Homo sapiens GN=CST3 PE=1 SV=1	HUMAN	4	sp	P01034	CYTC_HUMAN
193	5.28	5.28	60.4	40.59	32.67	tr|C9JFR7|C9JFR7_HUMAN	Cytochrome c (Fragment) OS=Homo sapiens GN=CYCS PE=1 SV=1	HUMAN	3	tr	C9JFR7	C9JFR7_HUMAN
317	2.38	2.38	18.53	10.53	6.737	sp|Q96KP4|CNDP2_HUMAN	Cytosolic non-specific dipeptidase OS=Homo sapiens GN=CNDP2 PE=1 SV=2	HUMAN	2	sp	Q96KP4	CNDP2_HUMAN
77	16.84	16.84	37.33	30.08	28.41	sp|P07585|PGS2_HUMAN	Decorin OS=Homo sapiens GN=DCN PE=1 SV=1	HUMAN	12	sp	P07585	PGS2_HUMAN
184	5.69	5.69	30.66	10.91	8.642	tr|E9PEX6|E9PEX6_HUMAN	Dihydrolipoyl dehydrogenase, mitochondrial OS=Homo sapiens GN=DLD PE=1 SV=1	HUMAN	4	tr	E9PEX6	E9PEX6_HUMAN
205	4.92	4.93	34.27	16.78	6.469	sp|Q16555|DPYL2_HUMAN	Dihydropyrimidinase-related protein 2 OS=Homo sapiens GN=DPYSL2 PE=1 SV=1	HUMAN	2	sp	Q16555	DPYL2_HUMAN
190	5.52	5.52	25.21	15.29	15.29	tr|G3V5Q1|G3V5Q1_HUMAN	DNA-(apurinic or apyrimidinic site) lyase (Fragment) OS=Homo sapiens GN=APEX1 PE=1 SV=1	HUMAN	3	tr	G3V5Q1	G3V5Q1_HUMAN
44	27.07	27.07	49.35	39.18	39.18	sp|P68104|EF1A1_HUMAN	Elongation factor 1-alpha 1 OS=Homo sapiens GN=EEF1A1 PE=1 SV=1	HUMAN	18	sp	P68104	EF1A1_HUMAN
179	5.93	6.49	30.43	9.984	9.033	tr|A0A087X1X7|A0A087X1X7_HUMAN	Elongation factor 1-delta OS=Homo sapiens GN=EEF1D PE=1 SV=1	HUMAN	4	tr	A0A087X1X7	A0A087X1X7_HUMAN
100	12.37	12.37	29.52	18.54	15.33	sp|P26641|EF1G_HUMAN	Elongation factor 1-gamma OS=Homo sapiens GN=EEF1G PE=1 SV=3	HUMAN	7	sp	P26641	EF1G_HUMAN
103	12.17	12.17	29.14	15.5	10.14	sp|P13639|EF2_HUMAN	Elongation factor 2 OS=Homo sapiens GN=EEF2 PE=1 SV=4	HUMAN	7	sp	P13639	EF2_HUMAN
67	20.04	24.34	38.48	21.17	17.31	sp|P14625|ENPL_HUMAN	Endoplasmin OS=Homo sapiens GN=HSP90B1 PE=1 SV=1	HUMAN	13	sp	P14625	ENPL_HUMAN
131	9.45	9.45	35.47	19.7	16.26	sp|P60842|IF4A1_HUMAN	Eukaryotic initiation factor 4A-I OS=Homo sapiens GN=EIF4A1 PE=1 SV=1	HUMAN	5	sp	P60842	IF4A1_HUMAN
270	3.15	3.15	27.42	16.67	16.67	tr|I3L504|I3L504_HUMAN	Eukaryotic translation initiation factor 5A-1 OS=Homo sapiens GN=EIF5A PE=1 SV=1	HUMAN	3	tr	I3L504	I3L504_HUMAN
234	4.12	4.14	32.78	7.963	3.704	sp|Q16610|ECM1_HUMAN	Extracellular matrix protein 1 OS=Homo sapiens GN=ECM1 PE=1 SV=2	HUMAN	2	sp	Q16610	ECM1_HUMAN
395	1.53	16.21	37.03	18.26	15.19	tr|E7EQR4|E7EQR4_HUMAN	Ezrin OS=Homo sapiens GN=EZR PE=1 SV=3	HUMAN	9	tr	E7EQR4	E7EQR4_HUMAN
195	5.26	5.26	28.74	24.14	24.14	tr|F8W9N7|F8W9N7_HUMAN	F-actin-capping protein subunit alpha-2 OS=Homo sapiens GN=CAPZA2 PE=1 SV=1	HUMAN	3	tr	F8W9N7	F8W9N7_HUMAN
83	15.49	15.49	27.79	17.24	17.24	sp|Q16658|FSCN1_HUMAN	Fascin OS=Homo sapiens GN=FSCN1 PE=1 SV=3	HUMAN	8	sp	Q16658	FSCN1_HUMAN
260	3.41	3.41	17.78	13.33	13.33	sp|Q01469|FABP5_HUMAN	Fatty acid-binding protein, epidermal OS=Homo sapiens GN=FABP5 PE=1 SV=3	HUMAN	2	sp	Q01469	FABP5_HUMAN
109	11.14	11.14	7.732	3.831	2.334	sp|P35555|FBN1_HUMAN	Fibrillin-1 OS=Homo sapiens GN=FBN1 PE=1 SV=3	HUMAN	6	sp	P35555	FBN1_HUMAN
2	202.24	202.24	65	59.43	51.93	sp|P02751|FINC_HUMAN	Fibronectin OS=Homo sapiens GN=FN1 PE=1 SV=4	HUMAN	221	sp	P02751	FINC_HUMAN
137	8.97	8.97	14.79	9.104	4.41	sp|P23142|FBLN1_HUMAN	Fibulin-1 OS=Homo sapiens GN=FBLN1 PE=1 SV=4	HUMAN	5	sp	P23142	FBLN1_HUMAN
3	125.41	125.41	50.8	37.79	32.82	tr|Q60FE5|Q60FE5_HUMAN	Filamin A OS=Homo sapiens GN=FLNA PE=1 SV=1	HUMAN	63	tr	Q60FE5	Q60FE5_HUMAN
56	23.1	30.17	29.48	11.68	6.111	sp|O75369|FLNB_HUMAN	Filamin-B OS=Homo sapiens GN=FLNB PE=1 SV=2	HUMAN	14	sp	O75369	FLNB_HUMAN
8	71.52	80.02	35.85	23.71	19.45	sp|Q14315|FLNC_HUMAN	Filamin-C OS=Homo sapiens GN=FLNC PE=1 SV=3	HUMAN	39	sp	Q14315	FLNC_HUMAN
415	1.28	1.28	18.93	12.14	12.14	sp|P30043|BLVRB_HUMAN	Flavin reductase (NADPH) OS=Homo sapiens GN=BLVRB PE=1 SV=3	HUMAN	2	sp	P30043	BLVRB_HUMAN
211	4.73	4.73	36.04	13.64	6.494	sp|Q12841|FSTL1_HUMAN	Follistatin-related protein 1 OS=Homo sapiens GN=FSTL1 PE=1 SV=1	HUMAN	3	sp	Q12841	FSTL1_HUMAN
30	36.44	36.44	54.62	50	50	tr|J3KPS3|J3KPS3_HUMAN	Fructose-bisphosphate aldolase OS=Homo sapiens GN=ALDOA PE=1 SV=1	HUMAN	24	tr	J3KPS3	J3KPS3_HUMAN
277	3	3	20.98	9.608	5.098	sp|P07954|FUMH_HUMAN	Fumarate hydratase, mitochondrial OS=Homo sapiens GN=FH PE=1 SV=3	HUMAN	2	sp	P07954	FUMH_HUMAN
191	5.49	5.49	45.19	45.19	45.19	sp|P09382|LEG1_HUMAN	Galectin-1 OS=Homo sapiens GN=LGALS1 PE=1 SV=2	HUMAN	6	sp	P09382	LEG1_HUMAN
233	4.13	4.14	32.8	23.2	18.8	sp|P17931|LEG3_HUMAN	Galectin-3 OS=Homo sapiens GN=LGALS3 PE=1 SV=5	HUMAN	4	sp	P17931	LEG3_HUMAN
61	21.06	21.06	28.55	23.76	21.71	sp|Q08380|LG3BP_HUMAN	Galectin-3-binding protein OS=Homo sapiens GN=LGALS3BP PE=1 SV=1	HUMAN	10	sp	Q08380	LG3BP_HUMAN
79	16.63	16.63	42.76	15.12	13.56	tr|A0A0A0MT01|A0A0A0MT01_HUMAN	Gelsolin OS=Homo sapiens GN=GSN PE=1 SV=1	HUMAN	10	tr	A0A0A0MT01	A0A0A0MT01_HUMAN
52	24.66	24.66	45.98	34.67	32.91	sp|P07093|GDN_HUMAN	Glia-derived nexin OS=Homo sapiens GN=SERPINE2 PE=1 SV=1	HUMAN	15	sp	P07093	GDN_HUMAN
130	9.45	9.45	20.75	14.39	11.4	tr|K7ELL7|K7ELL7_HUMAN	Glucosidase 2 subunit beta OS=Homo sapiens GN=PRKCSH PE=1 SV=1	HUMAN	6	tr	K7ELL7	K7ELL7_HUMAN
238	4.03	4.03	25.99	11.65	6.631	sp|P00367|DHE3_HUMAN	Glutamate dehydrogenase 1, mitochondrial OS=Homo sapiens GN=GLUD1 PE=1 SV=2	HUMAN	2	sp	P00367	DHE3_HUMAN
203	4.95	4.95	41.91	17.01	13.69	sp|P78417|GSTO1_HUMAN	Glutathione S-transferase omega-1 OS=Homo sapiens GN=GSTO1 PE=1 SV=2	HUMAN	3	sp	P78417	GSTO1_HUMAN
150	7.81	7.81	48.57	48.57	31.43	sp|P09211|GSTP1_HUMAN	Glutathione S-transferase P OS=Homo sapiens GN=GSTP1 PE=1 SV=2	HUMAN	5	sp	P09211	GSTP1_HUMAN
27	39.01	39.01	67.16	62.39	61.79	sp|P04406|G3P_HUMAN	Glyceraldehyde-3-phosphate dehydrogenase OS=Homo sapiens GN=GAPDH PE=1 SV=3	HUMAN	43	sp	P04406	G3P_HUMAN
255	3.51	3.51	27.33	8.931	3.248	sp|P41250|SYG_HUMAN	Glycine--tRNA ligase OS=Homo sapiens GN=GARS PE=1 SV=3	HUMAN	2	sp	P41250	SYG_HUMAN
263	3.29	3.29	16.01	5.338	3.915	sp|P11216|PYGB_HUMAN	Glycogen phosphorylase, brain form OS=Homo sapiens GN=PYGB PE=1 SV=5	HUMAN	3	sp	P11216	PYGB_HUMAN
258	3.44	3.44	26.56	20.31	20.31	tr|Q5VZR0|Q5VZR0_HUMAN	Golgi-associated plant pathogenesis-related protein 1 OS=Homo sapiens GN=GLIPR2 PE=1 SV=1	HUMAN	2	tr	Q5VZR0	Q5VZR0_HUMAN
107	11.35	11.35	35.62	35.62	35.62	tr|B5MDF5|B5MDF5_HUMAN	GTP-binding nuclear protein Ran OS=Homo sapiens GN=RAN PE=1 SV=1	HUMAN	7	tr	B5MDF5	B5MDF5_HUMAN
228	4.2	4.2	32.96	9.577	7.324	sp|P04899|GNAI2_HUMAN	Guanine nucleotide-binding protein G(i) subunit alpha-2 OS=Homo sapiens GN=GNAI2 PE=1 SV=3	HUMAN	2	sp	P04899	GNAI2_HUMAN
289	2.76	2.76	23.97	11.04	8.833	sp|P63244|GBLP_HUMAN	Guanine nucleotide-binding protein subunit beta-2-like 1 OS=Homo sapiens GN=GNB2L1 PE=1 SV=3	HUMAN	2	sp	P63244	GBLP_HUMAN
288	2.81	2.81	31.17	25.97	15.58	tr|A0A0B4J2G9|A0A0B4J2G9_HUMAN	HCG1789329, isoform CRA_a OS=Homo sapiens GN=hCG_1789329 PE=4 SV=1	HUMAN	2	tr	A0A0B4J2G9	A0A0B4J2G9_HUMAN
106	11.82	16.87	44.62	24.49	16.54	sp|P08107|HSP71_HUMAN	Heat shock 70 kDa protein 1A/1B OS=Homo sapiens GN=HSPA1A PE=1 SV=5	HUMAN	8	sp	P08107	HSP71_HUMAN
91	13.5	13.5	30	17.14	11.19	sp|P34932|HSP74_HUMAN	Heat shock 70 kDa protein 4 OS=Homo sapiens GN=HSPA4 PE=1 SV=4	HUMAN	7	sp	P34932	HSP74_HUMAN
22	43.15	47.74	59.6	46.59	41.18	sp|P11142|HSP7C_HUMAN	Heat shock cognate 71 kDa protein OS=Homo sapiens GN=HSPA8 PE=1 SV=1	HUMAN	27	sp	P11142	HSP7C_HUMAN
138	8.88	8.88	46.83	38.05	33.17	sp|P04792|HSPB1_HUMAN	Heat shock protein beta-1 OS=Homo sapiens GN=HSPB1 PE=1 SV=2	HUMAN	5	sp	P04792	HSPB1_HUMAN
97	12.5	26.93	39.89	27.6	22.13	sp|P07900|HS90A_HUMAN	Heat shock protein HSP 90-alpha OS=Homo sapiens GN=HSP90AA1 PE=1 SV=5	HUMAN	14	sp	P07900	HS90A_HUMAN
36	32.18	32.23	40.88	32.32	27.07	sp|P08238|HS90B_HUMAN	Heat shock protein HSP 90-beta OS=Homo sapiens GN=HSP90AB1 PE=1 SV=4	HUMAN	17	sp	P08238	HS90B_HUMAN
196	5.24	7.81	34.51	34.51	34.51	sp|P69905|HBA_HUMAN	Hemoglobin subunit alpha OS=Homo sapiens GN=HBA1 PE=1 SV=2	HUMAN	4	sp	P69905	HBA_HUMAN
163	6.96	6.96	29.93	29.93	23.81	sp|P68871|HBB_HUMAN	Hemoglobin subunit beta OS=Homo sapiens GN=HBB PE=1 SV=2	HUMAN	9	sp	P68871	HBB_HUMAN
425	1.09	3.69	46.94	21.77	21.77	sp|P02100|HBE_HUMAN	Hemoglobin subunit epsilon OS=Homo sapiens GN=HBE1 PE=1 SV=2	HUMAN	6	sp	P02100	HBE_HUMAN
144	8.44	8.44	44.37	31.69	31.69	sp|P02008|HBAZ_HUMAN	Hemoglobin subunit zeta OS=Homo sapiens GN=HBZ PE=1 SV=2	HUMAN	4	sp	P02008	HBAZ_HUMAN
225	4.27	4.27	12.42	5.812	4.208	sp|P05546|HEP2_HUMAN	Heparin cofactor 2 OS=Homo sapiens GN=SERPIND1 PE=1 SV=3	HUMAN	2	sp	P05546	HEP2_HUMAN
126	9.88	9.9	41.37	23.45	18.24	tr|F8W6I7|F8W6I7_HUMAN	Heterogeneous nuclear ribonucleoprotein A1 OS=Homo sapiens GN=HNRNPA1 PE=1 SV=2	HUMAN	5	tr	F8W6I7	F8W6I7_HUMAN
241	4	4	26.67	10.48	10.48	tr|H0YA96|H0YA96_HUMAN	Heterogeneous nuclear ribonucleoprotein D0 (Fragment) OS=Homo sapiens GN=HNRNPD PE=1 SV=1	HUMAN	2	tr	H0YA96	H0YA96_HUMAN
182	5.74	5.74	21.53	15.86	8.782	sp|P22626|ROA2_HUMAN	Heterogeneous nuclear ribonucleoproteins A2/B1 OS=Homo sapiens GN=HNRNPA2B1 PE=1 SV=2	HUMAN	3	sp	P22626	ROA2_HUMAN
443	0.94	7.42	43.08	35.38	35.38	sp|Q93077|H2A1C_HUMAN	Histone H2A type 1-C OS=Homo sapiens GN=HIST1H2AC PE=1 SV=3	HUMAN	4	sp	Q93077	H2A1C_HUMAN
481	0.61	4.58	43.08	35.38	26.92	sp|Q8IUE6|H2A2B_HUMAN	Histone H2A type 2-B OS=Homo sapiens GN=HIST2H2AB PE=1 SV=3	HUMAN	3	sp	Q8IUE6	H2A2B_HUMAN
156	7.42	7.42	43.41	35.66	35.66	sp|Q9BTM1|H2AJ_HUMAN	Histone H2A.J OS=Homo sapiens GN=H2AFJ PE=1 SV=1	HUMAN	4	sp	Q9BTM1	H2AJ_HUMAN
142	8.54	8.54	43.37	36.14	27.11	tr|U3KQK0|U3KQK0_HUMAN	Histone H2B OS=Homo sapiens GN=HIST1H2BN PE=1 SV=1	HUMAN	12	tr	U3KQK0	U3KQK0_HUMAN
400	1.49	8.01	57.14	47.62	35.71	sp|Q16778|H2B2E_HUMAN	Histone H2B type 2-E OS=Homo sapiens GN=HIST2H2BE PE=1 SV=3	HUMAN	12	sp	Q16778	H2B2E_HUMAN
249	3.76	3.76	34.85	25	20.45	tr|K7EK07|K7EK07_HUMAN	Histone H3 (Fragment) OS=Homo sapiens GN=H3F3B PE=1 SV=1	HUMAN	6	tr	K7EK07	K7EK07_HUMAN
86	14.78	14.78	74.76	54.37	53.4	sp|P62805|H4_HUMAN	Histone H4 OS=Homo sapiens GN=HIST1H4A PE=1 SV=2	HUMAN	11	sp	P62805	H4_HUMAN
133	9.21	9.21	18.46	14.95	14.95	sp|O14498|ISLR_HUMAN	Immunoglobulin superfamily containing leucine-rich repeat protein OS=Homo sapiens GN=ISLR PE=1 SV=1	HUMAN	6	sp	O14498	ISLR_HUMAN
252	3.62	3.62	10.1	4.277	2.275	tr|H0Y8C6|H0Y8C6_HUMAN	Importin-5 (Fragment) OS=Homo sapiens GN=IPO5 PE=1 SV=1	HUMAN	2	tr	H0Y8C6	H0Y8C6_HUMAN
308	2.5	4.07	27.49	17.87	8.591	sp|P17936|IBP3_HUMAN	Insulin-like growth factor-binding protein 3 OS=Homo sapiens GN=IGFBP3 PE=1 SV=2	HUMAN	3	sp	P17936	IBP3_HUMAN
307	2.51	2.51	6.977	4.651	4.651	sp|P22692|IBP4_HUMAN	Insulin-like growth factor-binding protein 4 OS=Homo sapiens GN=IGFBP4 PE=1 SV=2	HUMAN	2	sp	P22692	IBP4_HUMAN
214	4.64	4.64	15	12.92	12.92	sp|P24592|IBP6_HUMAN	Insulin-like growth factor-binding protein 6 OS=Homo sapiens GN=IGFBP6 PE=1 SV=1	HUMAN	4	sp	P24592	IBP6_HUMAN
114	10.68	10.68	25.53	25.53	21.63	sp|Q16270|IBP7_HUMAN	Insulin-like growth factor-binding protein 7 OS=Homo sapiens GN=IGFBP7 PE=1 SV=1	HUMAN	5	sp	Q16270	IBP7_HUMAN
326	2.26	2.26	12.63	4.034	2.866	tr|E7ESP4|E7ESP4_HUMAN	Integrin alpha-2 OS=Homo sapiens GN=ITGA2 PE=1 SV=1	HUMAN	2	tr	E7ESP4	E7ESP4_HUMAN
268	3.24	3.26	10.53	5.514	3.258	sp|P05556|ITB1_HUMAN	Integrin beta-1 OS=Homo sapiens GN=ITGB1 PE=1 SV=2	HUMAN	2	sp	P05556	ITB1_HUMAN
229	4.16	4.16	11.31	3.183	2.525	sp|P19827|ITIH1_HUMAN	Inter-alpha-trypsin inhibitor heavy chain H1 OS=Homo sapiens GN=ITIH1 PE=1 SV=3	HUMAN	3	sp	P19827	ITIH1_HUMAN
112	10.99	10.99	23.17	13.54	7.619	tr|A0A087WTE1|A0A087WTE1_HUMAN	Inter-alpha-trypsin inhibitor heavy chain H2 OS=Homo sapiens GN=ITIH2 PE=1 SV=1	HUMAN	7	tr	A0A087WTE1	A0A087WTE1_HUMAN
248	3.77	3.77	23.13	10.9	5.821	tr|A0A087WW43|A0A087WW43_HUMAN	Inter-alpha-trypsin inhibitor heavy chain H3 OS=Homo sapiens GN=ITIH3 PE=1 SV=1	HUMAN	4	tr	A0A087WW43	A0A087WW43_HUMAN
152	7.72	7.72	20	10.77	10.77	sp|Q12905|ILF2_HUMAN	Interleukin enhancer-binding factor 2 OS=Homo sapiens GN=ILF2 PE=1 SV=2	HUMAN	4	sp	Q12905	ILF2_HUMAN
28	38.11	38.11	54.16	47.97	43.71	sp|P03956|MMP1_HUMAN	Interstitial collagenase OS=Homo sapiens GN=MMP1 PE=1 SV=3	HUMAN	24	sp	P03956	MMP1_HUMAN
16	53.57	53.57	52.57	50.34	47.77	sp|P13645|K1C10_HUMAN	Keratin, type I cytoskeletal 10 OS=Homo sapiens GN=KRT10 PE=1 SV=6	HUMAN	31	sp	P13645	K1C10_HUMAN
122	10.08	18.63	46.4	27.75	19.7	sp|P02533|K1C14_HUMAN	Keratin, type I cytoskeletal 14 OS=Homo sapiens GN=KRT14 PE=1 SV=4	HUMAN	10	sp	P02533	K1C14_HUMAN
43	28.4	30.53	52.97	45.26	36.92	sp|P35527|K1C9_HUMAN	Keratin, type I cytoskeletal 9 OS=Homo sapiens GN=KRT9 PE=1 SV=3	HUMAN	18	sp	P35527	K1C9_HUMAN
9	69.99	71.79	58.85	45.19	44.25	sp|P04264|K2C1_HUMAN	Keratin, type II cytoskeletal 1 OS=Homo sapiens GN=KRT1 PE=1 SV=6	HUMAN	44	sp	P04264	K2C1_HUMAN
38	30.28	48.89	60.25	39.28	36.93	sp|P35908|K22E_HUMAN	Keratin, type II cytoskeletal 2 epidermal OS=Homo sapiens GN=KRT2 PE=1 SV=2	HUMAN	25	sp	P35908	K22E_HUMAN
302	2.54	15.17	28.47	18.98	8.983	sp|P13647|K2C5_HUMAN	Keratin, type II cytoskeletal 5 OS=Homo sapiens GN=KRT5 PE=1 SV=3	HUMAN	7	sp	P13647	K2C5_HUMAN
629	0.13	7.09	35.57	9.074	7.078	sp|O95678|K2C75_HUMAN	Keratin, type II cytoskeletal 75 OS=Homo sapiens GN=KRT75 PE=1 SV=2	HUMAN	5	sp	O95678	K2C75_HUMAN
223	4.31	4.31	49.27	15.74	15.74	tr|F5GZN3|F5GZN3_HUMAN	Lactadherin OS=Homo sapiens GN=MFGE8 PE=1 SV=1	HUMAN	4	tr	F5GZN3	F5GZN3_HUMAN
41	28.72	28.8	28.25	13.88	11.57	sp|Q16363|LAMA4_HUMAN	Laminin subunit alpha-4 OS=Homo sapiens GN=LAMA4 PE=1 SV=4	HUMAN	15	sp	Q16363	LAMA4_HUMAN
62	20.91	20.91	22.82	8.232	5.58	tr|G3XAI2|G3XAI2_HUMAN	Laminin subunit beta-1 OS=Homo sapiens GN=LAMB1 PE=1 SV=1	HUMAN	10	tr	G3XAI2	G3XAI2_HUMAN
51	24.81	24.81	25.05	10.88	9.385	sp|P11047|LAMC1_HUMAN	Laminin subunit gamma-1 OS=Homo sapiens GN=LAMC1 PE=1 SV=3	HUMAN	12	sp	P11047	LAMC1_HUMAN
232	4.14	4.14	39.46	14.94	10.34	sp|Q14847|LASP1_HUMAN	LIM and SH3 domain protein 1 OS=Homo sapiens GN=LASP1 PE=1 SV=2	HUMAN	2	sp	Q14847	LASP1_HUMAN
65	20.32	20.32	42.17	34.64	31.02	sp|P00338|LDHA_HUMAN	L-lactate dehydrogenase A chain OS=Homo sapiens GN=LDHA PE=1 SV=2	HUMAN	13	sp	P00338	LDHA_HUMAN
90	13.68	14.89	39.22	28.74	25.45	sp|P07195|LDHB_HUMAN	L-lactate dehydrogenase B chain OS=Homo sapiens GN=LDHB PE=1 SV=2	HUMAN	9	sp	P07195	LDHB_HUMAN
199	5.05	5.05	37.87	23.37	6.509	sp|P51884|LUM_HUMAN	Lumican OS=Homo sapiens GN=LUM PE=1 SV=2	HUMAN	2	sp	P51884	LUM_HUMAN
154	7.66	7.69	13.95	5.685	4.78	sp|Q9Y4K0|LOXL2_HUMAN	Lysyl oxidase homolog 2 OS=Homo sapiens GN=LOXL2 PE=1 SV=1	HUMAN	4	sp	Q9Y4K0	LOXL2_HUMAN
257	3.47	3.47	16.38	9.195	5.747	sp|P40121|CAPG_HUMAN	Macrophage-capping protein OS=Homo sapiens GN=CAPG PE=1 SV=2	HUMAN	2	sp	P40121	CAPG_HUMAN
127	9.69	9.69	23.18	8.511	6.383	sp|Q14764|MVP_HUMAN	Major vault protein OS=Homo sapiens GN=MVP PE=1 SV=4	HUMAN	6	sp	Q14764	MVP_HUMAN
115	10.63	10.63	50.6	22.46	16.47	sp|P40925|MDHC_HUMAN	Malate dehydrogenase, cytoplasmic OS=Homo sapiens GN=MDH1 PE=1 SV=4	HUMAN	7	sp	P40925	MDHC_HUMAN
82	15.49	15.49	51.18	36.39	33.43	sp|P40926|MDHM_HUMAN	Malate dehydrogenase, mitochondrial OS=Homo sapiens GN=MDH2 PE=1 SV=3	HUMAN	9	sp	P40926	MDHM_HUMAN
273	3.06	3.06	25.11	4.751	4.751	sp|Q9BRK3|MXRA8_HUMAN	Matrix-remodeling-associated protein 8 OS=Homo sapiens GN=MXRA8 PE=2 SV=1	HUMAN	2	sp	Q9BRK3	MXRA8_HUMAN
146	8.24	8.24	62.24	48.95	35.66	tr|Q5H9A7|Q5H9A7_HUMAN	Metalloproteinase inhibitor 1 OS=Homo sapiens GN=TIMP1 PE=1 SV=1	HUMAN	8	tr	Q5H9A7	Q5H9A7_HUMAN
188	5.55	5.55	25.45	21.82	15.91	sp|P16035|TIMP2_HUMAN	Metalloproteinase inhibitor 2 OS=Homo sapiens GN=TIMP2 PE=1 SV=2	HUMAN	3	sp	P16035	TIMP2_HUMAN
15	56.76	56.76	61.7	53.21	40.21	sp|P26038|MOES_HUMAN	Moesin OS=Homo sapiens GN=MSN PE=1 SV=3	HUMAN	30	sp	P26038	MOES_HUMAN
141	8.57	8.57	51.26	25.63	25.63	tr|B7Z6Z4|B7Z6Z4_HUMAN	Myosin light polypeptide 6 OS=Homo sapiens GN=MYL6 PE=1 SV=1	HUMAN	5	tr	B7Z6Z4	B7Z6Z4_HUMAN
212	4.71	4.71	47.46	28.25	18.08	tr|J3QRS3|J3QRS3_HUMAN	Myosin regulatory light chain 12A OS=Homo sapiens GN=MYL12A PE=1 SV=1	HUMAN	3	tr	J3QRS3	J3QRS3_HUMAN
32	35.85	36.03	29.64	15.05	12.4	sp|P35579|MYH9_HUMAN	Myosin-9 OS=Homo sapiens GN=MYH9 PE=1 SV=4	HUMAN	19	sp	P35579	MYH9_HUMAN
N	Unused	Total	%Cov	%Cov(50)	%Cov(95)	Accession	Name	Species	Peptides(95%)	Accession			Molecular Function	PANTHER ID
226	4.25	4.25	15.78	5.085	4.343	sp|Q14697|GANAB_HUMAN	Neutral alpha-glucosidase AB OS=Homo sapiens GN=GANAB PE=1 SV=3	HUMAN	3	sp	Q14697	GANAB_HUMAN
404	1.44	1.44	21.59	6.818	6.818	sp|P40261|NNMT_HUMAN	Nicotinamide N-methyltransferase OS=Homo sapiens GN=NNMT PE=1 SV=1	HUMAN	2	sp	P40261	NNMT_HUMAN
206	4.92	4.92	10.47	3.782	2.764	sp|Q14112|NID2_HUMAN	Nidogen-2 OS=Homo sapiens GN=NID2 PE=1 SV=3	HUMAN	3	sp	Q14112	NID2_HUMAN
70	18.19	18.19	47.94	38.18	21.04	sp|Q02818|NUCB1_HUMAN	Nucleobindin-1 OS=Homo sapiens GN=NUCB1 PE=1 SV=4	HUMAN	9	sp	Q02818	NUCB1_HUMAN
151	7.75	7.75	26.62	8.592	7.465	sp|P19338|NUCL_HUMAN	Nucleolin OS=Homo sapiens GN=NCL PE=1 SV=3	HUMAN	5	sp	P19338	NUCL_HUMAN
216	4.59	4.59	45.92	17.69	17.01	sp|P06748|NPM_HUMAN	Nucleophosmin OS=Homo sapiens GN=NPM1 PE=1 SV=2	HUMAN	5	sp	P06748	NPM_HUMAN
362	2	13.04	74.34	59.87	53.29	sp|P15531|NDKA_HUMAN	Nucleoside diphosphate kinase A OS=Homo sapiens GN=NME1 PE=1 SV=1	HUMAN	9	sp	P15531	NDKA_HUMAN
72	17.95	17.95	69.18	55.14	51.71	tr|Q32Q12|Q32Q12_HUMAN	Nucleoside diphosphate kinase OS=Homo sapiens GN=NME1-NME2 PE=1 SV=1	HUMAN	13	tr	Q32Q12	Q32Q12_HUMAN
143	8.49	8.49	22.66	13.55	13.55	sp|Q9NRN5|OLFL3_HUMAN	Olfactomedin-like protein 3 OS=Homo sapiens GN=OLFML3 PE=2 SV=1	HUMAN	6	sp	Q9NRN5	OLFL3_HUMAN
283	2.88	2.88	10.26	7.326	7.326	sp|Q86UD1|OAF_HUMAN	Out at first protein homolog OS=Homo sapiens GN=OAF PE=2 SV=1	HUMAN	2	sp	Q86UD1	OAF_HUMAN
185	5.63	5.63	35.17	9.711	9.711	sp|P26022|PTX3_HUMAN	Pentraxin-related protein PTX3 OS=Homo sapiens GN=PTX3 PE=1 SV=3	HUMAN	3	sp	P26022	PTX3_HUMAN
102	12.21	12.21	55.15	39.39	35.15	sp|P62937|PPIA_HUMAN	Peptidyl-prolyl cis-trans isomerase A OS=Homo sapiens GN=PPIA PE=1 SV=2	HUMAN	7	sp	P62937	PPIA_HUMAN
58	22.98	22.98	61.11	57.41	54.63	sp|P23284|PPIB_HUMAN	Peptidyl-prolyl cis-trans isomerase B OS=Homo sapiens GN=PPIB PE=1 SV=2	HUMAN	21	sp	P23284	PPIB_HUMAN
520	0.4	3.35	25.94	13.21	9.434	sp|P45877|PPIC_HUMAN	Peptidyl-prolyl cis-trans isomerase C OS=Homo sapiens GN=PPIC PE=1 SV=1	HUMAN	2	sp	P45877	PPIC_HUMAN
274	3.06	3.06	17.53	6.357	4.811	sp|Q96AY3|FKB10_HUMAN	Peptidyl-prolyl cis-trans isomerase FKBP10 OS=Homo sapiens GN=FKBP10 PE=1 SV=1	HUMAN	3	sp	Q96AY3	FKB10_HUMAN
75	17.53	17.85	43.56	20.17	14.73	tr|B1ALD9|B1ALD9_HUMAN	Periostin OS=Homo sapiens GN=POSTN PE=1 SV=1	HUMAN	11	tr	B1ALD9	B1ALD9_HUMAN
54	23.82	23.82	60.8	52.26	52.26	sp|Q06830|PRDX1_HUMAN	Peroxiredoxin-1 OS=Homo sapiens GN=PRDX1 PE=1 SV=1	HUMAN	18	sp	Q06830	PRDX1_HUMAN
164	6.93	9.01	40.4	27.78	27.78	sp|P32119|PRDX2_HUMAN	Peroxiredoxin-2 OS=Homo sapiens GN=PRDX2 PE=1 SV=5	HUMAN	7	sp	P32119	PRDX2_HUMAN
176	6.2	12.07	49.08	36.16	31.37	sp|Q13162|PRDX4_HUMAN	Peroxiredoxin-4 OS=Homo sapiens GN=PRDX4 PE=1 SV=1	HUMAN	8	sp	Q13162	PRDX4_HUMAN
60	21.26	21.26	75	54.02	50.89	sp|P30041|PRDX6_HUMAN	Peroxiredoxin-6 OS=Homo sapiens GN=PRDX6 PE=1 SV=3	HUMAN	13	sp	P30041	PRDX6_HUMAN
281	2.94	2.94	34.76	18.72	18.72	sp|P30086|PEBP1_HUMAN	Phosphatidylethanolamine-binding protein 1 OS=Homo sapiens GN=PEBP1 PE=1 SV=3	HUMAN	2	sp	P30086	PEBP1_HUMAN
64	20.57	20.57	51.08	39.57	30.46	sp|P00558|PGK1_HUMAN	Phosphoglycerate kinase 1 OS=Homo sapiens GN=PGK1 PE=1 SV=3	HUMAN	15	sp	P00558	PGK1_HUMAN
88	14.58	14.58	49.21	46.85	44.88	sp|P18669|PGAM1_HUMAN	Phosphoglycerate mutase 1 OS=Homo sapiens GN=PGAM1 PE=1 SV=2	HUMAN	9	sp	P18669	PGAM1_HUMAN
53	24.4	24.4	38.76	35.17	32.54	sp|P36955|PEDF_HUMAN	Pigment epithelium-derived factor OS=Homo sapiens GN=SERPINF1 PE=1 SV=4	HUMAN	16	sp	P36955	PEDF_HUMAN
170	6.58	6.58	12.1	12.1	9.935	tr|H9KV48|H9KV48_HUMAN	Plasma protease C1 inhibitor OS=Homo sapiens GN=SERPING1 PE=1 SV=1	HUMAN	4	tr	H9KV48	H9KV48_HUMAN
556	0.26	0.49	8.128	3.941	1.97	sp|P05154|IPSP_HUMAN	Plasma serine protease inhibitor OS=Homo sapiens GN=SERPINA5 PE=1 SV=3	HUMAN	2	sp	P05154	IPSP_HUMAN
33	35.84	35.84	60.45	53.23	53.23	sp|P05121|PAI1_HUMAN	Plasminogen activator inhibitor 1 OS=Homo sapiens GN=SERPINE1 PE=1 SV=1	HUMAN	31	sp	P05121	PAI1_HUMAN
113	10.91	10.91	31.59	22.54	10.63	sp|P13797|PLST_HUMAN	Plastin-3 OS=Homo sapiens GN=PLS3 PE=1 SV=4	HUMAN	5	sp	P13797	PLST_HUMAN
242	4	4	12.23	12.23	12.23	sp|P68402|PA1B2_HUMAN	Platelet-activating factor acetylhydrolase IB subunit beta OS=Homo sapiens GN=PAFAH1B2 PE=1 SV=1	HUMAN	2	sp	P68402	PA1B2_HUMAN
23	42.69	42.71	27.99	8.988	6.191	sp|Q15149|PLEC_HUMAN	Plectin OS=Homo sapiens GN=PLEC PE=1 SV=3	HUMAN	25	sp	Q15149	PLEC_HUMAN
217	4.52	4.52	24.1	15.13	7.436	sp|Q6NZI2|PTRF_HUMAN	Polymerase I and transcript release factor OS=Homo sapiens GN=PTRF PE=1 SV=1	HUMAN	2	sp	Q6NZI2	PTRF_HUMAN
508	0.47	6.22	9.987	3.171	3.171	sp|P20742|PZP_HUMAN	Pregnancy zone protein OS=Homo sapiens GN=PZP PE=1 SV=4	HUMAN	5	sp	P20742	PZP_HUMAN
12	60.86	60.86	57.83	51.66	45.48	sp|P02545|LMNA_HUMAN	Prelamin-A/C OS=Homo sapiens GN=LMNA PE=1 SV=1	HUMAN	33	sp	P02545	LMNA_HUMAN
92	13.35	13.35	35.63	22.94	22.72	sp|Q15113|PCOC1_HUMAN	Procollagen C-endopeptidase enhancer 1 OS=Homo sapiens GN=PCOLCE PE=1 SV=2	HUMAN	8	sp	Q15113	PCOC1_HUMAN
250	3.67	3.67	23.85	6.775	4.336	sp|O60568|PLOD3_HUMAN	Procollagen-lysine,2-oxoglutarate 5-dioxygenase 3 OS=Homo sapiens GN=PLOD3 PE=1 SV=1	HUMAN	3	sp	O60568	PLOD3_HUMAN
80	16.35	16.35	66.43	66.43	66.43	sp|P07737|PROF1_HUMAN	Profilin-1 OS=Homo sapiens GN=PFN1 PE=1 SV=2	HUMAN	10	sp	P07737	PROF1_HUMAN
180	5.88	5.88	43.38	21.32	16.18	sp|P35232|PHB_HUMAN	Prohibitin OS=Homo sapiens GN=PHB PE=1 SV=1	HUMAN	4	sp	P35232	PHB_HUMAN
120	10.17	10.17	32.54	28.97	28.97	tr|G3V5Z7|G3V5Z7_HUMAN	Proteasome subunit alpha type OS=Homo sapiens GN=PSMA6 PE=1 SV=1	HUMAN	6	tr	G3V5Z7	G3V5Z7_HUMAN
132	9.35	9.35	43.73	34.22	22.05	sp|P25786|PSA1_HUMAN	Proteasome subunit alpha type-1 OS=Homo sapiens GN=PSMA1 PE=1 SV=1	HUMAN	5	sp	P25786	PSA1_HUMAN
93	13.01	13.01	52.99	38.46	35.47	sp|P25787|PSA2_HUMAN	Proteasome subunit alpha type-2 OS=Homo sapiens GN=PSMA2 PE=1 SV=2	HUMAN	9	sp	P25787	PSA2_HUMAN
84	15.43	15.43	59.22	45.49	39.61	sp|P25788|PSA3_HUMAN	Proteasome subunit alpha type-3 OS=Homo sapiens GN=PSMA3 PE=1 SV=2	HUMAN	10	sp	P25788	PSA3_HUMAN
149	7.94	7.94	39.46	18.77	18.77	sp|P25789|PSA4_HUMAN	Proteasome subunit alpha type-4 OS=Homo sapiens GN=PSMA4 PE=1 SV=1	HUMAN	6	sp	P25789	PSA4_HUMAN
155	7.66	7.66	31.54	29.46	25.31	sp|P28066|PSA5_HUMAN	Proteasome subunit alpha type-5 OS=Homo sapiens GN=PSMA5 PE=1 SV=3	HUMAN	6	sp	P28066	PSA5_HUMAN
66	20.1	20.1	56.45	52.82	50.4	sp|O14818|PSA7_HUMAN	Proteasome subunit alpha type-7 OS=Homo sapiens GN=PSMA7 PE=1 SV=1	HUMAN	12	sp	O14818	PSA7_HUMAN
87	14.74	14.78	51.87	45.64	41.91	sp|P20618|PSB1_HUMAN	Proteasome subunit beta type-1 OS=Homo sapiens GN=PSMB1 PE=1 SV=2	HUMAN	10	sp	P20618	PSB1_HUMAN
105	11.85	11.85	65.17	51.74	42.79	sp|P49721|PSB2_HUMAN	Proteasome subunit beta type-2 OS=Homo sapiens GN=PSMB2 PE=1 SV=1	HUMAN	9	sp	P49721	PSB2_HUMAN
169	6.6	6.6	54.63	27.8	27.8	sp|P49720|PSB3_HUMAN	Proteasome subunit beta type-3 OS=Homo sapiens GN=PSMB3 PE=1 SV=2	HUMAN	5	sp	P49720	PSB3_HUMAN
125	9.9	9.91	54.17	41.29	30.3	sp|P28070|PSB4_HUMAN	Proteasome subunit beta type-4 OS=Homo sapiens GN=PSMB4 PE=1 SV=4	HUMAN	9	sp	P28070	PSB4_HUMAN
73	17.83	17.83	52.47	48.29	33.08	sp|P28074|PSB5_HUMAN	Proteasome subunit beta type-5 OS=Homo sapiens GN=PSMB5 PE=1 SV=3	HUMAN	9	sp	P28074	PSB5_HUMAN
174	6.43	6.43	25.1	21.34	17.57	sp|P28072|PSB6_HUMAN	Proteasome subunit beta type-6 OS=Homo sapiens GN=PSMB6 PE=1 SV=4	HUMAN	5	sp	P28072	PSB6_HUMAN
135	9.15	9.3	25.27	15.88	14.08	sp|Q99436|PSB7_HUMAN	Proteasome subunit beta type-7 OS=Homo sapiens GN=PSMB7 PE=1 SV=1	HUMAN	6	sp	Q99436	PSB7_HUMAN
439	0.96	5.3	16.3	10.87	6.884	sp|P28062|PSB8_HUMAN	Proteasome subunit beta type-8 OS=Homo sapiens GN=PSMB8 PE=1 SV=3	HUMAN	3	sp	P28062	PSB8_HUMAN
314	2.45	2.45	20.49	6.739	6.739	tr|H7C2I1|H7C2I1_HUMAN	Protein arginine N-methyltransferase 1 OS=Homo sapiens GN=PRMT1 PE=1 SV=1	HUMAN	2	tr	H7C2I1	H7C2I1_HUMAN
129	9.48	9.48	41.44	27.62	27.62	tr|F8WCF6|F8WCF6_HUMAN	Protein ARPC4-TTLL3 OS=Homo sapiens GN=ARPC4-TTLL3 PE=1 SV=1	HUMAN	5	tr	F8WCF6	F8WCF6_HUMAN
128	9.66	9.66	44.44	35	18.06	tr|Q86UY0|Q86UY0_HUMAN	Protein BLOC1S5-TXNDC5 OS=Homo sapiens GN=TXNDC5 PE=1 SV=1	HUMAN	5	tr	Q86UY0	Q86UY0_HUMAN
231	4.15	4.16	59.26	30.16	26.46	sp|Q99497|PARK7_HUMAN	Protein deglycase DJ-1 OS=Homo sapiens GN=PARK7 PE=1 SV=2	HUMAN	4	sp	Q99497	PARK7_HUMAN
17	47.2	47.2	73.27	51.68	45.74	sp|P30101|PDIA3_HUMAN	Protein disulfide-isomerase A3 OS=Homo sapiens GN=PDIA3 PE=1 SV=4	HUMAN	25	sp	P30101	PDIA3_HUMAN
39	29.69	30.08	50.54	32.25	24.34	sp|P13667|PDIA4_HUMAN	Protein disulfide-isomerase A4 OS=Homo sapiens GN=PDIA4 PE=1 SV=2	HUMAN	15	sp	P13667	PDIA4_HUMAN
161	7.03	7.03	40.68	24.77	15.91	sp|Q15084|PDIA6_HUMAN	Protein disulfide-isomerase A6 OS=Homo sapiens GN=PDIA6 PE=1 SV=1	HUMAN	5	sp	Q15084	PDIA6_HUMAN
35	33.18	33.18	62.99	54.33	32.87	sp|P07237|PDIA1_HUMAN	Protein disulfide-isomerase OS=Homo sapiens GN=P4HB PE=1 SV=3	HUMAN	16	sp	P07237	PDIA1_HUMAN
284	2.86	2.86	13.51	13.51	13.51	sp|Q96A72|MGN2_HUMAN	Protein mago nashi homolog 2 OS=Homo sapiens GN=MAGOHB PE=1 SV=1	HUMAN	2	sp	Q96A72	MGN2_HUMAN
310	2.47	2.47	31.98	19.84	10.53	sp|Q9UFN0|NPS3A_HUMAN	Protein NipSnap homolog 3A OS=Homo sapiens GN=NIPSNAP3A PE=1 SV=2	HUMAN	2	sp	Q9UFN0	NPS3A_HUMAN
304	2.52	2.52	27.16	8.657	5.373	tr|H7C003|H7C003_HUMAN	Protein phosphatase 1 regulatory subunit 7 (Fragment) OS=Homo sapiens GN=PPP1R7 PE=1 SV=1	HUMAN	2	tr	H7C003	H7C003_HUMAN
292	2.74	2.74	37.65	35.29	27.06	tr|R4GN98|R4GN98_HUMAN	Protein S100 (Fragment) OS=Homo sapiens GN=S100A6 PE=1 SV=1	HUMAN	3	tr	R4GN98	R4GN98_HUMAN
183	5.7	5.7	45.71	41.9	33.33	sp|P31949|S10AB_HUMAN	Protein S100-A11 OS=Homo sapiens GN=S100A11 PE=1 SV=2	HUMAN	4	sp	P31949	S10AB_HUMAN
297	2.64	2.64	15.41	7.877	7.877	tr|A0A087X027|A0A087X027_HUMAN	Protein SETSIP OS=Homo sapiens GN=SETSIP PE=3 SV=1	HUMAN	2	tr	A0A087X027	A0A087X027_HUMAN
421	1.16	1.16	11.55	3.261	3.261	tr|F5H365|F5H365_HUMAN	Protein transport protein Sec23A OS=Homo sapiens GN=SEC23A PE=1 SV=1	HUMAN	2	tr	F5H365	F5H365_HUMAN
266	3.28	3.28	15.38	6.993	6.993	tr|H7BY58|H7BY58_HUMAN	Protein-L-isoaspartate O-methyltransferase OS=Homo sapiens GN=PCMT1 PE=1 SV=1	HUMAN	2	tr	H7BY58	H7BY58_HUMAN
167	6.7	7.5	22.78	12.95	12.95	sp|P28300|LYOX_HUMAN	Protein-lysine 6-oxidase OS=Homo sapiens GN=LOX PE=1 SV=2	HUMAN	5	sp	P28300	LYOX_HUMAN
272	3.09	3.09	23.01	1.923	1.567	sp|Q92954|PRG4_HUMAN	Proteoglycan 4 OS=Homo sapiens GN=PRG4 PE=1 SV=2	HUMAN	2	sp	Q92954	PRG4_HUMAN
728	0.06	36.38	49.07	44.54	36.7	tr|H3BTN5|H3BTN5_HUMAN	Pyruvate kinase (Fragment) OS=Homo sapiens GN=PKM PE=1 SV=1	HUMAN	21	tr	H3BTN5	H3BTN5_HUMAN
25	42.22	42.22	58.38	50.47	42.56	sp|P14618|KPYM_HUMAN	Pyruvate kinase PKM OS=Homo sapiens GN=PKM PE=1 SV=4	HUMAN	24	sp	P14618	KPYM_HUMAN
68	19.66	19.66	39.46	37.65	37.65	sp|Q53FA7|QORX_HUMAN	Quinone oxidoreductase PIG3 OS=Homo sapiens GN=TP53I3 PE=1 SV=2	HUMAN	13	sp	Q53FA7	QORX_HUMAN
116	10.4	10.4	42.02	25.84	18.88	sp|P50395|GDIB_HUMAN	Rab GDP dissociation inhibitor beta OS=Homo sapiens GN=GDI2 PE=1 SV=2	HUMAN	6	sp	P50395	GDIB_HUMAN
265	3.28	3.29	18.11	4.043	1.871	sp|P46940|IQGA1_HUMAN	Ras GTPase-activating-like protein IQGAP1 OS=Homo sapiens GN=IQGAP1 PE=1 SV=1	HUMAN	3	sp	P46940	IQGA1_HUMAN
222	4.33	4.33	22.74	12.27	12.27	sp|Q15404|RSU1_HUMAN	Ras suppressor protein 1 OS=Homo sapiens GN=RSU1 PE=1 SV=3	HUMAN	3	sp	Q15404	RSU1_HUMAN
279	2.98	2.98	18.5	11	11	sp|P61026|RAB10_HUMAN	Ras-related protein Rab-10 OS=Homo sapiens GN=RAB10 PE=1 SV=1	HUMAN	2	sp	P61026	RAB10_HUMAN
200	5.03	5.03	25.69	15.6	15.6	sp|Q15907|RB11B_HUMAN	Ras-related protein Rab-11B OS=Homo sapiens GN=RAB11B PE=1 SV=4	HUMAN	3	sp	Q15907	RB11B_HUMAN
335	2.1	2.1	23.61	17.13	12.04	sp|P51148|RAB5C_HUMAN	Ras-related protein Rab-5C OS=Homo sapiens GN=RAB5C PE=1 SV=2	HUMAN	2	sp	P51148	RAB5C_HUMAN
343	2.06	2.06	46.38	23.19	12.08	sp|P51149|RAB7A_HUMAN	Ras-related protein Rab-7a OS=Homo sapiens GN=RAB7A PE=1 SV=1	HUMAN	2	sp	P51149	RAB7A_HUMAN
276	3.01	3.01	26.7	25.24	14.08	sp|P11233|RALA_HUMAN	Ras-related protein Ral-A OS=Homo sapiens GN=RALA PE=1 SV=1	HUMAN	2	sp	P11233	RALA_HUMAN
168	6.67	6.67	29	22.66	14.5	sp|Q15293|RCN1_HUMAN	Reticulocalbin-1 OS=Homo sapiens GN=RCN1 PE=1 SV=1	HUMAN	3	sp	Q15293	RCN1_HUMAN
159	7.35	8.26	28.96	17.68	15.55	sp|Q96D15|RCN3_HUMAN	Reticulocalbin-3 OS=Homo sapiens GN=RCN3 PE=1 SV=1	HUMAN	5	sp	Q96D15	RCN3_HUMAN
187	5.55	5.55	54.04	22.98	17.87	tr|J3QQX2|J3QQX2_HUMAN	Rho GDP-dissociation inhibitor 1 OS=Homo sapiens GN=ARHGDIA PE=1 SV=1	HUMAN	3	tr	J3QQX2	J3QQX2_HUMAN
197	5.09	5.09	15.18	10.63	5.64	sp|P13489|RINI_HUMAN	Ribonuclease inhibitor OS=Homo sapiens GN=RNH1 PE=1 SV=2	HUMAN	2	sp	P13489	RINI_HUMAN
95	12.89	12.99	35.74	20.57	15.32	sp|O75326|SEM7A_HUMAN	Semaphorin-7A OS=Homo sapiens GN=SEMA7A PE=1 SV=1	HUMAN	6	sp	O75326	SEM7A_HUMAN
198	5.07	5.07	20	12	7.059	tr|D6RGI3|D6RGI3_HUMAN	Septin 11, isoform CRA_b OS=Homo sapiens GN=SEPT11 PE=1 SV=1	HUMAN	3	tr	D6RGI3	D6RGI3_HUMAN
153	7.71	7.71	32.13	16.07	14.13	sp|Q15019|SEPT2_HUMAN	Septin-2 OS=Homo sapiens GN=SEPT2 PE=1 SV=1	HUMAN	4	sp	Q15019	SEPT2_HUMAN
526	0.35	4.52	12.87	6.971	4.29	tr|H0Y3Y4|H0Y3Y4_HUMAN	Septin-7 (Fragment) OS=Homo sapiens GN=SEPT7 PE=1 SV=1	HUMAN	2	tr	H0Y3Y4	H0Y3Y4_HUMAN
315	2.41	4.5	25.43	4.949	1.706	sp|Q9UHD8|SEPT9_HUMAN	Septin-9 OS=Homo sapiens GN=SEPT9 PE=1 SV=2	HUMAN	2	sp	Q9UHD8	SEPT9_HUMAN
224	4.28	4.28	17.29	9.792	4.167	sp|Q92743|HTRA1_HUMAN	Serine protease HTRA1 OS=Homo sapiens GN=HTRA1 PE=1 SV=1	HUMAN	2	sp	Q92743	HTRA1_HUMAN
293	2.72	2.72	35.97	15.02	8.3	tr|J3KTL2|J3KTL2_HUMAN	Serine/arginine-rich-splicing factor 1 OS=Homo sapiens GN=SRSF1 PE=1 SV=1	HUMAN	2	tr	J3KTL2	J3KTL2_HUMAN
29	36.51	36.51	64.83	50.96	49.52	sp|P50454|SERPH_HUMAN	Serpin H1 OS=Homo sapiens GN=SERPINH1 PE=1 SV=2	HUMAN	23	sp	P50454	SERPH_HUMAN
47	25.65	25.65	36.62	19.05	17.73	sp|P02768|ALBU_HUMAN	Serum albumin OS=Homo sapiens GN=ALB PE=1 SV=2	HUMAN	25	sp	P02768	ALBU_HUMAN
311	2.46	2.46	27.97	13.56	13.56	sp|P62316|SMD2_HUMAN	Small nuclear ribonucleoprotein Sm D2 OS=Homo sapiens GN=SNRPD2 PE=1 SV=1	HUMAN	2	sp	P62316	SMD2_HUMAN
300	2.6	2.6	19.33	13	9.667	tr|B4DUC8|B4DUC8_HUMAN	S-methyl-5'-thioadenosine phosphorylase OS=Homo sapiens GN=MTAP PE=1 SV=1	HUMAN	2	tr	B4DUC8	B4DUC8_HUMAN
165	6.92	6.93	17.14	10.48	7.302	tr|D3DQH8|D3DQH8_HUMAN	SPARC OS=Homo sapiens GN=SPARC PE=1 SV=1	HUMAN	3	tr	D3DQH8	D3DQH8_HUMAN
291	2.75	2.75	17.22	7.616	7.616	sp|P19623|SPEE_HUMAN	Spermidine synthase OS=Homo sapiens GN=SRM PE=1 SV=1	HUMAN	2	sp	P19623	SPEE_HUMAN
235	4.1	4.1	21.5	7.806	3.829	sp|P38646|GRP75_HUMAN	Stress-70 protein, mitochondrial OS=Homo sapiens GN=HSPA9 PE=1 SV=2	HUMAN	2	sp	P38646	GRP75_HUMAN
403	1.44	1.44	28.55	5.525	4.236	sp|P31948|STIP1_HUMAN	Stress-induced-phosphoprotein 1 OS=Homo sapiens GN=STIP1 PE=1 SV=1	HUMAN	2	sp	P31948	STIP1_HUMAN
37	30.71	30.71	45.49	31.87	27.46	sp|P08254|MMP3_HUMAN	Stromelysin-1 OS=Homo sapiens GN=MMP3 PE=1 SV=2	HUMAN	18	sp	P08254	MMP3_HUMAN
157	7.38	7.38	26.51	11.38	8.969	sp|O00391|QSOX1_HUMAN	Sulfhydryl oxidase 1 OS=Homo sapiens GN=QSOX1 PE=1 SV=3	HUMAN	5	sp	O00391	QSOX1_HUMAN
181	5.85	5.85	16.03	11.7	8.906	sp|Q99536|VAT1_HUMAN	Synaptic vesicle membrane protein VAT-1 homolog OS=Homo sapiens GN=VAT1 PE=1 SV=2	HUMAN	3	sp	Q99536	VAT1_HUMAN
118	10.33	10.33	18.1	4.486	2.204	sp|Q9Y490|TLN1_HUMAN	Talin-1 OS=Homo sapiens GN=TLN1 PE=1 SV=3	HUMAN	4	sp	Q9Y490	TLN1_HUMAN
218	4.49	4.49	11.82	2.701	2.082	tr|D3YTG3|D3YTG3_HUMAN	Target of Nesh-SH3 OS=Homo sapiens GN=ABI3BP PE=1 SV=1	HUMAN	3	tr	D3YTG3	D3YTG3_HUMAN
243	4	4	25	25	25	sp|O14907|TX1B3_HUMAN	Tax1-binding protein 3 OS=Homo sapiens GN=TAX1BP3 PE=1 SV=2	HUMAN	2	sp	O14907	TX1B3_HUMAN
140	8.73	8.77	31.83	15.83	9.712	sp|P17987|TCPA_HUMAN	T-complex protein 1 subunit alpha OS=Homo sapiens GN=TCP1 PE=1 SV=1	HUMAN	5	sp	P17987	TCPA_HUMAN
207	4.87	4.88	23.93	12.62	7.792	sp|P50991|TCPD_HUMAN	T-complex protein 1 subunit delta OS=Homo sapiens GN=CCT4 PE=1 SV=4	HUMAN	3	sp	P50991	TCPD_HUMAN
227	4.24	4.26	22.2	7.706	4.22	sp|P49368|TCPG_HUMAN	T-complex protein 1 subunit gamma OS=Homo sapiens GN=CCT3 PE=1 SV=4	HUMAN	2	sp	P49368	TCPG_HUMAN
121	10.09	10.09	40.69	19.34	10.77	sp|P50990|TCPQ_HUMAN	T-complex protein 1 subunit theta OS=Homo sapiens GN=CCT8 PE=1 SV=4	HUMAN	5	sp	P50990	TCPQ_HUMAN
110	11.02	11.06	16.89	5.894	5.3	tr|J3QSU6|J3QSU6_HUMAN	Tenascin OS=Homo sapiens GN=TNC PE=1 SV=1	HUMAN	8	tr	J3QSU6	J3QSU6_HUMAN
74	17.7	17.7	16.85	8.883	6.762	tr|E7EPZ9|E7EPZ9_HUMAN	Tenascin-X OS=Homo sapiens GN=TNXB PE=1 SV=1	HUMAN	12	tr	E7EPZ9	E7EPZ9_HUMAN
261	3.38	3.38	17.08	9.339	3.872	sp|Q08629|TICN1_HUMAN	Testican-1 OS=Homo sapiens GN=SPOCK1 PE=1 SV=1	HUMAN	2	sp	Q08629	TICN1_HUMAN
264	3.29	3.29	36.19	31.43	20.95	sp|P10599|THIO_HUMAN	Thioredoxin OS=Homo sapiens GN=TXN PE=1 SV=3	HUMAN	2	sp	P10599	THIO_HUMAN
316	2.38	2.38	24.58	7.22	3.687	tr|A0A087WSY9|A0A087WSY9_HUMAN	Thioredoxin reductase 1, cytoplasmic OS=Homo sapiens GN=TXNRD1 PE=1 SV=1	HUMAN	2	tr	A0A087WSY9	A0A087WSY9_HUMAN
209	4.83	4.83	32.03	12.89	12.89	sp|P30048|PRDX3_HUMAN	Thioredoxin-dependent peroxide reductase, mitochondrial OS=Homo sapiens GN=PRDX3 PE=1 SV=3	HUMAN	3	sp	P30048	PRDX3_HUMAN
295	2.72	2.72	15.22	10.03	10.03	sp|O43396|TXNL1_HUMAN	Thioredoxin-like protein 1 OS=Homo sapiens GN=TXNL1 PE=1 SV=3	HUMAN	2	sp	O43396	TXNL1_HUMAN
40	28.99	28.99	26.58	16.58	14.19	sp|P07996|TSP1_HUMAN	Thrombospondin-1 OS=Homo sapiens GN=THBS1 PE=1 SV=2	HUMAN	15	sp	P07996	TSP1_HUMAN
69	18.42	19.57	16.72	13.99	8.874	sp|P35442|TSP2_HUMAN	Thrombospondin-2 OS=Homo sapiens GN=THBS2 PE=1 SV=2	HUMAN	10	sp	P35442	TSP2_HUMAN
401	1.48	1.48	24.21	12.89	5.975	tr|F2Z393|F2Z393_HUMAN	Transaldolase OS=Homo sapiens GN=TALDO1 PE=1 SV=1	HUMAN	2	tr	F2Z393	F2Z393_HUMAN
26	40.87	40.87	59.74	49.93	39.24	sp|Q15582|BGH3_HUMAN	Transforming growth factor-beta-induced protein ig-h3 OS=Homo sapiens GN=TGFBI PE=1 SV=1	HUMAN	26	sp	Q15582	BGH3_HUMAN
101	12.33	12.33	80.1	51.74	41.29	sp|Q01995|TAGL_HUMAN	Transgelin OS=Homo sapiens GN=TAGLN PE=1 SV=4	HUMAN	10	sp	Q01995	TAGL_HUMAN
230	4.16	4.16	47.59	32.09	18.18	tr|X6RJP6|X6RJP6_HUMAN	Transgelin-2 (Fragment) OS=Homo sapiens GN=TAGLN2 PE=1 SV=1	HUMAN	3	tr	X6RJP6	X6RJP6_HUMAN
57	23.03	23.03	42.56	26.3	18.86	sp|P55072|TERA_HUMAN	Transitional endoplasmic reticulum ATPase OS=Homo sapiens GN=VCP PE=1 SV=4	HUMAN	12	sp	P55072	TERA_HUMAN
42	28.63	28.63	51.04	40.29	36.76	sp|P29401|TKT_HUMAN	Transketolase OS=Homo sapiens GN=TKT PE=1 SV=3	HUMAN	17	sp	P29401	TKT_HUMAN
173	6.46	6.46	40.36	26.91	21.52	tr|E9PGT1|E9PGT1_HUMAN	Translin OS=Homo sapiens GN=TSN PE=1 SV=1	HUMAN	4	tr	E9PGT1	E9PGT1_HUMAN
253	3.57	3.57	40.91	22.38	13.99	sp|P60174|TPIS_HUMAN	Triosephosphate isomerase OS=Homo sapiens GN=TPI1 PE=1 SV=3	HUMAN	3	sp	P60174	TPIS_HUMAN
244	3.98	15.06	74.65	53.52	42.25	tr|H0YKX5|H0YKX5_HUMAN	Tropomyosin alpha-1 chain (Fragment) OS=Homo sapiens GN=TPM1 PE=1 SV=1	HUMAN	8	tr	H0YKX5	H0YKX5_HUMAN
628	0.13	15.52	58.87	32.45	22.64	tr|H0YL52|H0YL52_HUMAN	Tropomyosin alpha-1 chain (Fragment) OS=Homo sapiens GN=TPM1 PE=1 SV=1	HUMAN	8	tr	H0YL52	H0YL52_HUMAN
208	4.85	18.26	73.13	33.04	30.4	tr|A0A087WWU8|A0A087WWU8_HUMAN	Tropomyosin alpha-3 chain OS=Homo sapiens GN=TPM3 PE=1 SV=1	HUMAN	11	tr	A0A087WWU8	A0A087WWU8_HUMAN
46	25.82	25.82	68.95	43.95	36.29	sp|P67936|TPM4_HUMAN	Tropomyosin alpha-4 chain OS=Homo sapiens GN=TPM4 PE=1 SV=3	HUMAN	14	sp	P67936	TPM4_HUMAN
45	26.14	26.62	51.88	39.25	39.25	sp|P68363|TBA1B_HUMAN	Tubulin alpha-1B chain OS=Homo sapiens GN=TUBA1B PE=1 SV=1	HUMAN	14	sp	P68363	TBA1B_HUMAN
48	25.29	25.29	45.31	43.9	34.74	tr|Q5JP53|Q5JP53_HUMAN	Tubulin beta chain OS=Homo sapiens GN=TUBB PE=1 SV=1	HUMAN	15	tr	Q5JP53	Q5JP53_HUMAN
298	2.63	23.56	43.37	42.02	32.58	sp|P68371|TBB4B_HUMAN	Tubulin beta-4B chain OS=Homo sapiens GN=TUBB4B PE=1 SV=1	HUMAN	15	sp	P68371	TBB4B_HUMAN
324	2.27	8.8	34.53	19.06	9.641	sp|Q9BUF5|TBB6_HUMAN	Tubulin beta-6 chain OS=Homo sapiens GN=TUBB6 PE=1 SV=1	HUMAN	6	sp	Q9BUF5	TBB6_HUMAN
239	4.03	4.03	48.74	16.81	16.81	tr|E5RJD8|E5RJD8_HUMAN	Tubulin-specific chaperone A OS=Homo sapiens GN=TBCA PE=1 SV=1	HUMAN	4	tr	E5RJD8	E5RJD8_HUMAN
384	1.77	1.77	41.06	6.28	6.28	tr|D6RE83|D6RE83_HUMAN	Ubiquitin carboxyl-terminal hydrolase OS=Homo sapiens GN=UCHL1 PE=1 SV=1	HUMAN	2	tr	D6RE83	D6RE83_HUMAN
171	6.55	6.55	66.41	46.09	31.25	sp|P62987|RL40_HUMAN	Ubiquitin-60S ribosomal protein L40 OS=Homo sapiens GN=UBA52 PE=1 SV=2	HUMAN	4	sp	P62987	RL40_HUMAN
290	2.75	2.75	33.33	27.89	14.97	sp|Q13404|UB2V1_HUMAN	Ubiquitin-conjugating enzyme E2 variant 1 OS=Homo sapiens GN=UBE2V1 PE=1 SV=2	HUMAN	2	sp	Q13404	UB2V1_HUMAN
117	10.36	10.4	18.81	9.924	8.223	sp|P22314|UBA1_HUMAN	Ubiquitin-like modifier-activating enzyme 1 OS=Homo sapiens GN=UBA1 PE=1 SV=3	HUMAN	6	sp	P22314	UBA1_HUMAN
158	7.38	7.38	26.92	15.18	9.109	sp|O60701|UGDH_HUMAN	UDP-glucose 6-dehydrogenase OS=Homo sapiens GN=UGDH PE=1 SV=1	HUMAN	4	sp	O60701	UGDH_HUMAN
285	2.85	2.85	25.4	25.4	11.11	tr|M0QYN0|M0QYN0_HUMAN	UPF0556 protein C19orf10 OS=Homo sapiens GN=C19orf10 PE=1 SV=1	HUMAN	2	tr	M0QYN0	M0QYN0_HUMAN
145	8.35	8.35	15.01	9.955	8.47	sp|Q6EMK4|VASN_HUMAN	Vasorin OS=Homo sapiens GN=VASN PE=1 SV=1	HUMAN	4	sp	Q6EMK4	VASN_HUMAN
6	87.76	87.76	88.63	80.9	69.53	sp|P08670|VIME_HUMAN	Vimentin OS=Homo sapiens GN=VIM PE=1 SV=4	HUMAN	61	sp	P08670	VIME_HUMAN
31	36.24	36.24	44.62	24.6	19.93	sp|P18206|VINC_HUMAN	Vinculin OS=Homo sapiens GN=VCL PE=1 SV=4	HUMAN	21	sp	P18206	VINC_HUMAN
219	4.47	4.47	25.8	14.13	7.42	sp|P21796|VDAC1_HUMAN	Voltage-dependent anion-selective channel protein 1 OS=Homo sapiens GN=VDAC1 PE=1 SV=2	HUMAN	2	sp	P21796	VDAC1_HUMAN
280	2.94	2.94	15.68	6.436	4.95	sp|O75083|WDR1_HUMAN	WD repeat-containing protein 1 OS=Homo sapiens GN=WDR1 PE=1 SV=4	HUMAN	2	sp	O75083	WDR1_HUMAN
221	4.33	4.33	47.26	28.77	26.71	tr|A0A087WZ27|A0A087WZ27_HUMAN	Zinc finger protein 90 OS=Homo sapiens GN=ZNF90 PE=4 SV=1	HUMAN	4	tr	A0A087WZ27	A0A087WZ27_HUMAN

## Sheet: primed peroxide
N	Unused	Total	%Cov	%Cov(50)	%Cov(95)	Accession	Name	Species	Peptides(95%)	Accession	UNIPROT ID
194	4.45	4.45	64.36	50.5	41.58	tr|B8ZZL8|B8ZZL8_HUMAN	10 kDa heat shock protein, mitochondrial OS=Homo sapiens GN=HSPE1 PE=1 SV=1	HUMAN	4	tr	B8ZZL8	B8ZZL8_HUMAN
163	5.77	11.2	52.03	38.62	33.74	sp|P31946|1433B_HUMAN	14-3-3 protein beta/alpha OS=Homo sapiens GN=YWHAB PE=1 SV=3	HUMAN	9	sp	P31946	1433B_HUMAN
216	3.71	8.61	41.18	30.59	27.84	sp|P62258|1433E_HUMAN	14-3-3 protein epsilon OS=Homo sapiens GN=YWHAE PE=1 SV=1	HUMAN	8	sp	P62258	1433E_HUMAN
168	5.46	10.78	47.97	29.27	24.39	sp|Q04917|1433F_HUMAN	14-3-3 protein eta OS=Homo sapiens GN=YWHAH PE=1 SV=4	HUMAN	8	sp	Q04917	1433F_HUMAN
141	7.14	11.87	40.08	33.2	28.34	sp|P61981|1433G_HUMAN	14-3-3 protein gamma OS=Homo sapiens GN=YWHAG PE=1 SV=2	HUMAN	9	sp	P61981	1433G_HUMAN
245	2.73	7.96	48.57	31.02	24.08	sp|P27348|1433T_HUMAN	14-3-3 protein theta OS=Homo sapiens GN=YWHAQ PE=1 SV=1	HUMAN	6	sp	P27348	1433T_HUMAN
65	16.2	16.2	52.44	45.12	33.74	tr|E7EX29|E7EX29_HUMAN	14-3-3 protein zeta/delta (Fragment) OS=Homo sapiens GN=YWHAZ PE=1 SV=1	HUMAN	9	tr	E7EX29	E7EX29_HUMAN
254	2.47	2.47	30.2	11.93	4.061	tr|A0A0B4J2A4|A0A0B4J2A4_HUMAN	3-ketoacyl-CoA thiolase, mitochondrial OS=Homo sapiens GN=ACAA2 PE=4 SV=1	HUMAN	2	tr	A0A0B4J2A4	A0A0B4J2A4_HUMAN
256	2.46	2.46	16.56	15.89	15.89	sp|P62263|RS14_HUMAN	40S ribosomal protein S14 OS=Homo sapiens GN=RPS14 PE=1 SV=3	HUMAN	2	sp	P62263	RS14_HUMAN
331	1.51	1.52	30.43	30.43	30.43	sp|P62857|RS28_HUMAN	40S ribosomal protein S28 OS=Homo sapiens GN=RPS28 PE=1 SV=1	HUMAN	2	sp	P62857	RS28_HUMAN
183	4.81	4.81	31.18	14.45	14.45	tr|C9J9K3|C9J9K3_HUMAN	40S ribosomal protein SA (Fragment) OS=Homo sapiens GN=RPSA PE=1 SV=4	HUMAN	3	tr	C9J9K3	C9J9K3_HUMAN
190	4.55	4.57	11.15	8.537	5.575	sp|P21589|5NTD_HUMAN	5'-nucleotidase OS=Homo sapiens GN=NT5E PE=1 SV=1	HUMAN	3	sp	P21589	5NTD_HUMAN
89	12.4	12.41	30.54	20.59	13.61	sp|P10809|CH60_HUMAN	60 kDa heat shock protein, mitochondrial OS=Homo sapiens GN=HSPD1 PE=1 SV=2	HUMAN	6	sp	P10809	CH60_HUMAN
307	1.9	1.9	26.5	14.2	7.886	sp|P05388|RLA0_HUMAN	60S acidic ribosomal protein P0 OS=Homo sapiens GN=RPLP0 PE=1 SV=1	HUMAN	2	sp	P05388	RLA0_HUMAN
369	1.04	1.04	17.42	12.92	12.92	sp|P62913|RL11_HUMAN	60S ribosomal protein L11 OS=Homo sapiens GN=RPL11 PE=1 SV=2	HUMAN	2	sp	P62913	RL11_HUMAN
382	0.89	0.89	9.836	4.918	4.918	sp|P36578|RL4_HUMAN	60S ribosomal protein L4 OS=Homo sapiens GN=RPL4 PE=1 SV=5	HUMAN	2	sp	P36578	RL4_HUMAN
224	3.37	3.37	24.03	24.03	20.93	sp|O95336|6PGL_HUMAN	6-phosphogluconolactonase OS=Homo sapiens GN=PGLS PE=1 SV=2	HUMAN	4	sp	O95336	6PGL_HUMAN
18	47.62	47.62	48.03	43.33	41.36	sp|P08253|MMP2_HUMAN	72 kDa type IV collagenase OS=Homo sapiens GN=MMP2 PE=1 SV=2	HUMAN	42	sp	P08253	MMP2_HUMAN
14	52.19	52.19	61.62	50.46	41.13	sp|P11021|GRP78_HUMAN	78 kDa glucose-regulated protein OS=Homo sapiens GN=HSPA5 PE=1 SV=2	HUMAN	29	sp	P11021	GRP78_HUMAN
232	3.2	3.2	38.42	17.51	7.91	tr|H0YN26|H0YN26_HUMAN	Acidic leucine-rich nuclear phosphoprotein 32 family member A OS=Homo sapiens GN=ANP32A PE=1 SV=1	HUMAN	2	tr	H0YN26	H0YN26_HUMAN
415	0.56	1.63	28.29	18.73	5.578	sp|Q92688|AN32B_HUMAN	Acidic leucine-rich nuclear phosphoprotein 32 family member B OS=Homo sapiens GN=ANP32B PE=1 SV=1	HUMAN	2	sp	Q92688	AN32B_HUMAN
13	52.94	52.94	66.67	61.33	61.07	sp|P63261|ACTG_HUMAN	Actin, cytoplasmic 2 OS=Homo sapiens GN=ACTG1 PE=1 SV=1	HUMAN	46	sp	P63261	ACTG_HUMAN
138	7.21	9.81	28.17	23.1	18.78	sp|P61160|ARP2_HUMAN	Actin-related protein 2 OS=Homo sapiens GN=ACTR2 PE=1 SV=1	HUMAN	9	sp	P61160	ARP2_HUMAN
198	4.27	5.65	16.67	11.56	11.56	sp|O15143|ARC1B_HUMAN	Actin-related protein 2/3 complex subunit 1B OS=Homo sapiens GN=ARPC1B PE=1 SV=3	HUMAN	4	sp	O15143	ARC1B_HUMAN
237	2.95	2.95	31.33	12.33	3	sp|O15144|ARPC2_HUMAN	Actin-related protein 2/3 complex subunit 2 OS=Homo sapiens GN=ARPC2 PE=1 SV=1	HUMAN	3	sp	O15144	ARPC2_HUMAN
99	11.23	11.23	40.33	30.25	25.89	tr|B4DXW1|B4DXW1_HUMAN	Actin-related protein 3 OS=Homo sapiens GN=ACTR3 PE=1 SV=1	HUMAN	7	tr	B4DXW1	B4DXW1_HUMAN
257	2.4	2.4	25.49	18.3	9.804	tr|H3BQZ9|H3BQZ9_HUMAN	Adenine phosphoribosyltransferase OS=Homo sapiens GN=APRT PE=1 SV=1	HUMAN	2	tr	H3BQZ9	H3BQZ9_HUMAN
273	2.12	2.12	14.35	6.481	4.398	sp|P23526|SAHH_HUMAN	Adenosylhomocysteinase OS=Homo sapiens GN=AHCY PE=1 SV=4	HUMAN	2	sp	P23526	SAHH_HUMAN
327	1.55	1.56	16.38	11.64	11.64	tr|F8W1A4|F8W1A4_HUMAN	Adenylate kinase 2, mitochondrial OS=Homo sapiens GN=AK2 PE=1 SV=1	HUMAN	2	tr	F8W1A4	F8W1A4_HUMAN
310	1.84	1.84	16.54	16.54	16.54	tr|C9JPM4|C9JPM4_HUMAN	ADP-ribosylation factor 4 (Fragment) OS=Homo sapiens GN=ARF4 PE=1 SV=1	HUMAN	2	tr	C9JPM4	C9JPM4_HUMAN
210	3.92	3.92	18	5.333	5.333	tr|S4R3Z2|S4R3Z2_HUMAN	Aldo-keto reductase family 1 member C3 OS=Homo sapiens GN=AKR1C3 PE=1 SV=1	HUMAN	2	tr	S4R3Z2	S4R3Z2_HUMAN
239	2.91	2.91	11.39	5.696	5.696	sp|P15121|ALDR_HUMAN	Aldose reductase OS=Homo sapiens GN=AKR1B1 PE=1 SV=3	HUMAN	2	sp	P15121	ALDR_HUMAN
110	9.45	9.45	11.6	5.699	4.274	sp|P01023|A2MG_HUMAN	Alpha-2-macroglobulin OS=Homo sapiens GN=A2M PE=1 SV=3	HUMAN	6	sp	P01023	A2MG_HUMAN
44	24.58	42.23	49.1	31.84	30.61	sp|P12814|ACTN1_HUMAN	Alpha-actinin-1 OS=Homo sapiens GN=ACTN1 PE=1 SV=2	HUMAN	28	sp	P12814	ACTN1_HUMAN
19	44.66	44.66	53.13	38.09	35.57	sp|O43707|ACTN4_HUMAN	Alpha-actinin-4 OS=Homo sapiens GN=ACTN4 PE=1 SV=2	HUMAN	28	sp	O43707	ACTN4_HUMAN
33	31.12	31.12	62.9	55.07	46.54	sp|P06733|ENOA_HUMAN	Alpha-enolase OS=Homo sapiens GN=ENO1 PE=1 SV=2	HUMAN	21	sp	P06733	ENOA_HUMAN
433	0.43	2.65	10.13	8.039	2.572	tr|J3KMX3|J3KMX3_HUMAN	Alpha-fetoprotein OS=Homo sapiens GN=AFP PE=1 SV=1	HUMAN	2	tr	J3KMX3	J3KMX3_HUMAN
107	9.75	9.75	21.92	8.893	6.101	sp|P15144|AMPN_HUMAN	Aminopeptidase N OS=Homo sapiens GN=ANPEP PE=1 SV=4	HUMAN	5	sp	P15144	AMPN_HUMAN
67	15.69	15.69	48.55	28.32	28.32	sp|P04083|ANXA1_HUMAN	Annexin A1 OS=Homo sapiens GN=ANXA1 PE=1 SV=2	HUMAN	8	sp	P04083	ANXA1_HUMAN
27	36.79	36.79	68.14	54.57	48.38	sp|P07355|ANXA2_HUMAN	Annexin A2 OS=Homo sapiens GN=ANXA2 PE=1 SV=2	HUMAN	21	sp	P07355	ANXA2_HUMAN
244	2.75	2.75	29.37	8.438	5.937	sp|P08758|ANXA5_HUMAN	Annexin A5 OS=Homo sapiens GN=ANXA5 PE=1 SV=2	HUMAN	2	sp	P08758	ANXA5_HUMAN
166	5.61	7.33	27.34	14.86	11.14	sp|P08133|ANXA6_HUMAN	Annexin A6 OS=Homo sapiens GN=ANXA6 PE=1 SV=3	HUMAN	7	sp	P08133	ANXA6_HUMAN
98	11.29	11.29	29.96	22.2	12.5	sp|P01008|ANT3_HUMAN	Antithrombin-III OS=Homo sapiens GN=SERPINC1 PE=1 SV=1	HUMAN	11	sp	P01008	ANT3_HUMAN
200	4.27	4.27	28.84	14.23	14.23	sp|P02647|APOA1_HUMAN	Apolipoprotein A-I OS=Homo sapiens GN=APOA1 PE=1 SV=1	HUMAN	3	sp	P02647	APOA1_HUMAN
117	8.94	8.94	18.8	7.175	6.449	sp|P53396|ACLY_HUMAN	ATP-citrate synthase OS=Homo sapiens GN=ACLY PE=1 SV=3	HUMAN	6	sp	P53396	ACLY_HUMAN
32	31.21	31.21	13.69	6.741	5.238	sp|P98160|PGBM_HUMAN	Basement membrane-specific heparan sulfate proteoglycan core protein OS=Homo sapiens GN=HSPG2 PE=1 SV=4	HUMAN	20	sp	P98160	PGBM_HUMAN
367	1.08	1.08	33.66	25.74	19.8	tr|F5H6I0|F5H6I0_HUMAN	Beta-2-microglobulin OS=Homo sapiens GN=B2M PE=1 SV=2	HUMAN	2	tr	F5H6I0	F5H6I0_HUMAN
88	12.47	12.47	31.52	26.63	24.18	sp|P21810|PGS1_HUMAN	Biglycan OS=Homo sapiens GN=BGN PE=1 SV=2	HUMAN	7	sp	P21810	PGS1_HUMAN
338	1.33	1.33	6.733	2.208	2.208	sp|P19022|CADH2_HUMAN	Cadherin-2 OS=Homo sapiens GN=CDH2 PE=1 SV=4	HUMAN	2	sp	P19022	CADH2_HUMAN
56	19.3	19.3	29.5	27.34	25.42	sp|P27797|CALR_HUMAN	Calreticulin OS=Homo sapiens GN=CALR PE=1 SV=1	HUMAN	11	sp	P27797	CALR_HUMAN
122	8.53	8.53	18.65	9.786	5.708	sp|O94985|CSTN1_HUMAN	Calsyntenin-1 OS=Homo sapiens GN=CLSTN1 PE=1 SV=1	HUMAN	4	sp	O94985	CSTN1_HUMAN
358	1.13	2.99	25.08	8.889	6.349	sp|O43852|CALU_HUMAN	Calumenin OS=Homo sapiens GN=CALU PE=1 SV=2	HUMAN	2	sp	O43852	CALU_HUMAN
341	1.31	1.31	23.59	15.28	12.62	tr|B1AK88|B1AK88_HUMAN	Capping protein (Actin filament) muscle Z-line, beta, isoform CRA_d OS=Homo sapiens GN=CAPZB PE=1 SV=1	HUMAN	3	tr	B1AK88	B1AK88_HUMAN
230	3.26	3.26	13.72	13.72	9.747	sp|P16152|CBR1_HUMAN	Carbonyl reductase [NADPH] 1 OS=Homo sapiens GN=CBR1 PE=1 SV=3	HUMAN	2	sp	P16152	CBR1_HUMAN
148	6.51	6.65	24.03	8.287	6.492	tr|G3XAP6|G3XAP6_HUMAN	Cartilage oligomeric matrix protein OS=Homo sapiens GN=COMP PE=1 SV=1	HUMAN	4	tr	G3XAP6	G3XAP6_HUMAN
262	2.3	2.3	22.42	7.08	4.72	sp|P07858|CATB_HUMAN	Cathepsin B OS=Homo sapiens GN=CTSB PE=1 SV=3	HUMAN	2	sp	P07858	CATB_HUMAN
172	5.17	5.17	38.64	16.97	11.49	sp|P36222|CH3L1_HUMAN	Chitinase-3-like protein 1 OS=Homo sapiens GN=CHI3L1 PE=1 SV=2	HUMAN	3	sp	P36222	CH3L1_HUMAN
101	10.74	10.74	31.95	31.95	28.63	sp|O00299|CLIC1_HUMAN	Chloride intracellular channel protein 1 OS=Homo sapiens GN=CLIC1 PE=1 SV=4	HUMAN	6	sp	O00299	CLIC1_HUMAN
173	5.14	6.47	26.09	17.79	12.25	sp|Q9Y696|CLIC4_HUMAN	Chloride intracellular channel protein 4 OS=Homo sapiens GN=CLIC4 PE=1 SV=4	HUMAN	4	sp	Q9Y696	CLIC4_HUMAN
220	3.54	3.54	12.57	4.646	2.442	tr|A0A087WVQ6|A0A087WVQ6_HUMAN	Clathrin heavy chain OS=Homo sapiens GN=CLTC PE=1 SV=1	HUMAN	2	tr	A0A087WVQ6	A0A087WVQ6_HUMAN
125	8.41	8.41	32.52	14.48	14.48	sp|P10909|CLUS_HUMAN	Clusterin OS=Homo sapiens GN=CLU PE=1 SV=1	HUMAN	6	sp	P10909	CLUS_HUMAN
269	2.18	4.07	7.133	1.436	0.6729	tr|A0A0A0MRJ7|A0A0A0MRJ7_HUMAN	Coagulation factor V OS=Homo sapiens GN=F5 PE=1 SV=1	HUMAN	3	tr	A0A0A0MRJ7	A0A0A0MRJ7_HUMAN
129	8	8	35.29	27.94	27.94	tr|E9PK25|E9PK25_HUMAN	Cofilin-1 OS=Homo sapiens GN=CFL1 PE=1 SV=1	HUMAN	5	tr	E9PK25	E9PK25_HUMAN
63	16.97	16.97	22	12.74	11.37	sp|Q76M96|CCD80_HUMAN	Coiled-coil domain-containing protein 80 OS=Homo sapiens GN=CCDC80 PE=1 SV=1	HUMAN	9	sp	Q76M96	CCD80_HUMAN
4	139.59	139.79	75.07	68.24	65.3	sp|P02452|CO1A1_HUMAN	Collagen alpha-1(I) chain OS=Homo sapiens GN=COL1A1 PE=1 SV=5	HUMAN	417	sp	P02452	CO1A1_HUMAN
484	0.19	7.25	41.9	7.532	5.716	sp|P02458|CO2A1_HUMAN	Collagen alpha-1(II) chain OS=Homo sapiens GN=COL2A1 PE=1 SV=3	HUMAN	22	sp	P02458	CO2A1_HUMAN
10	60.21	60.22	56.34	37.11	36.63	sp|P02461|CO3A1_HUMAN	Collagen alpha-1(III) chain OS=Homo sapiens GN=COL3A1 PE=1 SV=4	HUMAN	116	sp	P02461	CO3A1_HUMAN
527	0.12	28.58	32.97	13.76	12.46	tr|A0A087WXW9|A0A087WXW9_HUMAN	Collagen alpha-1(V) chain OS=Homo sapiens GN=COL5A1 PE=1 SV=1	HUMAN	22	tr	A0A087WXW9	A0A087WXW9_HUMAN
35	30.45	30.45	33.3	13.76	13.11	sp|P20908|CO5A1_HUMAN	Collagen alpha-1(V) chain OS=Homo sapiens GN=COL5A1 PE=1 SV=3	HUMAN	23	sp	P20908	CO5A1_HUMAN
9	63.03	63.03	48.73	40.45	34.21	tr|A0A087X0S5|A0A087X0S5_HUMAN	Collagen alpha-1(VI) chain OS=Homo sapiens GN=COL6A1 PE=1 SV=1	HUMAN	54	tr	A0A087X0S5	A0A087X0S5_HUMAN
5	99.9	99.9	39.45	24.13	21.65	tr|D6RGG3|D6RGG3_HUMAN	Collagen alpha-1(XII) chain OS=Homo sapiens GN=COL12A1 PE=1 SV=1	HUMAN	54	tr	D6RGG3	D6RGG3_HUMAN
3	143.66	143.66	86.97	78.55	78.55	sp|P08123|CO1A2_HUMAN	Collagen alpha-2(I) chain OS=Homo sapiens GN=COL1A2 PE=1 SV=7	HUMAN	407	sp	P08123	CO1A2_HUMAN
91	12.06	12.45	39.56	8.672	7.205	sp|P05997|CO5A2_HUMAN	Collagen alpha-2(V) chain OS=Homo sapiens GN=COL5A2 PE=1 SV=3	HUMAN	10	sp	P05997	CO5A2_HUMAN
15	50.12	50.12	47.2	26.5	25.22	sp|P12110|CO6A2_HUMAN	Collagen alpha-2(VI) chain OS=Homo sapiens GN=COL6A2 PE=1 SV=4	HUMAN	30	sp	P12110	CO6A2_HUMAN
214	3.8	230.69	60.88	51.3	47.84	tr|E7ENL6|E7ENL6_HUMAN	Collagen alpha-3(VI) chain OS=Homo sapiens GN=COL6A3 PE=1 SV=2	HUMAN	143	tr	E7ENL6	E7ENL6_HUMAN
1	265.9	265.9	58.7	49.8	45.33	sp|P12111|CO6A3_HUMAN	Collagen alpha-3(VI) chain OS=Homo sapiens GN=COL6A3 PE=1 SV=5	HUMAN	161	sp	P12111	CO6A3_HUMAN
217	3.69	3.69	28.81	23.87	18.93	sp|Q96CG8|CTHR1_HUMAN	Collagen triple helix repeat-containing protein 1 OS=Homo sapiens GN=CTHRC1 PE=1 SV=1	HUMAN	5	sp	Q96CG8	CTHR1_HUMAN
154	6.16	6.16	16.42	9.012	7.558	sp|P09871|C1S_HUMAN	Complement C1s subcomponent OS=Homo sapiens GN=C1S PE=1 SV=1	HUMAN	4	sp	P09871	C1S_HUMAN
221	3.46	3.57	10.04	5.111	2.586	sp|P01024|CO3_HUMAN	Complement C3 OS=Homo sapiens GN=C3 PE=1 SV=2	HUMAN	4	sp	P01024	CO3_HUMAN
167	5.56	5.56	14.98	9.494	9.494	sp|Q9ULV4|COR1C_HUMAN	Coronin-1C OS=Homo sapiens GN=CORO1C PE=1 SV=1	HUMAN	4	sp	Q9ULV4	COR1C_HUMAN
72	14.63	14.63	44.27	29.72	29.72	tr|A0A0A6YY95|A0A0A6YY95_HUMAN	C-type lectin domain family 11 member A OS=Homo sapiens GN=CLEC11A PE=1 SV=1	HUMAN	9	tr	A0A0A6YY95	A0A0A6YY95_HUMAN
159	6	6	19.18	19.18	19.18	sp|P01034|CYTC_HUMAN	Cystatin-C OS=Homo sapiens GN=CST3 PE=1 SV=1	HUMAN	3	sp	P01034	CYTC_HUMAN
219	3.61	3.61	39.6	28.71	21.78	tr|C9JFR7|C9JFR7_HUMAN	Cytochrome c (Fragment) OS=Homo sapiens GN=CYCS PE=1 SV=1	HUMAN	2	tr	C9JFR7	C9JFR7_HUMAN
69	15.28	15.28	35.93	31.48	29.25	sp|P07585|PGS2_HUMAN	Decorin OS=Homo sapiens GN=DCN PE=1 SV=1	HUMAN	12	sp	P07585	PGS2_HUMAN
175	5.12	5.12	28.6	20.58	10.91	tr|E9PEX6|E9PEX6_HUMAN	Dihydrolipoyl dehydrogenase, mitochondrial OS=Homo sapiens GN=DLD PE=1 SV=1	HUMAN	5	tr	E9PEX6	E9PEX6_HUMAN
373	0.97	2.86	30.42	12.76	3.497	sp|Q16555|DPYL2_HUMAN	Dihydropyrimidinase-related protein 2 OS=Homo sapiens GN=DPYSL2 PE=1 SV=1	HUMAN	2	sp	Q16555	DPYL2_HUMAN
226	3.34	3.34	19.3	8.07	4.035	sp|Q14195|DPYL3_HUMAN	Dihydropyrimidinase-related protein 3 OS=Homo sapiens GN=DPYSL3 PE=1 SV=1	HUMAN	2	sp	Q14195	DPYL3_HUMAN
271	2.17	4.06	6.899	0.6606	0.4404	tr|A0A087WXL3|A0A087WXL3_HUMAN	DNA polymerase theta OS=Homo sapiens GN=POLQ PE=1 SV=1	HUMAN	2	tr	A0A087WXL3	A0A087WXL3_HUMAN
253	2.5	2.5	13.07	3.352	2.458	sp|Q14118|DAG1_HUMAN	Dystroglycan OS=Homo sapiens GN=DAG1 PE=1 SV=2	HUMAN	2	sp	Q14118	DAG1_HUMAN
231	3.21	3.41	10.29	3.846	3.846	tr|E7EUF1|E7EUF1_HUMAN	Ectonucleotide pyrophosphatase/phosphodiesterase family member 2 OS=Homo sapiens GN=ENPP2 PE=1 SV=1	HUMAN	3	tr	E7EUF1	E7EUF1_HUMAN
48	22.61	22.61	48.27	37.45	37.45	sp|P68104|EF1A1_HUMAN	Elongation factor 1-alpha 1 OS=Homo sapiens GN=EEF1A1 PE=1 SV=1	HUMAN	17	sp	P68104	EF1A1_HUMAN
235	3.03	3.34	22.35	8.082	5.705	tr|A0A087X1X7|A0A087X1X7_HUMAN	Elongation factor 1-delta OS=Homo sapiens GN=EEF1D PE=1 SV=1	HUMAN	2	tr	A0A087X1X7	A0A087X1X7_HUMAN
85	12.9	12.9	35.01	17.16	15.33	sp|P26641|EF1G_HUMAN	Elongation factor 1-gamma OS=Homo sapiens GN=EEF1G PE=1 SV=3	HUMAN	7	sp	P26641	EF1G_HUMAN
185	4.69	4.69	18.65	7.226	5.361	sp|P13639|EF2_HUMAN	Elongation factor 2 OS=Homo sapiens GN=EEF2 PE=1 SV=4	HUMAN	4	sp	P13639	EF2_HUMAN
265	2.26	2.26	16.54	5.807	3.937	sp|Q9Y6C2|EMIL1_HUMAN	EMILIN-1 OS=Homo sapiens GN=EMILIN1 PE=1 SV=2	HUMAN	2	sp	Q9Y6C2	EMIL1_HUMAN
206	4.08	4.08	22.61	14.18	14.18	sp|P30040|ERP29_HUMAN	Endoplasmic reticulum resident protein 29 OS=Homo sapiens GN=ERP29 PE=1 SV=4	HUMAN	3	sp	P30040	ERP29_HUMAN
95	11.6	16.35	26.15	15.57	11.58	sp|P14625|ENPL_HUMAN	Endoplasmin OS=Homo sapiens GN=HSP90B1 PE=1 SV=1	HUMAN	9	sp	P14625	ENPL_HUMAN
155	6.12	6.12	9.511	4.888	4.888	sp|Q9HCU0|CD248_HUMAN	Endosialin OS=Homo sapiens GN=CD248 PE=1 SV=1	HUMAN	4	sp	Q9HCU0	CD248_HUMAN
119	8.93	8.93	33	22.41	16.75	sp|P60842|IF4A1_HUMAN	Eukaryotic initiation factor 4A-I OS=Homo sapiens GN=EIF4A1 PE=1 SV=1	HUMAN	5	sp	P60842	IF4A1_HUMAN
372	0.98	0.98	23.12	10.22	10.22	tr|I3L504|I3L504_HUMAN	Eukaryotic translation initiation factor 5A-1 OS=Homo sapiens GN=EIF5A PE=1 SV=1	HUMAN	2	tr	I3L504	I3L504_HUMAN
182	4.82	4.82	14.44	7.963	7.963	sp|Q16610|ECM1_HUMAN	Extracellular matrix protein 1 OS=Homo sapiens GN=ECM1 PE=1 SV=2	HUMAN	4	sp	Q16610	ECM1_HUMAN
124	8.49	8.49	20.89	13.59	11.76	sp|Q16658|FSCN1_HUMAN	Fascin OS=Homo sapiens GN=FSCN1 PE=1 SV=3	HUMAN	5	sp	Q16658	FSCN1_HUMAN
61	17.17	17.17	11.22	4.633	3.831	sp|P35555|FBN1_HUMAN	Fibrillin-1 OS=Homo sapiens GN=FBN1 PE=1 SV=3	HUMAN	11	sp	P35555	FBN1_HUMAN
2	260.16	260.16	66.68	63.16	60.69	sp|P02751|FINC_HUMAN	Fibronectin OS=Homo sapiens GN=FN1 PE=1 SV=4	HUMAN	400	sp	P02751	FINC_HUMAN
105	9.92	9.92	14.65	10.53	9.104	sp|P23142|FBLN1_HUMAN	Fibulin-1 OS=Homo sapiens GN=FBLN1 PE=1 SV=4	HUMAN	8	sp	P23142	FBLN1_HUMAN
266	2.26	2.26	8.193	2.534	2.534	sp|P98095|FBLN2_HUMAN	Fibulin-2 OS=Homo sapiens GN=FBLN2 PE=1 SV=2	HUMAN	2	sp	P98095	FBLN2_HUMAN
8	75.78	75.78	36.68	23.32	19.2	tr|Q60FE5|Q60FE5_HUMAN	Filamin A OS=Homo sapiens GN=FLNA PE=1 SV=1	HUMAN	35	tr	Q60FE5	Q60FE5_HUMAN
406	0.64	2.68	10.03	2.575	1.268	sp|O75369|FLNB_HUMAN	Filamin-B OS=Homo sapiens GN=FLNB PE=1 SV=2	HUMAN	4	sp	O75369	FLNB_HUMAN
46	23.97	27.31	23.3	12.44	6.532	sp|Q14315|FLNC_HUMAN	Filamin-C OS=Homo sapiens GN=FLNC PE=1 SV=3	HUMAN	13	sp	Q14315	FLNC_HUMAN
176	5.07	5.07	37.01	11.36	9.091	sp|Q12841|FSTL1_HUMAN	Follistatin-related protein 1 OS=Homo sapiens GN=FSTL1 PE=1 SV=1	HUMAN	4	sp	Q12841	FSTL1_HUMAN
37	29.65	29.65	51.36	46.47	46.47	tr|J3KPS3|J3KPS3_HUMAN	Fructose-bisphosphate aldolase OS=Homo sapiens GN=ALDOA PE=1 SV=1	HUMAN	21	tr	J3KPS3	J3KPS3_HUMAN
209	3.95	3.95	38.52	38.52	32.59	sp|P09382|LEG1_HUMAN	Galectin-1 OS=Homo sapiens GN=LGALS1 PE=1 SV=2	HUMAN	5	sp	P09382	LEG1_HUMAN
352	1.21	1.21	15.2	7.2	7.2	sp|P17931|LEG3_HUMAN	Galectin-3 OS=Homo sapiens GN=LGALS3 PE=1 SV=5	HUMAN	2	sp	P17931	LEG3_HUMAN
53	19.99	19.99	30.77	24.62	21.37	sp|Q08380|LG3BP_HUMAN	Galectin-3-binding protein OS=Homo sapiens GN=LGALS3BP PE=1 SV=1	HUMAN	11	sp	Q08380	LG3BP_HUMAN
103	10.44	10.44	32.59	16.56	11.6	tr|A0A0A0MT01|A0A0A0MT01_HUMAN	Gelsolin OS=Homo sapiens GN=GSN PE=1 SV=1	HUMAN	6	tr	A0A0A0MT01	A0A0A0MT01_HUMAN
43	25.56	25.56	47.74	36.68	34.92	sp|P07093|GDN_HUMAN	Glia-derived nexin OS=Homo sapiens GN=SERPINE2 PE=1 SV=1	HUMAN	17	sp	P07093	GDN_HUMAN
197	4.3	4.3	23.36	10.84	7.477	tr|K7ELL7|K7ELL7_HUMAN	Glucosidase 2 subunit beta OS=Homo sapiens GN=PRKCSH PE=1 SV=1	HUMAN	4	tr	K7ELL7	K7ELL7_HUMAN
178	5.04	5.05	50.62	17.43	13.69	sp|P78417|GSTO1_HUMAN	Glutathione S-transferase omega-1 OS=Homo sapiens GN=GSTO1 PE=1 SV=2	HUMAN	3	sp	P78417	GSTO1_HUMAN
109	9.62	9.62	53.33	34.76	34.76	sp|P09211|GSTP1_HUMAN	Glutathione S-transferase P OS=Homo sapiens GN=GSTP1 PE=1 SV=2	HUMAN	5	sp	P09211	GSTP1_HUMAN
36	30.23	30.23	65.67	58.51	51.04	sp|P04406|G3P_HUMAN	Glyceraldehyde-3-phosphate dehydrogenase OS=Homo sapiens GN=GAPDH PE=1 SV=3	HUMAN	34	sp	P04406	G3P_HUMAN
361	1.11	1.11	27.43	8.229	5.237	sp|Q8NBJ4|GOLM1_HUMAN	Golgi membrane protein 1 OS=Homo sapiens GN=GOLM1 PE=1 SV=1	HUMAN	2	sp	Q8NBJ4	GOLM1_HUMAN
201	4.27	4.27	35.33	28.8	28.8	sp|O60565|GREM1_HUMAN	Gremlin-1 OS=Homo sapiens GN=GREM1 PE=1 SV=1	HUMAN	4	sp	O60565	GREM1_HUMAN
208	4	4	14.7	2.774	2.774	sp|Q14393|GAS6_HUMAN	Growth arrest-specific protein 6 OS=Homo sapiens GN=GAS6 PE=1 SV=2	HUMAN	2	sp	Q14393	GAS6_HUMAN
222	3.44	3.44	24.89	18.45	18.45	tr|B5MDF5|B5MDF5_HUMAN	GTP-binding nuclear protein Ran OS=Homo sapiens GN=RAN PE=1 SV=1	HUMAN	4	tr	B5MDF5	B5MDF5_HUMAN
170	5.37	9.56	26.99	10.61	10.61	sp|P08107|HSP71_HUMAN	Heat shock 70 kDa protein 1A/1B OS=Homo sapiens GN=HSPA1A PE=1 SV=5	HUMAN	6	sp	P08107	HSP71_HUMAN
252	2.5	2.5	13.21	2.381	2.381	sp|P34932|HSP74_HUMAN	Heat shock 70 kDa protein 4 OS=Homo sapiens GN=HSPA4 PE=1 SV=4	HUMAN	2	sp	P34932	HSP74_HUMAN
31	33.07	37.38	49.07	37.31	35.91	sp|P11142|HSP7C_HUMAN	Heat shock cognate 71 kDa protein OS=Homo sapiens GN=HSPA8 PE=1 SV=1	HUMAN	26	sp	P11142	HSP7C_HUMAN
180	5.01	5.01	41.95	24.88	24.88	sp|P04792|HSPB1_HUMAN	Heat shock protein beta-1 OS=Homo sapiens GN=HSPB1 PE=1 SV=2	HUMAN	4	sp	P04792	HSPB1_HUMAN
97	11.43	26.14	34.97	27.73	20.77	sp|P07900|HS90A_HUMAN	Heat shock protein HSP 90-alpha OS=Homo sapiens GN=HSP90AA1 PE=1 SV=5	HUMAN	16	sp	P07900	HS90A_HUMAN
39	28.46	28.47	41.99	29.14	22.93	sp|P08238|HS90B_HUMAN	Heat shock protein HSP 90-beta OS=Homo sapiens GN=HSP90AB1 PE=1 SV=4	HUMAN	16	sp	P08238	HS90B_HUMAN
145	6.82	6.82	37.32	23.24	23.24	sp|P69905|HBA_HUMAN	Hemoglobin subunit alpha OS=Homo sapiens GN=HBA1 PE=1 SV=2	HUMAN	5	sp	P69905	HBA_HUMAN
248	2.61	2.61	21.77	21.77	21.77	sp|P68871|HBB_HUMAN	Hemoglobin subunit beta OS=Homo sapiens GN=HBB PE=1 SV=2	HUMAN	9	sp	P68871	HBB_HUMAN
130	7.93	7.93	34.2	23.45	18.24	tr|F8W6I7|F8W6I7_HUMAN	Heterogeneous nuclear ribonucleoprotein A1 OS=Homo sapiens GN=HNRNPA1 PE=1 SV=2	HUMAN	5	tr	F8W6I7	F8W6I7_HUMAN
153	6.23	6.23	19.55	12.46	9.915	sp|P22626|ROA2_HUMAN	Heterogeneous nuclear ribonucleoproteins A2/B1 OS=Homo sapiens GN=HNRNPA2B1 PE=1 SV=2	HUMAN	3	sp	P22626	ROA2_HUMAN
137	7.25	7.25	48.44	35.94	35.94	sp|Q99878|H2A1J_HUMAN	Histone H2A type 1-J OS=Homo sapiens GN=HIST1H2AJ PE=1 SV=3	HUMAN	4	sp	Q99878	H2A1J_HUMAN
112	9.29	9.29	51.2	36.14	27.11	tr|U3KQK0|U3KQK0_HUMAN	Histone H2B OS=Homo sapiens GN=HIST1H2BN PE=1 SV=1	HUMAN	7	tr	U3KQK0	U3KQK0_HUMAN
463	0.25	6.22	76.19	47.62	27.78	sp|P33778|H2B1B_HUMAN	Histone H2B type 1-B OS=Homo sapiens GN=HIST1H2BB PE=1 SV=2	HUMAN	5	sp	P33778	H2B1B_HUMAN
196	4.37	4.37	50	24.26	19.85	sp|Q71DI3|H32_HUMAN	Histone H3.2 OS=Homo sapiens GN=HIST2H3A PE=1 SV=3	HUMAN	4	sp	Q71DI3	H32_HUMAN
108	9.67	9.67	63.11	52.43	52.43	sp|P62805|H4_HUMAN	Histone H4 OS=Homo sapiens GN=HIST1H4A PE=1 SV=2	HUMAN	8	sp	P62805	H4_HUMAN
92	12	12.31	17.76	16.12	14.95	sp|O14498|ISLR_HUMAN	Immunoglobulin superfamily containing leucine-rich repeat protein OS=Homo sapiens GN=ISLR PE=1 SV=1	HUMAN	7	sp	O14498	ISLR_HUMAN
238	2.93	2.93	12.68	3.756	3.756	sp|P08476|INHBA_HUMAN	Inhibin beta A chain OS=Homo sapiens GN=INHBA PE=1 SV=2	HUMAN	2	sp	P08476	INHBA_HUMAN
177	5.05	7.35	34.02	26.46	19.93	sp|P17936|IBP3_HUMAN	Insulin-like growth factor-binding protein 3 OS=Homo sapiens GN=IGFBP3 PE=1 SV=2	HUMAN	7	sp	P17936	IBP3_HUMAN
186	4.65	4.65	24.42	15.89	11.24	sp|P22692|IBP4_HUMAN	Insulin-like growth factor-binding protein 4 OS=Homo sapiens GN=IGFBP4 PE=1 SV=2	HUMAN	3	sp	P22692	IBP4_HUMAN
181	4.91	4.91	42.08	12.92	12.92	sp|P24592|IBP6_HUMAN	Insulin-like growth factor-binding protein 6 OS=Homo sapiens GN=IGFBP6 PE=1 SV=1	HUMAN	4	sp	P24592	IBP6_HUMAN
127	8.25	8.25	31.91	23.4	21.63	sp|Q16270|IBP7_HUMAN	Insulin-like growth factor-binding protein 7 OS=Homo sapiens GN=IGFBP7 PE=1 SV=1	HUMAN	6	sp	Q16270	IBP7_HUMAN
169	5.42	5.42	13.26	5.348	4.171	tr|Q5T985|Q5T985_HUMAN	Inter-alpha-trypsin inhibitor heavy chain H2 OS=Homo sapiens GN=ITIH2 PE=1 SV=1	HUMAN	3	tr	Q5T985	Q5T985_HUMAN
26	37.22	37.22	52.45	47.33	43.07	sp|P03956|MMP1_HUMAN	Interstitial collagenase OS=Homo sapiens GN=MMP1 PE=1 SV=3	HUMAN	22	sp	P03956	MMP1_HUMAN
11	59.02	59.02	54.62	49.14	46.75	sp|P13645|K1C10_HUMAN	Keratin, type I cytoskeletal 10 OS=Homo sapiens GN=KRT10 PE=1 SV=6	HUMAN	41	sp	P13645	K1C10_HUMAN
55	19.37	25.63	56.14	42.58	30.08	sp|P02533|K1C14_HUMAN	Keratin, type I cytoskeletal 14 OS=Homo sapiens GN=KRT14 PE=1 SV=4	HUMAN	14	sp	P02533	K1C14_HUMAN
152	6.27	20.39	43.13	32.98	31.71	sp|P08779|K1C16_HUMAN	Keratin, type I cytoskeletal 16 OS=Homo sapiens GN=KRT16 PE=1 SV=4	HUMAN	13	sp	P08779	K1C16_HUMAN
218	3.61	19.61	42.59	28.47	22.45	sp|Q04695|K1C17_HUMAN	Keratin, type I cytoskeletal 17 OS=Homo sapiens GN=KRT17 PE=1 SV=2	HUMAN	10	sp	Q04695	K1C17_HUMAN
34	30.71	32.27	57.46	46.23	39.33	sp|P35527|K1C9_HUMAN	Keratin, type I cytoskeletal 9 OS=Homo sapiens GN=KRT9 PE=1 SV=3	HUMAN	24	sp	P35527	K1C9_HUMAN
6	91.43	91.43	65.84	57.61	55.28	sp|P04264|K2C1_HUMAN	Keratin, type II cytoskeletal 1 OS=Homo sapiens GN=KRT1 PE=1 SV=6	HUMAN	58	sp	P04264	K2C1_HUMAN
20	44.28	61.43	71.21	58.37	56.03	sp|P35908|K22E_HUMAN	Keratin, type II cytoskeletal 2 epidermal OS=Homo sapiens GN=KRT2 PE=1 SV=2	HUMAN	35	sp	P35908	K22E_HUMAN
64	16.83	28.09	48.47	26.27	23.22	sp|P13647|K2C5_HUMAN	Keratin, type II cytoskeletal 5 OS=Homo sapiens GN=KRT5 PE=1 SV=3	HUMAN	19	sp	P13647	K2C5_HUMAN
144	6.84	25.78	47.87	30.14	25	sp|P02538|K2C6A_HUMAN	Keratin, type II cytoskeletal 6A OS=Homo sapiens GN=KRT6A PE=1 SV=3	HUMAN	19	sp	P02538	K2C6A_HUMAN
240	2.84	2.84	19.57	2.329	2.329	sp|P01042|KNG1_HUMAN	Kininogen-1 OS=Homo sapiens GN=KNG1 PE=1 SV=2	HUMAN	2	sp	P01042	KNG1_HUMAN
229	3.27	3.27	27.99	6.122	6.122	tr|F5GZN3|F5GZN3_HUMAN	Lactadherin OS=Homo sapiens GN=MFGE8 PE=1 SV=1	HUMAN	2	tr	F5GZN3	F5GZN3_HUMAN
393	0.76	0.76	14.67	9.783	5.978	sp|Q04760|LGUL_HUMAN	Lactoylglutathione lyase OS=Homo sapiens GN=GLO1 PE=1 SV=4	HUMAN	2	sp	Q04760	LGUL_HUMAN
407	0.63	0.63	6.895	1.572	0.5773	tr|A0A087WYF1|A0A087WYF1_HUMAN	Laminin subunit alpha-2 OS=Homo sapiens GN=LAMA2 PE=1 SV=1	HUMAN	2	tr	A0A087WYF1	A0A087WYF1_HUMAN
30	33.9	33.9	27.15	15.03	14.26	tr|A0A0A0MTC7|A0A0A0MTC7_HUMAN	Laminin subunit alpha-4 OS=Homo sapiens GN=LAMA4 PE=1 SV=1	HUMAN	18	tr	A0A0A0MTC7	A0A0A0MTC7_HUMAN
49	21.84	21.98	21.22	8.177	7.514	tr|G3XAI2|G3XAI2_HUMAN	Laminin subunit beta-1 OS=Homo sapiens GN=LAMB1 PE=1 SV=1	HUMAN	13	tr	G3XAI2	G3XAI2_HUMAN
280	2.01	2.2	8.12	0.8899	0.8899	sp|P55268|LAMB2_HUMAN	Laminin subunit beta-2 OS=Homo sapiens GN=LAMB2 PE=1 SV=2	HUMAN	2	sp	P55268	LAMB2_HUMAN
41	27.02	27.02	27.28	12.24	12.24	sp|P11047|LAMC1_HUMAN	Laminin subunit gamma-1 OS=Homo sapiens GN=LAMC1 PE=1 SV=3	HUMAN	17	sp	P11047	LAMC1_HUMAN
317	1.68	1.68	7.169	3.178	1.848	tr|E7EV71|E7EV71_HUMAN	Latent-transforming growth factor beta-binding protein 1 OS=Homo sapiens GN=LTBP1 PE=1 SV=2	HUMAN	2	tr	E7EV71	E7EV71_HUMAN
267	2.25	2.25	22.99	9.579	9.579	sp|Q14847|LASP1_HUMAN	LIM and SH3 domain protein 1 OS=Homo sapiens GN=LASP1 PE=1 SV=2	HUMAN	2	sp	Q14847	LASP1_HUMAN
66	16.08	16.08	45.78	30.42	26.81	sp|P00338|LDHA_HUMAN	L-lactate dehydrogenase A chain OS=Homo sapiens GN=LDHA PE=1 SV=2	HUMAN	8	sp	P00338	LDHA_HUMAN
79	13.43	14.73	37.13	35.33	26.65	sp|P07195|LDHB_HUMAN	L-lactate dehydrogenase B chain OS=Homo sapiens GN=LDHB PE=1 SV=2	HUMAN	9	sp	P07195	LDHB_HUMAN
128	8.16	8.16	43.2	23.08	18.34	sp|P51884|LUM_HUMAN	Lumican OS=Homo sapiens GN=LUM PE=1 SV=2	HUMAN	6	sp	P51884	LUM_HUMAN
164	5.76	5.87	19.38	7.494	3.747	sp|Q9Y4K0|LOXL2_HUMAN	Lysyl oxidase homolog 2 OS=Homo sapiens GN=LOXL2 PE=1 SV=1	HUMAN	3	sp	Q9Y4K0	LOXL2_HUMAN
343	1.29	1.29	22.41	5.747	5.747	sp|P40121|CAPG_HUMAN	Macrophage-capping protein OS=Homo sapiens GN=CAPG PE=1 SV=2	HUMAN	2	sp	P40121	CAPG_HUMAN
199	4.27	4.27	34.43	16.47	7.485	sp|P40925|MDHC_HUMAN	Malate dehydrogenase, cytoplasmic OS=Homo sapiens GN=MDH1 PE=1 SV=4	HUMAN	2	sp	P40925	MDHC_HUMAN
86	12.85	12.85	40.83	33.43	30.47	sp|P40926|MDHM_HUMAN	Malate dehydrogenase, mitochondrial OS=Homo sapiens GN=MDH2 PE=1 SV=3	HUMAN	7	sp	P40926	MDHM_HUMAN
337	1.33	1.33	19.93	7.732	3.78	sp|P50281|MMP14_HUMAN	Matrix metalloproteinase-14 OS=Homo sapiens GN=MMP14 PE=1 SV=3	HUMAN	2	sp	P50281	MMP14_HUMAN
149	6.5	6.5	17.65	8.824	8.824	sp|Q9BRK3|MXRA8_HUMAN	Matrix-remodeling-associated protein 8 OS=Homo sapiens GN=MXRA8 PE=2 SV=1	HUMAN	4	sp	Q9BRK3	MXRA8_HUMAN
87	12.59	12.59	51.21	39.13	33.82	sp|P01033|TIMP1_HUMAN	Metalloproteinase inhibitor 1 OS=Homo sapiens GN=TIMP1 PE=1 SV=1	HUMAN	14	sp	P01033	TIMP1_HUMAN
75	14.01	14.01	23.64	22.27	22.27	sp|P16035|TIMP2_HUMAN	Metalloproteinase inhibitor 2 OS=Homo sapiens GN=TIMP2 PE=1 SV=2	HUMAN	10	sp	P16035	TIMP2_HUMAN
236	3.03	3.03	19.91	13.74	9.479	sp|P35625|TIMP3_HUMAN	Metalloproteinase inhibitor 3 OS=Homo sapiens GN=TIMP3 PE=1 SV=2	HUMAN	2	sp	P35625	TIMP3_HUMAN
303	1.98	2.01	10.84	1.807	1.178	tr|E7ESS2|E7ESS2_HUMAN	Mitogen-activated protein kinase kinase kinase kinase 4 OS=Homo sapiens GN=MAP4K4 PE=1 SV=3	HUMAN	2	tr	E7ESS2	E7ESS2_HUMAN
16	49.35	49.35	60.14	49.91	31.2	sp|P26038|MOES_HUMAN	Moesin OS=Homo sapiens GN=MSN PE=1 SV=3	HUMAN	26	sp	P26038	MOES_HUMAN
193	4.51	4.51	50.84	18.91	12.61	tr|B7Z6Z4|B7Z6Z4_HUMAN	Myosin light polypeptide 6 OS=Homo sapiens GN=MYL6 PE=1 SV=1	HUMAN	3	tr	B7Z6Z4	B7Z6Z4_HUMAN
323	1.59	1.59	40.68	28.81	18.08	tr|J3QRS3|J3QRS3_HUMAN	Myosin regulatory light chain 12A OS=Homo sapiens GN=MYL12A PE=1 SV=1	HUMAN	5	tr	J3QRS3	J3QRS3_HUMAN
157	6.05	6.09	17.14	6.378	2.041	sp|P35579|MYH9_HUMAN	Myosin-9 OS=Homo sapiens GN=MYH9 PE=1 SV=4	HUMAN	3	sp	P35579	MYH9_HUMAN
N	Unused	Total	%Cov	%Cov(50)	%Cov(95)	Accession	Name	Species	Peptides(95%)	Accession			Molecular Function	PANTHER ID
203	4.16	4.16	9.944	4.09	3.047	sp|P14543|NID1_HUMAN	Nidogen-1 OS=Homo sapiens GN=NID1 PE=1 SV=3	HUMAN	3	sp	P14543	NID1_HUMAN
100	10.83	10.83	17.82	5.964	5.382	sp|Q14112|NID2_HUMAN	Nidogen-2 OS=Homo sapiens GN=NID2 PE=1 SV=3	HUMAN	6	sp	Q14112	NID2_HUMAN
42	26.25	26.25	50.54	39.7	37.96	sp|Q02818|NUCB1_HUMAN	Nucleobindin-1 OS=Homo sapiens GN=NUCB1 PE=1 SV=4	HUMAN	17	sp	Q02818	NUCB1_HUMAN
192	4.52	4.52	15.35	4.648	2.535	sp|P19338|NUCL_HUMAN	Nucleolin OS=Homo sapiens GN=NCL PE=1 SV=3	HUMAN	2	sp	P19338	NUCL_HUMAN
171	5.21	5.21	32.65	19.39	14.97	sp|P06748|NPM_HUMAN	Nucleophosmin OS=Homo sapiens GN=NPM1 PE=1 SV=2	HUMAN	4	sp	P06748	NPM_HUMAN
342	1.29	8.8	51.32	40.79	40.79	sp|P15531|NDKA_HUMAN	Nucleoside diphosphate kinase A OS=Homo sapiens GN=NME1 PE=1 SV=1	HUMAN	6	sp	P15531	NDKA_HUMAN
84	13.03	13.03	56.16	45.21	45.21	tr|Q32Q12|Q32Q12_HUMAN	Nucleoside diphosphate kinase OS=Homo sapiens GN=NME1-NME2 PE=1 SV=1	HUMAN	9	tr	Q32Q12	Q32Q12_HUMAN
78	13.51	13.86	26.35	18.97	16.01	sp|Q9NRN5|OLFL3_HUMAN	Olfactomedin-like protein 3 OS=Homo sapiens GN=OLFML3 PE=2 SV=1	HUMAN	10	sp	Q9NRN5	OLFL3_HUMAN
234	3.1	3.1	29.3	19.05	12.82	sp|Q86UD1|OAF_HUMAN	Out at first protein homolog OS=Homo sapiens GN=OAF PE=2 SV=1	HUMAN	3	sp	Q86UD1	OAF_HUMAN
106	9.86	9.86	36.75	19.42	18.11	sp|P26022|PTX3_HUMAN	Pentraxin-related protein PTX3 OS=Homo sapiens GN=PTX3 PE=1 SV=3	HUMAN	7	sp	P26022	PTX3_HUMAN
151	6.31	6.31	58.18	50.91	31.52	sp|P62937|PPIA_HUMAN	Peptidyl-prolyl cis-trans isomerase A OS=Homo sapiens GN=PPIA PE=1 SV=2	HUMAN	5	sp	P62937	PPIA_HUMAN
52	20.7	20.7	57.41	54.63	47.69	sp|P23284|PPIB_HUMAN	Peptidyl-prolyl cis-trans isomerase B OS=Homo sapiens GN=PPIB PE=1 SV=2	HUMAN	18	sp	P23284	PPIB_HUMAN
195	4.44	5.53	28.3	16.04	13.21	sp|P45877|PPIC_HUMAN	Peptidyl-prolyl cis-trans isomerase C OS=Homo sapiens GN=PPIC PE=1 SV=1	HUMAN	3	sp	P45877	PPIC_HUMAN
143	6.92	6.92	17.35	10.65	6.014	sp|Q96AY3|FKB10_HUMAN	Peptidyl-prolyl cis-trans isomerase FKBP10 OS=Homo sapiens GN=FKBP10 PE=1 SV=1	HUMAN	4	sp	Q96AY3	FKB10_HUMAN
335	1.35	1.35	16.99	7.722	7.722	sp|Q9Y680|FKBP7_HUMAN	Peptidyl-prolyl cis-trans isomerase FKBP7 OS=Homo sapiens GN=FKBP7 PE=1 SV=1	HUMAN	2	sp	Q9Y680	FKBP7_HUMAN
40	28.05	28.12	46.16	35.77	20.3	tr|B1ALD9|B1ALD9_HUMAN	Periostin OS=Homo sapiens GN=POSTN PE=1 SV=1	HUMAN	18	tr	B1ALD9	B1ALD9_HUMAN
136	7.31	7.31	7.505	3.651	3.313	sp|Q92626|PXDN_HUMAN	Peroxidasin homolog OS=Homo sapiens GN=PXDN PE=1 SV=2	HUMAN	5	sp	Q92626	PXDN_HUMAN
68	15.59	15.59	60.82	60.23	56.14	tr|A0A0A0MSI0|A0A0A0MSI0_HUMAN	Peroxiredoxin-1 (Fragment) OS=Homo sapiens GN=PRDX1 PE=1 SV=1	HUMAN	14	tr	A0A0A0MSI0	A0A0A0MSI0_HUMAN
139	7.19	9.33	40.91	36.87	27.78	sp|P32119|PRDX2_HUMAN	Peroxiredoxin-2 OS=Homo sapiens GN=PRDX2 PE=1 SV=5	HUMAN	7	sp	P32119	PRDX2_HUMAN
241	2.82	8.33	42.07	34.32	16.61	sp|Q13162|PRDX4_HUMAN	Peroxiredoxin-4 OS=Homo sapiens GN=PRDX4 PE=1 SV=1	HUMAN	5	sp	Q13162	PRDX4_HUMAN
94	11.62	11.62	50.45	45.54	42.41	sp|P30041|PRDX6_HUMAN	Peroxiredoxin-6 OS=Homo sapiens GN=PRDX6 PE=1 SV=3	HUMAN	9	sp	P30041	PRDX6_HUMAN
146	6.72	6.72	34.76	34.76	30.48	sp|P30086|PEBP1_HUMAN	Phosphatidylethanolamine-binding protein 1 OS=Homo sapiens GN=PEBP1 PE=1 SV=3	HUMAN	4	sp	P30086	PEBP1_HUMAN
74	14.47	14.47	47.72	37.65	21.34	sp|P00558|PGK1_HUMAN	Phosphoglycerate kinase 1 OS=Homo sapiens GN=PGK1 PE=1 SV=3	HUMAN	7	sp	P00558	PGK1_HUMAN
115	8.99	8.99	46.85	28.35	28.35	sp|P18669|PGAM1_HUMAN	Phosphoglycerate mutase 1 OS=Homo sapiens GN=PGAM1 PE=1 SV=2	HUMAN	9	sp	P18669	PGAM1_HUMAN
45	24.19	24.19	35.41	32.06	26.56	sp|P36955|PEDF_HUMAN	Pigment epithelium-derived factor OS=Homo sapiens GN=SERPINF1 PE=1 SV=4	HUMAN	15	sp	P36955	PEDF_HUMAN
261	2.31	2.31	3.448	3.448	1.97	sp|P05154|IPSP_HUMAN	Plasma serine protease inhibitor OS=Homo sapiens GN=SERPINA5 PE=1 SV=3	HUMAN	2	sp	P05154	IPSP_HUMAN
21	43.36	43.36	65.17	63.18	62.69	sp|P05121|PAI1_HUMAN	Plasminogen activator inhibitor 1 OS=Homo sapiens GN=SERPINE1 PE=1 SV=1	HUMAN	44	sp	P05121	PAI1_HUMAN
211	3.85	3.85	24.1	17.83	11.08	sp|P05120|PAI2_HUMAN	Plasminogen activator inhibitor 2 OS=Homo sapiens GN=SERPINB2 PE=1 SV=2	HUMAN	3	sp	P05120	PAI2_HUMAN
70	14.94	14.94	28.41	18.73	13.81	sp|P13797|PLST_HUMAN	Plastin-3 OS=Homo sapiens GN=PLS3 PE=1 SV=4	HUMAN	7	sp	P13797	PLST_HUMAN
81	13.37	13.37	20.77	5.359	2.434	sp|Q15149|PLEC_HUMAN	Plectin OS=Homo sapiens GN=PLEC PE=1 SV=3	HUMAN	10	sp	Q15149	PLEC_HUMAN
187	4.62	4.62	24.1	14.62	7.436	sp|Q6NZI2|PTRF_HUMAN	Polymerase I and transcript release factor OS=Homo sapiens GN=PTRF PE=1 SV=1	HUMAN	2	sp	Q6NZI2	PTRF_HUMAN
191	4.54	4.54	17.76	10.51	7.71	tr|M0R1G9|M0R1G9_HUMAN	Pregnancy-specific beta-1-glycoprotein 5 OS=Homo sapiens GN=PSG5 PE=1 SV=1	HUMAN	3	tr	M0R1G9	M0R1G9_HUMAN
12	54.47	54.47	57.83	46.08	40.51	sp|P02545|LMNA_HUMAN	Prelamin-A/C OS=Homo sapiens GN=LMNA PE=1 SV=1	HUMAN	27	sp	P02545	LMNA_HUMAN
57	18.78	18.78	47.66	28.73	23.61	sp|Q15113|PCOC1_HUMAN	Procollagen C-endopeptidase enhancer 1 OS=Homo sapiens GN=PCOLCE PE=1 SV=2	HUMAN	12	sp	Q15113	PCOC1_HUMAN
330	1.52	1.6	14.7	3.373	3.373	sp|Q9UKZ9|PCOC2_HUMAN	Procollagen C-endopeptidase enhancer 2 OS=Homo sapiens GN=PCOLCE2 PE=1 SV=1	HUMAN	2	sp	Q9UKZ9	PCOC2_HUMAN
174	5.13	5.14	24.48	9.766	5.089	sp|Q02809|PLOD1_HUMAN	Procollagen-lysine,2-oxoglutarate 5-dioxygenase 1 OS=Homo sapiens GN=PLOD1 PE=1 SV=2	HUMAN	3	sp	Q02809	PLOD1_HUMAN
73	14.57	14.57	73.57	66.43	59.29	sp|P07737|PROF1_HUMAN	Profilin-1 OS=Homo sapiens GN=PFN1 PE=1 SV=2	HUMAN	9	sp	P07737	PROF1_HUMAN
374	0.97	0.97	42.17	8.434	8.434	sp|Q06323|PSME1_HUMAN	Proteasome activator complex subunit 1 OS=Homo sapiens GN=PSME1 PE=1 SV=1	HUMAN	2	sp	Q06323	PSME1_HUMAN
135	7.39	7.4	29.76	25	21.43	tr|G3V5Z7|G3V5Z7_HUMAN	Proteasome subunit alpha type OS=Homo sapiens GN=PSMA6 PE=1 SV=1	HUMAN	6	tr	G3V5Z7	G3V5Z7_HUMAN
102	10.63	10.63	41.44	22.05	22.05	sp|P25786|PSA1_HUMAN	Proteasome subunit alpha type-1 OS=Homo sapiens GN=PSMA1 PE=1 SV=1	HUMAN	6	sp	P25786	PSA1_HUMAN
82	13.27	13.27	54.27	38.46	38.46	sp|P25787|PSA2_HUMAN	Proteasome subunit alpha type-2 OS=Homo sapiens GN=PSMA2 PE=1 SV=2	HUMAN	9	sp	P25787	PSA2_HUMAN
93	11.77	11.77	47.06	44.31	37.25	sp|P25788|PSA3_HUMAN	Proteasome subunit alpha type-3 OS=Homo sapiens GN=PSMA3 PE=1 SV=2	HUMAN	9	sp	P25788	PSA3_HUMAN
120	8.7	8.7	33.33	22.22	18.77	sp|P25789|PSA4_HUMAN	Proteasome subunit alpha type-4 OS=Homo sapiens GN=PSMA4 PE=1 SV=1	HUMAN	6	sp	P25789	PSA4_HUMAN
133	7.68	7.68	46.47	31.12	31.12	sp|P28066|PSA5_HUMAN	Proteasome subunit alpha type-5 OS=Homo sapiens GN=PSMA5 PE=1 SV=3	HUMAN	7	sp	P28066	PSA5_HUMAN
80	13.41	13.43	58.47	35.89	26.61	sp|O14818|PSA7_HUMAN	Proteasome subunit alpha type-7 OS=Homo sapiens GN=PSMA7 PE=1 SV=1	HUMAN	9	sp	O14818	PSA7_HUMAN
96	11.45	11.45	54.36	38.17	37.34	sp|P20618|PSB1_HUMAN	Proteasome subunit beta type-1 OS=Homo sapiens GN=PSMB1 PE=1 SV=2	HUMAN	10	sp	P20618	PSB1_HUMAN
140	7.19	7.19	37.81	30.35	30.35	sp|P49721|PSB2_HUMAN	Proteasome subunit beta type-2 OS=Homo sapiens GN=PSMB2 PE=1 SV=1	HUMAN	8	sp	P49721	PSB2_HUMAN
147	6.62	6.62	43.41	35.12	23.9	sp|P49720|PSB3_HUMAN	Proteasome subunit beta type-3 OS=Homo sapiens GN=PSMB3 PE=1 SV=2	HUMAN	3	sp	P49720	PSB3_HUMAN
116	8.97	8.97	46.97	41.29	35.98	sp|P28070|PSB4_HUMAN	Proteasome subunit beta type-4 OS=Homo sapiens GN=PSMB4 PE=1 SV=4	HUMAN	7	sp	P28070	PSB4_HUMAN
59	17.96	17.96	50.19	42.21	36.5	sp|P28074|PSB5_HUMAN	Proteasome subunit beta type-5 OS=Homo sapiens GN=PSMB5 PE=1 SV=3	HUMAN	9	sp	P28074	PSB5_HUMAN
165	5.71	5.71	25.1	21.34	21.34	sp|P28072|PSB6_HUMAN	Proteasome subunit beta type-6 OS=Homo sapiens GN=PSMB6 PE=1 SV=4	HUMAN	6	sp	P28072	PSB6_HUMAN
111	9.43	9.47	30.32	15.88	14.08	sp|Q99436|PSB7_HUMAN	Proteasome subunit beta type-7 OS=Homo sapiens GN=PSMB7 PE=1 SV=1	HUMAN	5	sp	Q99436	PSB7_HUMAN
418	0.53	2.22	15.22	6.522	6.522	sp|P28062|PSB8_HUMAN	Proteasome subunit beta type-8 OS=Homo sapiens GN=PSMB8 PE=1 SV=3	HUMAN	2	sp	P28062	PSB8_HUMAN
326	1.56	1.56	10.51	6.739	6.739	tr|H7C2I1|H7C2I1_HUMAN	Protein arginine N-methyltransferase 1 OS=Homo sapiens GN=PRMT1 PE=1 SV=1	HUMAN	2	tr	H7C2I1	H7C2I1_HUMAN
126	8.33	8.33	33.7	27.62	27.62	tr|F8WCF6|F8WCF6_HUMAN	Protein ARPC4-TTLL3 OS=Homo sapiens GN=ARPC4-TTLL3 PE=1 SV=1	HUMAN	5	tr	F8WCF6	F8WCF6_HUMAN
156	6.09	6.09	42.86	30.16	26.46	sp|Q99497|PARK7_HUMAN	Protein deglycase DJ-1 OS=Homo sapiens GN=PARK7 PE=1 SV=2	HUMAN	4	sp	Q99497	PARK7_HUMAN
24	40.05	40.05	54.85	44.95	41.78	sp|P30101|PDIA3_HUMAN	Protein disulfide-isomerase A3 OS=Homo sapiens GN=PDIA3 PE=1 SV=4	HUMAN	22	sp	P30101	PDIA3_HUMAN
38	29.51	29.87	50.85	36.12	24.81	sp|P13667|PDIA4_HUMAN	Protein disulfide-isomerase A4 OS=Homo sapiens GN=PDIA4 PE=1 SV=2	HUMAN	15	sp	P13667	PDIA4_HUMAN
207	4.04	4.04	25.23	6.591	6.591	sp|Q15084|PDIA6_HUMAN	Protein disulfide-isomerase A6 OS=Homo sapiens GN=PDIA6 PE=1 SV=1	HUMAN	2	sp	Q15084	PDIA6_HUMAN
29	34.42	34.42	58.07	47.64	42.32	sp|P07237|PDIA1_HUMAN	Protein disulfide-isomerase OS=Homo sapiens GN=P4HB PE=1 SV=3	HUMAN	20	sp	P07237	PDIA1_HUMAN
329	1.54	1.54	38.51	13.51	13.51	sp|Q96A72|MGN2_HUMAN	Protein mago nashi homolog 2 OS=Homo sapiens GN=MAGOHB PE=1 SV=1	HUMAN	2	sp	Q96A72	MGN2_HUMAN
204	4.14	4.14	60	41.9	33.33	sp|P31949|S10AB_HUMAN	Protein S100-A11 OS=Homo sapiens GN=S100A11 PE=1 SV=2	HUMAN	4	sp	P31949	S10AB_HUMAN
321	1.62	1.62	46.67	44.44	17.78	sp|P06703|S10A6_HUMAN	Protein S100-A6 OS=Homo sapiens GN=S100A6 PE=1 SV=1	HUMAN	2	sp	P06703	S10A6_HUMAN
242	2.82	2.82	19.31	7.931	7.931	sp|Q01105|SET_HUMAN	Protein SET OS=Homo sapiens GN=SET PE=1 SV=3	HUMAN	2	sp	Q01105	SET_HUMAN
134	7.4	8.53	31.65	23.98	20.14	sp|P28300|LYOX_HUMAN	Protein-lysine 6-oxidase OS=Homo sapiens GN=LOX PE=1 SV=2	HUMAN	10	sp	P28300	LYOX_HUMAN
215	3.78	3.8	10.61	3.49	2.707	sp|Q92954|PRG4_HUMAN	Proteoglycan 4 OS=Homo sapiens GN=PRG4 PE=1 SV=2	HUMAN	4	sp	Q92954	PRG4_HUMAN
319	1.65	1.69	34.83	22.89	10.95	sp|Q92928|RAB1C_HUMAN	Putative Ras-related protein Rab-1C OS=Homo sapiens GN=RAB1C PE=5 SV=2	HUMAN	2	sp	Q92928	RAB1C_HUMAN
567	0.08	34.44	47.42	41.24	36.7	tr|H3BTN5|H3BTN5_HUMAN	Pyruvate kinase (Fragment) OS=Homo sapiens GN=PKM PE=1 SV=1	HUMAN	20	tr	H3BTN5	H3BTN5_HUMAN
23	40.91	40.91	57.63	47.46	41.43	sp|P14618|KPYM_HUMAN	Pyruvate kinase PKM OS=Homo sapiens GN=PKM PE=1 SV=4	HUMAN	25	sp	P14618	KPYM_HUMAN
213	3.82	3.83	27.71	19.58	15.36	sp|Q53FA7|QORX_HUMAN	Quinone oxidoreductase PIG3 OS=Homo sapiens GN=TP53I3 PE=1 SV=2	HUMAN	4	sp	Q53FA7	QORX_HUMAN
491	0.18	4.82	16.78	12.75	6.264	sp|P31150|GDIA_HUMAN	Rab GDP dissociation inhibitor alpha OS=Homo sapiens GN=GDI1 PE=1 SV=2	HUMAN	2	sp	P31150	GDIA_HUMAN
114	9.21	9.21	48.09	27.42	16.63	sp|P50395|GDIB_HUMAN	Rab GDP dissociation inhibitor beta OS=Homo sapiens GN=GDI2 PE=1 SV=2	HUMAN	5	sp	P50395	GDIB_HUMAN
184	4.81	4.81	32.13	11.91	11.91	sp|Q15404|RSU1_HUMAN	Ras suppressor protein 1 OS=Homo sapiens GN=RSU1 PE=1 SV=3	HUMAN	3	sp	Q15404	RSU1_HUMAN
255	2.47	2.47	25.6	21.26	11.59	sp|P51149|RAB7A_HUMAN	Ras-related protein Rab-7a OS=Homo sapiens GN=RAB7A PE=1 SV=1	HUMAN	2	sp	P51149	RAB7A_HUMAN
264	2.27	2.27	23.79	12.62	12.62	sp|P11233|RALA_HUMAN	Ras-related protein Ral-A OS=Homo sapiens GN=RALA PE=1 SV=1	HUMAN	2	sp	P11233	RALA_HUMAN
123	8.5	8.5	27.19	22.66	20.24	sp|Q15293|RCN1_HUMAN	Reticulocalbin-1 OS=Homo sapiens GN=RCN1 PE=1 SV=1	HUMAN	6	sp	Q15293	RCN1_HUMAN
205	4.08	5.22	23.48	17.68	10.98	sp|Q96D15|RCN3_HUMAN	Reticulocalbin-3 OS=Homo sapiens GN=RCN3 PE=1 SV=1	HUMAN	3	sp	Q96D15	RCN3_HUMAN
555	0.09	1.25	13.68	1.789	1.053	RRRRRsp|Q76M96|CCD80_HUMAN	REVERSED Coiled-coil domain-containing protein 80 OS=Homo sapiens GN=CCDC80 PE=1 SV=1	HUMAN	2	RRRRRsp	Q76M96	CCD80_HUMAN
603	0.05	1.69	3.245	0.8302	0.3774	RRRRRsp|Q6R2W3|SCND3_HUMAN	REVERSED SCAN domain-containing protein 3 OS=Homo sapiens GN=ZBED9 PE=2 SV=1	HUMAN	2	RRRRRsp	Q6R2W3	SCND3_HUMAN
246	2.66	2.66	51.49	18.3	11.06	tr|J3QQX2|J3QQX2_HUMAN	Rho GDP-dissociation inhibitor 1 OS=Homo sapiens GN=ARHGDIA PE=1 SV=1	HUMAN	2	tr	J3QQX2	J3QQX2_HUMAN
158	6.02	6.02	12.8	10.63	8.894	sp|P13489|RINI_HUMAN	Ribonuclease inhibitor OS=Homo sapiens GN=RNH1 PE=1 SV=2	HUMAN	3	sp	P13489	RINI_HUMAN
233	3.14	3.14	18.3	2.128	1.418	tr|A0A0A0MRV0|A0A0A0MRV0_HUMAN	Ribosome-binding protein 1 OS=Homo sapiens GN=RRBP1 PE=1 SV=1	HUMAN	2	tr	A0A0A0MRV0	A0A0A0MRV0_HUMAN
76	13.84	13.96	47.3	25.53	14.41	sp|O75326|SEM7A_HUMAN	Semaphorin-7A OS=Homo sapiens GN=SEMA7A PE=1 SV=1	HUMAN	8	sp	O75326	SEM7A_HUMAN
247	2.64	2.64	27.27	5.128	5.128	sp|Q9NVA2|SEP11_HUMAN	Septin-11 OS=Homo sapiens GN=SEPT11 PE=1 SV=3	HUMAN	2	sp	Q9NVA2	SEP11_HUMAN
161	5.91	5.91	30.75	9.695	9.695	sp|Q15019|SEPT2_HUMAN	Septin-2 OS=Homo sapiens GN=SEPT2 PE=1 SV=1	HUMAN	3	sp	Q15019	SEPT2_HUMAN
279	2.01	4.22	23.89	3.242	3.242	sp|Q9UHD8|SEPT9_HUMAN	Septin-9 OS=Homo sapiens GN=SEPT9 PE=1 SV=2	HUMAN	3	sp	Q9UHD8	SEPT9_HUMAN
150	6.44	6.44	24.79	8.333	6.875	sp|Q92743|HTRA1_HUMAN	Serine protease HTRA1 OS=Homo sapiens GN=HTRA1 PE=1 SV=1	HUMAN	3	sp	Q92743	HTRA1_HUMAN
189	4.56	4.57	29.25	11.07	11.07	tr|J3KTL2|J3KTL2_HUMAN	Serine/arginine-rich-splicing factor 1 OS=Homo sapiens GN=SRSF1 PE=1 SV=1	HUMAN	3	tr	J3KTL2	J3KTL2_HUMAN
22	41.44	41.44	58.85	51.44	49.52	sp|P50454|SERPH_HUMAN	Serpin H1 OS=Homo sapiens GN=SERPINH1 PE=1 SV=2	HUMAN	24	sp	P50454	SERPH_HUMAN
54	19.47	19.93	23.81	17.24	16.42	sp|P02768|ALBU_HUMAN	Serum albumin OS=Homo sapiens GN=ALB PE=1 SV=2	HUMAN	22	sp	P02768	ALBU_HUMAN
364	1.1	1.11	12.49	3.726	2.316	sp|Q8IX30|SCUB3_HUMAN	Signal peptide, CUB and EGF-like domain-containing protein 3 OS=Homo sapiens GN=SCUBE3 PE=1 SV=1	HUMAN	2	sp	Q8IX30	SCUB3_HUMAN
312	1.8	1.8	30.51	22.03	13.56	sp|P62316|SMD2_HUMAN	Small nuclear ribonucleoprotein Sm D2 OS=Homo sapiens GN=SNRPD2 PE=1 SV=1	HUMAN	2	sp	P62316	SMD2_HUMAN
131	7.91	7.91	18.1	15.56	11.75	tr|D3DQH8|D3DQH8_HUMAN	SPARC OS=Homo sapiens GN=SPARC PE=1 SV=1	HUMAN	7	tr	D3DQH8	D3DQH8_HUMAN
104	10.26	10.26	20.85	16.31	16.31	sp|Q9BUD6|SPON2_HUMAN	Spondin-2 OS=Homo sapiens GN=SPON2 PE=1 SV=3	HUMAN	6	sp	Q9BUD6	SPON2_HUMAN
28	35.87	35.87	47.8	34.17	32.49	sp|P08254|MMP3_HUMAN	Stromelysin-1 OS=Homo sapiens GN=MMP3 PE=1 SV=2	HUMAN	23	sp	P08254	MMP3_HUMAN
83	13.18	13.18	23.96	15.26	12.45	sp|O00391|QSOX1_HUMAN	Sulfhydryl oxidase 1 OS=Homo sapiens GN=QSOX1 PE=1 SV=3	HUMAN	7	sp	O00391	QSOX1_HUMAN
162	5.86	5.86	19.59	13.49	8.906	sp|Q99536|VAT1_HUMAN	Synaptic vesicle membrane protein VAT-1 homolog OS=Homo sapiens GN=VAT1 PE=1 SV=2	HUMAN	3	sp	Q99536	VAT1_HUMAN
313	1.77	1.77	7.95	1.22	1.22	sp|Q9Y490|TLN1_HUMAN	Talin-1 OS=Homo sapiens GN=TLN1 PE=1 SV=3	HUMAN	2	sp	Q9Y490	TLN1_HUMAN
121	8.61	8.61	15.25	6.472	4.727	tr|D3YTG3|D3YTG3_HUMAN	Target of Nesh-SH3 OS=Homo sapiens GN=ABI3BP PE=1 SV=1	HUMAN	6	tr	D3YTG3	D3YTG3_HUMAN
332	1.5	3.4	17.45	7.554	2.698	sp|P17987|TCPA_HUMAN	T-complex protein 1 subunit alpha OS=Homo sapiens GN=TCP1 PE=1 SV=1	HUMAN	2	sp	P17987	TCPA_HUMAN
160	5.97	5.97	26.28	11.31	6.022	sp|P50990|TCPQ_HUMAN	T-complex protein 1 subunit theta OS=Homo sapiens GN=CCT8 PE=1 SV=4	HUMAN	3	sp	P50990	TCPQ_HUMAN
118	8.94	8.94	7.826	3.318	3.318	tr|J3QSU6|J3QSU6_HUMAN	Tenascin OS=Homo sapiens GN=TNC PE=1 SV=1	HUMAN	6	tr	J3QSU6	J3QSU6_HUMAN
51	20.8	20.8	19.49	9.189	7.069	tr|E7EPZ9|E7EPZ9_HUMAN	Tenascin-X OS=Homo sapiens GN=TNXB PE=1 SV=1	HUMAN	16	tr	E7EPZ9	E7EPZ9_HUMAN
202	4.21	4.21	6.15	6.15	6.15	sp|Q08629|TICN1_HUMAN	Testican-1 OS=Homo sapiens GN=SPOCK1 PE=1 SV=1	HUMAN	3	sp	Q08629	TICN1_HUMAN
212	3.83	3.91	26.62	12.27	6.25	sp|Q8NBS9|TXND5_HUMAN	Thioredoxin domain-containing protein 5 OS=Homo sapiens GN=TXNDC5 PE=1 SV=2	HUMAN	3	sp	Q8NBS9	TXND5_HUMAN
225	3.36	3.36	31.43	22.86	22.86	sp|P10599|THIO_HUMAN	Thioredoxin OS=Homo sapiens GN=TXN PE=1 SV=3	HUMAN	3	sp	P10599	THIO_HUMAN
228	3.31	3.31	24.22	17.58	9.766	sp|P30048|PRDX3_HUMAN	Thioredoxin-dependent peroxide reductase, mitochondrial OS=Homo sapiens GN=PRDX3 PE=1 SV=3	HUMAN	2	sp	P30048	PRDX3_HUMAN
25	37.63	37.63	27.44	20.85	19.66	sp|P07996|TSP1_HUMAN	Thrombospondin-1 OS=Homo sapiens GN=THBS1 PE=1 SV=2	HUMAN	19	sp	P07996	TSP1_HUMAN
77	13.59	16.11	20.31	10.32	7.85	sp|P35442|TSP2_HUMAN	Thrombospondin-2 OS=Homo sapiens GN=THBS2 PE=1 SV=2	HUMAN	8	sp	P35442	TSP2_HUMAN
570	0.08	0.96	9.632	2.132	1.029	sp|Q9UKE5|TNIK_HUMAN	TRAF2 and NCK-interacting protein kinase OS=Homo sapiens GN=TNIK PE=1 SV=1	HUMAN	2	sp	Q9UKE5	TNIK_HUMAN
251	2.55	2.55	14.29	9.938	9.938	sp|Q00577|PURA_HUMAN	Transcriptional activator protein Pur-alpha OS=Homo sapiens GN=PURA PE=1 SV=2	HUMAN	2	sp	Q00577	PURA_HUMAN
17	48.24	48.24	59	47.14	42.9	sp|Q15582|BGH3_HUMAN	Transforming growth factor-beta-induced protein ig-h3 OS=Homo sapiens GN=TGFBI PE=1 SV=1	HUMAN	40	sp	Q15582	BGH3_HUMAN
71	14.65	14.65	68.16	51.74	48.26	sp|Q01995|TAGL_HUMAN	Transgelin OS=Homo sapiens GN=TAGLN PE=1 SV=4	HUMAN	13	sp	Q01995	TAGL_HUMAN
223	3.42	3.42	51.87	30.48	24.6	tr|X6RJP6|X6RJP6_HUMAN	Transgelin-2 (Fragment) OS=Homo sapiens GN=TAGLN2 PE=1 SV=1	HUMAN	6	tr	X6RJP6	X6RJP6_HUMAN
47	22.99	22.99	40.82	25.43	20.6	sp|P55072|TERA_HUMAN	Transitional endoplasmic reticulum ATPase OS=Homo sapiens GN=VCP PE=1 SV=4	HUMAN	14	sp	P55072	TERA_HUMAN
60	17.26	17.26	27.13	18.46	18.46	sp|P29401|TKT_HUMAN	Transketolase OS=Homo sapiens GN=TKT PE=1 SV=3	HUMAN	9	sp	P29401	TKT_HUMAN
243	2.82	2.82	17.94	17.94	17.94	tr|E9PGT1|E9PGT1_HUMAN	Translin OS=Homo sapiens GN=TSN PE=1 SV=1	HUMAN	3	tr	E9PGT1	E9PGT1_HUMAN
132	7.7	7.7	27.62	26.22	19.23	sp|P60174|TPIS_HUMAN	Triosephosphate isomerase OS=Homo sapiens GN=TPI1 PE=1 SV=3	HUMAN	5	sp	P60174	TPIS_HUMAN
142	7.01	18.72	38.11	27.55	27.55	tr|H0YL52|H0YL52_HUMAN	Tropomyosin alpha-1 chain (Fragment) OS=Homo sapiens GN=TPM1 PE=1 SV=1	HUMAN	10	tr	H0YL52	H0YL52_HUMAN
445	0.35	17.54	77.46	48.59	48.59	tr|H0YKX5|H0YKX5_HUMAN	Tropomyosin alpha-1 chain (Fragment) OS=Homo sapiens GN=TPM1 PE=1 SV=1	HUMAN	10	tr	H0YKX5	H0YKX5_HUMAN
179	5.01	17.01	55.07	25.11	25.11	tr|A0A087WWU8|A0A087WWU8_HUMAN	Tropomyosin alpha-3 chain OS=Homo sapiens GN=TPM3 PE=1 SV=1	HUMAN	10	tr	A0A087WWU8	A0A087WWU8_HUMAN
50	21.7	21.7	61.69	35.89	35.89	sp|P67936|TPM4_HUMAN	Tropomyosin alpha-4 chain OS=Homo sapiens GN=TPM4 PE=1 SV=3	HUMAN	12	sp	P67936	TPM4_HUMAN
62	17.11	17.49	49	32.15	30.38	sp|P68363|TBA1B_HUMAN	Tubulin alpha-1B chain OS=Homo sapiens GN=TUBA1B PE=1 SV=1	HUMAN	9	sp	P68363	TBA1B_HUMAN
58	17.99	17.99	39.91	30.05	25.12	tr|Q5JP53|Q5JP53_HUMAN	Tubulin beta chain OS=Homo sapiens GN=TUBB PE=1 SV=1	HUMAN	13	tr	Q5JP53	Q5JP53_HUMAN
355	1.19	13.78	17.82	13.17	12.42	tr|A0A0B4J269|A0A0B4J269_HUMAN	Tubulin beta-3 chain OS=Homo sapiens GN=TUBB3 PE=4 SV=1	HUMAN	11	tr	A0A0B4J269	A0A0B4J269_HUMAN
505	0.16	16.11	38.2	25.39	20.67	sp|P68371|TBB4B_HUMAN	Tubulin beta-4B chain OS=Homo sapiens GN=TUBB4B PE=1 SV=1	HUMAN	12	sp	P68371	TBB4B_HUMAN
315	1.71	1.71	31.88	18.84	14.98	tr|D6RE83|D6RE83_HUMAN	Ubiquitin carboxyl-terminal hydrolase OS=Homo sapiens GN=UCHL1 PE=1 SV=1	HUMAN	3	tr	D6RE83	D6RE83_HUMAN
188	4.57	4.57	64.06	46.88	34.38	sp|P62987|RL40_HUMAN	Ubiquitin-60S ribosomal protein L40 OS=Homo sapiens GN=UBA52 PE=1 SV=2	HUMAN	5	sp	P62987	RL40_HUMAN
322	1.6	1.6	20.65	7.287	4.656	sp|O60701|UGDH_HUMAN	UDP-glucose 6-dehydrogenase OS=Homo sapiens GN=UGDH PE=1 SV=1	HUMAN	2	sp	O60701	UGDH_HUMAN
249	2.6	2.6	13.31	9.886	9.886	tr|F8W031|F8W031_HUMAN	Uncharacterized protein (Fragment) OS=Homo sapiens PE=1 SV=1	HUMAN	2	tr	F8W031	F8W031_HUMAN
259	2.38	2.38	36.42	31.21	26.01	sp|Q969H8|CS010_HUMAN	UPF0556 protein C19orf10 OS=Homo sapiens GN=C19orf10 PE=1 SV=1	HUMAN	4	sp	Q969H8	CS010_HUMAN
227	3.33	3.33	11.41	8.124	4.642	tr|E7EUC7|E7EUC7_HUMAN	UTP--glucose-1-phosphate uridylyltransferase OS=Homo sapiens GN=UGP2 PE=1 SV=1	HUMAN	2	tr	E7EUC7	E7EUC7_HUMAN
90	12.35	12.52	19.47	13.52	12.78	sp|Q6EMK4|VASN_HUMAN	Vasorin OS=Homo sapiens GN=VASN PE=1 SV=1	HUMAN	7	sp	Q6EMK4	VASN_HUMAN
7	82.74	84.7	83.48	75.75	70.17	sp|P08670|VIME_HUMAN	Vimentin OS=Homo sapiens GN=VIM PE=1 SV=4	HUMAN	60	sp	P08670	VIME_HUMAN
113	9.23	9.23	22.84	9.171	5.291	sp|P18206|VINC_HUMAN	Vinculin OS=Homo sapiens GN=VCL PE=1 SV=4	HUMAN	5	sp	P18206	VINC_HUMAN
275	2.05	2.11	11.51	5.23	3.138	sp|P04004|VTNC_HUMAN	Vitronectin OS=Homo sapiens GN=VTN PE=1 SV=1	HUMAN	2	sp	P04004	VTNC_HUMAN
258	2.39	2.39	20.46	7.756	4.125	sp|O75083|WDR1_HUMAN	WD repeat-containing protein 1 OS=Homo sapiens GN=WDR1 PE=1 SV=4	HUMAN	2	sp	O75083	WDR1_HUMAN

## Sheet: primed replicative
N	Unused	Total	%Cov	%Cov(50)	%Cov(95)	Accession	Name	Species	Peptides(95%)	Accession	UNIPROT ID
403	2.88	3.63	11.11	4.416	4.416	sp|Q04446|GLGB_HUMAN	1,4-alpha-glucan-branching enzyme OS=Homo sapiens GN=GBE1 PE=1 SV=3	HUMAN	3	sp	Q04446	GLGB_HUMAN
188	9.88	9.88	73.53	69.61	60.78	sp|P61604|CH10_HUMAN	10 kDa heat shock protein, mitochondrial OS=Homo sapiens GN=HSPE1 PE=1 SV=2	HUMAN	7	sp	P61604	CH10_HUMAN
317	4.45	10.84	54.88	40.24	20.33	sp|P31946|1433B_HUMAN	14-3-3 protein beta/alpha OS=Homo sapiens GN=YWHAB PE=1 SV=3	HUMAN	5	sp	P31946	1433B_HUMAN
205	8.69	14.26	49.8	35.29	35.29	sp|P62258|1433E_HUMAN	14-3-3 protein epsilon OS=Homo sapiens GN=YWHAE PE=1 SV=1	HUMAN	10	sp	P62258	1433E_HUMAN
246	6.44	13.12	41.06	33.33	28.05	sp|Q04917|1433F_HUMAN	14-3-3 protein eta OS=Homo sapiens GN=YWHAH PE=1 SV=4	HUMAN	8	sp	Q04917	1433F_HUMAN
229	7.02	13.01	43.72	29.55	24.29	sp|P61981|1433G_HUMAN	14-3-3 protein gamma OS=Homo sapiens GN=YWHAG PE=1 SV=2	HUMAN	7	sp	P61981	1433G_HUMAN
198	9.2	16.14	53.06	45.31	31.02	sp|P27348|1433T_HUMAN	14-3-3 protein theta OS=Homo sapiens GN=YWHAQ PE=1 SV=1	HUMAN	8	sp	P27348	1433T_HUMAN
112	16.19	16.19	60.57	46.75	41.06	tr|E7EX29|E7EX29_HUMAN	14-3-3 protein zeta/delta (Fragment) OS=Homo sapiens GN=YWHAZ PE=1 SV=1	HUMAN	9	tr	E7EX29	E7EX29_HUMAN
511	1.92	1.92	27.83	6.404	6.404	sp|P62195|PRS8_HUMAN	26S protease regulatory subunit 8 OS=Homo sapiens GN=PSMC5 PE=1 SV=1	HUMAN	2	sp	P62195	PRS8_HUMAN
485	2	3.82	5.247	1.784	1.784	tr|A0A087WW66|A0A087WW66_HUMAN	26S proteasome non-ATPase regulatory subunit 1 OS=Homo sapiens GN=PSMD1 PE=1 SV=1	HUMAN	2	tr	A0A087WW66	A0A087WW66_HUMAN
426	2.53	2.53	10.65	6.452	6.452	sp|O00487|PSDE_HUMAN	26S proteasome non-ATPase regulatory subunit 14 OS=Homo sapiens GN=PSMD14 PE=1 SV=1	HUMAN	2	sp	O00487	PSDE_HUMAN
455	2.2	2.2	16.09	9.962	7.663	sp|Q99714|HCD2_HUMAN	3-hydroxyacyl-CoA dehydrogenase type-2 OS=Homo sapiens GN=HSD17B10 PE=1 SV=3	HUMAN	2	sp	Q99714	HCD2_HUMAN
411	2.74	2.74	42.42	13.64	13.64	sp|P25398|RS12_HUMAN	40S ribosomal protein S12 OS=Homo sapiens GN=RPS12 PE=1 SV=3	HUMAN	2	sp	P25398	RS12_HUMAN
453	2.21	2.21	46.36	29.8	29.8	sp|P62263|RS14_HUMAN	40S ribosomal protein S14 OS=Homo sapiens GN=RPS14 PE=1 SV=3	HUMAN	3	sp	P62263	RS14_HUMAN
208	8.54	8.54	65.75	50.68	45.21	sp|P62249|RS16_HUMAN	40S ribosomal protein S16 OS=Homo sapiens GN=RPS16 PE=1 SV=2	HUMAN	7	sp	P62249	RS16_HUMAN
340	4.01	4.01	59.87	39.47	23.68	sp|P62269|RS18_HUMAN	40S ribosomal protein S18 OS=Homo sapiens GN=RPS18 PE=1 SV=3	HUMAN	4	sp	P62269	RS18_HUMAN
262	5.92	5.92	28.57	22.69	22.69	sp|P60866|RS20_HUMAN	40S ribosomal protein S20 OS=Homo sapiens GN=RPS20 PE=1 SV=1	HUMAN	3	sp	P60866	RS20_HUMAN
649	0.72	0.72	55.56	34.57	34.57	tr|Q8WVC2|Q8WVC2_HUMAN	40S ribosomal protein S21 OS=Homo sapiens GN=RPS21 PE=1 SV=1	HUMAN	2	tr	Q8WVC2	Q8WVC2_HUMAN
298	4.91	4.91	40.58	36.23	36.23	sp|P62857|RS28_HUMAN	40S ribosomal protein S28 OS=Homo sapiens GN=RPS28 PE=1 SV=1	HUMAN	4	sp	P62857	RS28_HUMAN
225	7.53	7.53	55.14	34.98	20.16	sp|P23396|RS3_HUMAN	40S ribosomal protein S3 OS=Homo sapiens GN=RPS3 PE=1 SV=2	HUMAN	5	sp	P23396	RS3_HUMAN
277	5.51	5.51	24.71	21.29	14.45	tr|C9J9K3|C9J9K3_HUMAN	40S ribosomal protein SA (Fragment) OS=Homo sapiens GN=RPSA PE=1 SV=4	HUMAN	3	tr	C9J9K3	C9J9K3_HUMAN
114	16.01	16.01	40.33	33.7	26.8	sp|Q9BRK5|CAB45_HUMAN	45 kDa calcium-binding protein OS=Homo sapiens GN=SDF4 PE=1 SV=1	HUMAN	9	sp	Q9BRK5	CAB45_HUMAN
271	5.71	5.71	18.12	7.143	7.143	sp|P21589|5NTD_HUMAN	5'-nucleotidase OS=Homo sapiens GN=NT5E PE=1 SV=1	HUMAN	3	sp	P21589	5NTD_HUMAN
398	2.99	3	9.317	7.66	5.797	sp|P52209|6PGD_HUMAN	6-phosphogluconate dehydrogenase, decarboxylating OS=Homo sapiens GN=PGD PE=1 SV=3	HUMAN	2	sp	P52209	6PGD_HUMAN
266	5.8	5.8	28.68	16.28	16.28	sp|O95336|6PGL_HUMAN	6-phosphogluconolactonase OS=Homo sapiens GN=PGLS PE=1 SV=2	HUMAN	3	sp	O95336	6PGL_HUMAN
86	21.56	21.56	32.98	28.8	26.18	sp|P10809|CH60_HUMAN	60 kDa heat shock protein, mitochondrial OS=Homo sapiens GN=HSPD1 PE=1 SV=2	HUMAN	12	sp	P10809	CH60_HUMAN
396	3	3	32.49	24.61	6.309	sp|P05388|RLA0_HUMAN	60S acidic ribosomal protein P0 OS=Homo sapiens GN=RPLP0 PE=1 SV=1	HUMAN	2	sp	P05388	RLA0_HUMAN
215	8.03	8.03	80	76.52	69.57	sp|P05387|RLA2_HUMAN	60S acidic ribosomal protein P2 OS=Homo sapiens GN=RPLP2 PE=1 SV=1	HUMAN	4	sp	P05387	RLA2_HUMAN
392	3.08	3.08	41.57	16.85	16.85	sp|P62913|RL11_HUMAN	60S ribosomal protein L11 OS=Homo sapiens GN=RPL11 PE=1 SV=2	HUMAN	3	sp	P62913	RL11_HUMAN
220	7.77	7.77	44.24	33.33	28.48	sp|P30050|RL12_HUMAN	60S ribosomal protein L12 OS=Homo sapiens GN=RPL12 PE=1 SV=1	HUMAN	4	sp	P30050	RL12_HUMAN
362	3.54	3.54	32.63	26.32	26.32	tr|K7ERI7|K7ERI7_HUMAN	60S ribosomal protein L22 OS=Homo sapiens GN=RPL22 PE=1 SV=1	HUMAN	3	tr	K7ERI7	K7ERI7_HUMAN
20	59.01	59.01	61.21	53.03	47.73	sp|P08253|MMP2_HUMAN	72 kDa type IV collagenase OS=Homo sapiens GN=MMP2 PE=1 SV=2	HUMAN	47	sp	P08253	MMP2_HUMAN
9	87.26	87.26	63	60.09	59.02	sp|P11021|GRP78_HUMAN	78 kDa glucose-regulated protein OS=Homo sapiens GN=HSPA5 PE=1 SV=2	HUMAN	59	sp	P11021	GRP78_HUMAN
849	0.09	0.53	29.94	13.56	8.475	tr|H0YN26|H0YN26_HUMAN	Acidic leucine-rich nuclear phosphoprotein 32 family member A OS=Homo sapiens GN=ANP32A PE=1 SV=1	HUMAN	2	tr	H0YN26	H0YN26_HUMAN
287	5.22	5.22	20.32	19.12	15.54	sp|Q92688|AN32B_HUMAN	Acidic leucine-rich nuclear phosphoprotein 32 family member B OS=Homo sapiens GN=ANP32B PE=1 SV=1	HUMAN	5	sp	Q92688	AN32B_HUMAN
236	6.81	6.81	36.67	27.67	17.67	sp|O15144|ARPC2_HUMAN	Actin-related protein 2/3 complex subunit 2 OS=Homo sapiens GN=ARPC2 PE=1 SV=1	HUMAN	5	sp	O15144	ARPC2_HUMAN
293	5.03	5.03	51.69	45.51	23.03	sp|O15145|ARPC3_HUMAN	Actin-related protein 2/3 complex subunit 3 OS=Homo sapiens GN=ARPC3 PE=1 SV=3	HUMAN	5	sp	O15145	ARPC3_HUMAN
371	3.4	3.4	49.01	34.44	20.53	sp|O15511|ARPC5_HUMAN	Actin-related protein 2/3 complex subunit 5 OS=Homo sapiens GN=ARPC5 PE=1 SV=3	HUMAN	2	sp	O15511	ARPC5_HUMAN
146	12.72	12.72	44.14	36.51	31.06	tr|B4DXW1|B4DXW1_HUMAN	Actin-related protein 3 OS=Homo sapiens GN=ACTR3 PE=1 SV=1	HUMAN	9	tr	B4DXW1	B4DXW1_HUMAN
482	2	37.96	60.21	47.21	42.44	sp|P68133|ACTS_HUMAN	Actin, alpha skeletal muscle OS=Homo sapiens GN=ACTA1 PE=1 SV=1	HUMAN	30	sp	P68133	ACTS_HUMAN
24	55.93	55.93	71.2	69.87	61.87	sp|P63261|ACTG_HUMAN	Actin, cytoplasmic 2 OS=Homo sapiens GN=ACTG1 PE=1 SV=1	HUMAN	45	sp	P63261	ACTG_HUMAN
203	8.86	8.86	43.53	34.05	27.59	tr|F8W1A4|F8W1A4_HUMAN	Adenylate kinase 2, mitochondrial OS=Homo sapiens GN=AK2 PE=1 SV=1	HUMAN	6	tr	F8W1A4	F8W1A4_HUMAN
191	9.77	9.77	43.33	28.57	28.57	tr|Q5T9B7|Q5T9B7_HUMAN	Adenylate kinase isoenzyme 1 OS=Homo sapiens GN=AK1 PE=1 SV=1	HUMAN	6	tr	Q5T9B7	Q5T9B7_HUMAN
429	2.46	2.46	23.79	7.579	7.579	sp|Q01518|CAP1_HUMAN	Adenylyl cyclase-associated protein 1 OS=Homo sapiens GN=CAP1 PE=1 SV=5	HUMAN	2	sp	Q01518	CAP1_HUMAN
132	13.78	13.78	13.73	9.672	8.463	sp|Q8IUX7|AEBP1_HUMAN	Adipocyte enhancer-binding protein 1 OS=Homo sapiens GN=AEBP1 PE=1 SV=1	HUMAN	8	sp	Q8IUX7	AEBP1_HUMAN
540	1.6	1.6	47.51	23.2	11.6	sp|P84077|ARF1_HUMAN	ADP-ribosylation factor 1 OS=Homo sapiens GN=ARF1 PE=1 SV=2	HUMAN	2	sp	P84077	ARF1_HUMAN
655	0.67	1.13	30	15.56	11.67	sp|P18085|ARF4_HUMAN	ADP-ribosylation factor 4 OS=Homo sapiens GN=ARF4 PE=1 SV=3	HUMAN	2	sp	P18085	ARF4_HUMAN
374	3.34	3.35	26.85	9.259	4.938	tr|A0A0A0MT30|A0A0A0MT30_HUMAN	Aldo-keto reductase family 1 member C1 OS=Homo sapiens GN=AKR1C1 PE=1 SV=1	HUMAN	2	tr	A0A0A0MT30	A0A0A0MT30_HUMAN
384	3.21	3.21	27.53	13.92	7.911	sp|P15121|ALDR_HUMAN	Aldose reductase OS=Homo sapiens GN=AKR1B1 PE=1 SV=3	HUMAN	3	sp	P15121	ALDR_HUMAN
381	3.24	3.24	18.53	5.722	5.177	sp|P02765|FETUA_HUMAN	Alpha-2-HS-glycoprotein OS=Homo sapiens GN=AHSG PE=1 SV=1	HUMAN	2	sp	P02765	FETUA_HUMAN
487	2	3.19	14.95	5.435	5.435	tr|C9JV77|C9JV77_HUMAN	Alpha-2-HS-glycoprotein OS=Homo sapiens GN=AHSG PE=1 SV=1	HUMAN	2	tr	C9JV77	C9JV77_HUMAN
207	8.6	8.63	15.74	6.377	5.699	sp|P01023|A2MG_HUMAN	Alpha-2-macroglobulin OS=Homo sapiens GN=A2M PE=1 SV=3	HUMAN	9	sp	P01023	A2MG_HUMAN
43	37.67	67.44	51.01	45.4	39.8	sp|P12814|ACTN1_HUMAN	Alpha-actinin-1 OS=Homo sapiens GN=ACTN1 PE=1 SV=2	HUMAN	43	sp	P12814	ACTN1_HUMAN
14	70.49	70.49	69.7	52.8	44.02	sp|O43707|ACTN4_HUMAN	Alpha-actinin-4 OS=Homo sapiens GN=ACTN4 PE=1 SV=2	HUMAN	45	sp	O43707	ACTN4_HUMAN
409	2.76	2.76	39.66	24.71	10.92	tr|E9PR44|E9PR44_HUMAN	Alpha-crystallin B chain (Fragment) OS=Homo sapiens GN=CRYAB PE=1 SV=1	HUMAN	2	tr	E9PR44	E9PR44_HUMAN
29	49.52	49.52	72.81	68.89	65.67	sp|P06733|ENOA_HUMAN	Alpha-enolase OS=Homo sapiens GN=ENO1 PE=1 SV=2	HUMAN	33	sp	P06733	ENOA_HUMAN
333	4.1	4.1	17.36	6.913	4.18	tr|J3KMX3|J3KMX3_HUMAN	Alpha-fetoprotein OS=Homo sapiens GN=AFP PE=1 SV=1	HUMAN	2	tr	J3KMX3	J3KMX3_HUMAN
279	5.4	5.4	47.14	34.76	28.1	sp|Q96IU4|ABHEB_HUMAN	Alpha/beta hydrolase domain-containing protein 14B OS=Homo sapiens GN=ABHD14B PE=1 SV=1	HUMAN	4	sp	Q96IU4	ABHEB_HUMAN
326	4.23	4.23	8.583	3.413	3.413	sp|P15144|AMPN_HUMAN	Aminopeptidase N OS=Homo sapiens GN=ANPEP PE=1 SV=4	HUMAN	3	sp	P15144	AMPN_HUMAN
316	4.47	4.47	12.71	6.815	5.767	sp|Q06481|APLP2_HUMAN	Amyloid-like protein 2 OS=Homo sapiens GN=APLP2 PE=1 SV=2	HUMAN	3	sp	Q06481	APLP2_HUMAN
160	11.33	11.33	53.18	28.61	25.43	sp|P04083|ANXA1_HUMAN	Annexin A1 OS=Homo sapiens GN=ANXA1 PE=1 SV=2	HUMAN	6	sp	P04083	ANXA1_HUMAN
46	35.61	35.61	68.44	57.52	53.39	sp|P07355|ANXA2_HUMAN	Annexin A2 OS=Homo sapiens GN=ANXA2 PE=1 SV=2	HUMAN	21	sp	P07355	ANXA2_HUMAN
361	3.55	3.55	27.19	13.44	5.625	sp|P08758|ANXA5_HUMAN	Annexin A5 OS=Homo sapiens GN=ANXA5 PE=1 SV=2	HUMAN	2	sp	P08758	ANXA5_HUMAN
346	3.97	3.97	21.69	5.349	4.012	sp|P08133|ANXA6_HUMAN	Annexin A6 OS=Homo sapiens GN=ANXA6 PE=1 SV=3	HUMAN	2	sp	P08133	ANXA6_HUMAN
224	7.63	7.63	29.31	12.5	9.267	sp|P01008|ANT3_HUMAN	Antithrombin-III OS=Homo sapiens GN=SERPINC1 PE=1 SV=1	HUMAN	6	sp	P01008	ANT3_HUMAN
512	1.89	1.89	34.81	27.22	12.03	tr|M0QYZ2|M0QYZ2_HUMAN	AP-2 complex subunit sigma OS=Homo sapiens GN=AP2S1 PE=1 SV=1	HUMAN	2	tr	M0QYZ2	M0QYZ2_HUMAN
631	0.81	0.83	26.53	10.2	10.2	tr|F8W696|F8W696_HUMAN	Apolipoprotein A-I OS=Homo sapiens GN=APOA1 PE=1 SV=1	HUMAN	2	tr	F8W696	F8W696_HUMAN
572	1.27	1.27	25.58	16.28	11.63	tr|Q5SRP5|Q5SRP5_HUMAN	Apolipoprotein M OS=Homo sapiens GN=APOM PE=1 SV=1	HUMAN	2	tr	Q5SRP5	Q5SRP5_HUMAN
456	2.17	2.25	21.35	15.1	12.5	sp|Q07812|BAX_HUMAN	Apoptosis regulator BAX OS=Homo sapiens GN=BAX PE=1 SV=1	HUMAN	2	sp	Q07812	BAX_HUMAN
389	3.13	4.51	18.58	14.16	8.555	tr|F5H6T1|F5H6T1_HUMAN	ARP2 actin-related protein 2 homolog (Yeast), isoform CRA_d OS=Homo sapiens GN=ACTR2 PE=1 SV=2	HUMAN	3	tr	F5H6T1	F5H6T1_HUMAN
349	3.92	3.92	41.54	21.54	16.92	sp|Q15121|PEA15_HUMAN	Astrocytic phosphoprotein PEA-15 OS=Homo sapiens GN=PEA15 PE=1 SV=2	HUMAN	3	sp	Q15121	PEA15_HUMAN
125	14.25	14.25	31.76	23.63	20.6	sp|P06576|ATPB_HUMAN	ATP synthase subunit beta, mitochondrial OS=Homo sapiens GN=ATP5B PE=1 SV=3	HUMAN	8	sp	P06576	ATPB_HUMAN
152	12.25	12.25	29.61	12.35	8.084	sp|P53396|ACLY_HUMAN	ATP-citrate synthase OS=Homo sapiens GN=ACLY PE=1 SV=3	HUMAN	7	sp	P53396	ACLY_HUMAN
437	2.36	2.36	48.34	9.479	9.479	sp|O95816|BAG2_HUMAN	BAG family molecular chaperone regulator 2 OS=Homo sapiens GN=BAG2 PE=1 SV=1	HUMAN	2	sp	O95816	BAG2_HUMAN
16	68.17	68.18	22.98	14.17	12.94	sp|P98160|PGBM_HUMAN	Basement membrane-specific heparan sulfate proteoglycan core protein OS=Homo sapiens GN=HSPG2 PE=1 SV=4	HUMAN	47	sp	P98160	PGBM_HUMAN
342	4	4	21.36	4.02	4.02	sp|P15291|B4GT1_HUMAN	Beta-1,4-galactosyltransferase 1 OS=Homo sapiens GN=B4GALT1 PE=1 SV=5	HUMAN	2	sp	P15291	B4GT1_HUMAN
406	2.8	2.8	42.86	16.81	16.81	sp|P61769|B2MG_HUMAN	Beta-2-microglobulin OS=Homo sapiens GN=B2M PE=1 SV=1	HUMAN	2	sp	P61769	B2MG_HUMAN
221	7.76	7.76	38.67	15.47	9.712	sp|P07686|HEXB_HUMAN	Beta-hexosaminidase subunit beta OS=Homo sapiens GN=HEXB PE=1 SV=3	HUMAN	4	sp	P07686	HEXB_HUMAN
165	10.99	13.04	31.79	25	22.55	sp|P21810|PGS1_HUMAN	Biglycan OS=Homo sapiens GN=BGN PE=1 SV=2	HUMAN	7	sp	P21810	PGS1_HUMAN
334	4.09	4.09	51.98	25.99	15.42	sp|P80723|BASP1_HUMAN	Brain acid soluble protein 1 OS=Homo sapiens GN=BASP1 PE=1 SV=2	HUMAN	2	sp	P80723	BASP1_HUMAN
175	10.36	10.37	21.67	21.67	21.67	tr|A0A0A6YY95|A0A0A6YY95_HUMAN	C-type lectin domain family 11 member A OS=Homo sapiens GN=CLEC11A PE=1 SV=1	HUMAN	6	tr	A0A0A6YY95	A0A0A6YY95_HUMAN
886	0.07	0.68	22.81	14.91	14.91	sp|P42830|CXCL5_HUMAN	C-X-C motif chemokine 5 OS=Homo sapiens GN=CXCL5 PE=1 SV=1	HUMAN	2	sp	P42830	CXCL5_HUMAN
522	1.74	1.74	16.81	16.81	16.81	tr|D6RF92|D6RF92_HUMAN	C-X-C motif chemokine OS=Homo sapiens GN=CXCL6 PE=1 SV=1	HUMAN	3	tr	D6RF92	D6RF92_HUMAN
442	2.32	2.33	6.035	0.51	0.51	sp|Q4AC94|C2CD3_HUMAN	C2 domain-containing protein 3 OS=Homo sapiens GN=C2CD3 PE=1 SV=4	HUMAN	2	sp	Q4AC94	C2CD3_HUMAN
291	5.06	5.06	12.36	7.506	4.305	sp|P19022|CADH2_HUMAN	Cadherin-2 OS=Homo sapiens GN=CDH2 PE=1 SV=4	HUMAN	3	sp	P19022	CADH2_HUMAN
337	4.03	4.03	30.26	13.6	13.6	sp|Q9HB71|CYBP_HUMAN	Calcyclin-binding protein OS=Homo sapiens GN=CACYBP PE=1 SV=2	HUMAN	2	sp	Q9HB71	CYBP_HUMAN
88	21.25	21.25	43.47	32.84	25.19	tr|E9PGZ1|E9PGZ1_HUMAN	Caldesmon OS=Homo sapiens GN=CALD1 PE=1 SV=1	HUMAN	13	tr	E9PGZ1	E9PGZ1_HUMAN
824	0.11	19.53	43.38	22.07	15.38	sp|Q05682|CALD1_HUMAN	Caldesmon OS=Homo sapiens GN=CALD1 PE=1 SV=3	HUMAN	12	sp	Q05682	CALD1_HUMAN
156	11.87	11.87	13.66	8.461	7.747	sp|O94985|CSTN1_HUMAN	Calsyntenin-1 OS=Homo sapiens GN=CLSTN1 PE=1 SV=1	HUMAN	7	sp	O94985	CSTN1_HUMAN
185	9.97	9.97	44.13	25.4	25.4	sp|O43852|CALU_HUMAN	Calumenin OS=Homo sapiens GN=CALU PE=1 SV=2	HUMAN	6	sp	O43852	CALU_HUMAN
142	12.96	12.96	50.17	37.87	37.21	tr|B1AK88|B1AK88_HUMAN	Capping protein (Actin filament) muscle Z-line, beta, isoform CRA_d OS=Homo sapiens GN=CAPZB PE=1 SV=1	HUMAN	11	tr	B1AK88	B1AK88_HUMAN
430	2.44	2.44	22.09	8.835	4.819	tr|X6R8A1|X6R8A1_HUMAN	Carboxypeptidase OS=Homo sapiens GN=CTSA PE=1 SV=1	HUMAN	2	tr	X6R8A1	X6R8A1_HUMAN
91	20.74	22.67	29.33	23.38	20.74	sp|P49747|COMP_HUMAN	Cartilage oligomeric matrix protein OS=Homo sapiens GN=COMP PE=1 SV=2	HUMAN	18	sp	P49747	COMP_HUMAN
139	13.09	13.09	38.94	30.97	26.84	sp|P07858|CATB_HUMAN	Cathepsin B OS=Homo sapiens GN=CTSB PE=1 SV=3	HUMAN	10	sp	P07858	CATB_HUMAN
97	19.25	19.25	40.53	28.16	25.97	sp|P07339|CATD_HUMAN	Cathepsin D OS=Homo sapiens GN=CTSD PE=1 SV=1	HUMAN	12	sp	P07339	CATD_HUMAN
397	3	3	24.44	9.778	9.778	tr|Q5T8F0|Q5T8F0_HUMAN	Cathepsin L1 OS=Homo sapiens GN=CTSL PE=1 SV=1	HUMAN	2	tr	Q5T8F0	Q5T8F0_HUMAN
197	9.22	9.22	37.08	30.81	23.5	sp|P36222|CH3L1_HUMAN	Chitinase-3-like protein 1 OS=Homo sapiens GN=CHI3L1 PE=1 SV=2	HUMAN	6	sp	P36222	CH3L1_HUMAN
167	10.89	11.66	39	38.17	38.17	sp|O00299|CLIC1_HUMAN	Chloride intracellular channel protein 1 OS=Homo sapiens GN=CLIC1 PE=1 SV=4	HUMAN	7	sp	O00299	CLIC1_HUMAN
143	12.94	12.94	52.17	40.71	35.57	sp|Q9Y696|CLIC4_HUMAN	Chloride intracellular channel protein 4 OS=Homo sapiens GN=CLIC4 PE=1 SV=4	HUMAN	8	sp	Q9Y696	CLIC4_HUMAN
637	0.77	2.68	19.78	1.514	1.514	tr|H0Y853|H0Y853_HUMAN	Cilia- and flagella-associated protein 44 (Fragment) OS=Homo sapiens GN=CFAP44 PE=1 SV=1	HUMAN	2	tr	H0Y853	H0Y853_HUMAN
45	36.01	36.01	33.25	17.55	15.16	sp|Q00610|CLH1_HUMAN	Clathrin heavy chain 1 OS=Homo sapiens GN=CLTC PE=1 SV=5	HUMAN	20	sp	Q00610	CLH1_HUMAN
451	2.22	2.22	28.63	6.452	6.452	sp|P09496|CLCA_HUMAN	Clathrin light chain A OS=Homo sapiens GN=CLTA PE=1 SV=1	HUMAN	2	sp	P09496	CLCA_HUMAN
289	5.19	5.19	39.65	30.4	25.11	sp|O43809|CPSF5_HUMAN	Cleavage and polyadenylation specificity factor subunit 5 OS=Homo sapiens GN=NUDT21 PE=1 SV=1	HUMAN	5	sp	O43809	CPSF5_HUMAN
60	30.54	30.54	44.1	40.09	36.97	sp|P10909|CLUS_HUMAN	Clusterin OS=Homo sapiens GN=CLU PE=1 SV=1	HUMAN	19	sp	P10909	CLUS_HUMAN
305	4.74	4.74	64.08	55.63	33.8	sp|Q14019|COTL1_HUMAN	Coactosin-like protein OS=Homo sapiens GN=COTL1 PE=1 SV=3	HUMAN	6	sp	Q14019	COTL1_HUMAN
514	1.82	3.69	4.755	1.66	1.122	tr|A0A0A0MRJ7|A0A0A0MRJ7_HUMAN	Coagulation factor V OS=Homo sapiens GN=F5 PE=1 SV=1	HUMAN	3	tr	A0A0A0MRJ7	A0A0A0MRJ7_HUMAN
154	11.96	11.96	53.92	45.1	41.18	tr|E9PK25|E9PK25_HUMAN	Cofilin-1 OS=Homo sapiens GN=CFL1 PE=1 SV=1	HUMAN	7	tr	E9PK25	E9PK25_HUMAN
329	4.19	10.09	58.43	43.98	43.98	sp|Q9Y281|COF2_HUMAN	Cofilin-2 OS=Homo sapiens GN=CFL2 PE=1 SV=1	HUMAN	6	sp	Q9Y281	COF2_HUMAN
55	31.95	31.95	36.21	21.05	19.68	sp|Q76M96|CCD80_HUMAN	Coiled-coil domain-containing protein 80 OS=Homo sapiens GN=CCDC80 PE=1 SV=1	HUMAN	16	sp	Q76M96	CCD80_HUMAN
7	129.52	129.67	79.44	73.91	71.45	sp|P02452|CO1A1_HUMAN	Collagen alpha-1(I) chain OS=Homo sapiens GN=COL1A1 PE=1 SV=5	HUMAN	424	sp	P02452	CO1A1_HUMAN
30	47.74	47.75	60.16	37.11	32.06	sp|P02461|CO3A1_HUMAN	Collagen alpha-1(III) chain OS=Homo sapiens GN=COL3A1 PE=1 SV=4	HUMAN	101	sp	P02461	CO3A1_HUMAN
54	32.16	32.16	39.45	22.25	17.46	sp|P20908|CO5A1_HUMAN	Collagen alpha-1(V) chain OS=Homo sapiens GN=COL5A1 PE=1 SV=3	HUMAN	28	sp	P20908	CO5A1_HUMAN
12	73.77	73.77	49.12	39.08	37.23	tr|A0A087X0S5|A0A087X0S5_HUMAN	Collagen alpha-1(VI) chain OS=Homo sapiens GN=COL6A1 PE=1 SV=1	HUMAN	51	tr	A0A087X0S5	A0A087X0S5_HUMAN
2	197.11	197.11	52.06	45.36	40.69	tr|D6RGG3|D6RGG3_HUMAN	Collagen alpha-1(XII) chain OS=Homo sapiens GN=COL12A1 PE=1 SV=1	HUMAN	117	tr	D6RGG3	D6RGG3_HUMAN
258	6.09	8.22	19.99	4.176	3.285	sp|Q05707|COEA1_HUMAN	Collagen alpha-1(XIV) chain OS=Homo sapiens GN=COL14A1 PE=1 SV=3	HUMAN	5	sp	Q05707	COEA1_HUMAN
4	158.61	158.61	93.41	84.26	84.04	sp|P08123|CO1A2_HUMAN	Collagen alpha-2(I) chain OS=Homo sapiens GN=COL1A2 PE=1 SV=7	HUMAN	366	sp	P08123	CO1A2_HUMAN
240	6.68	7.55	19.45	4.147	3.388	sp|P08572|CO4A2_HUMAN	Collagen alpha-2(IV) chain OS=Homo sapiens GN=COL4A2 PE=1 SV=4	HUMAN	5	sp	P08572	CO4A2_HUMAN
141	13.01	13.11	49.57	9.94	9.006	sp|P05997|CO5A2_HUMAN	Collagen alpha-2(V) chain OS=Homo sapiens GN=COL5A2 PE=1 SV=3	HUMAN	11	sp	P05997	CO5A2_HUMAN
47	35.18	35.18	44.95	27.18	19.82	sp|P12110|CO6A2_HUMAN	Collagen alpha-2(VI) chain OS=Homo sapiens GN=COL6A2 PE=1 SV=4	HUMAN	19	sp	P12110	CO6A2_HUMAN
428	2.47	182.37	58.15	46.01	42.31	tr|E7ENL6|E7ENL6_HUMAN	Collagen alpha-3(VI) chain OS=Homo sapiens GN=COL6A3 PE=1 SV=2	HUMAN	107	tr	E7ENL6	E7ENL6_HUMAN
3	196.89	196.89	54.67	42.84	39.09	sp|P12111|CO6A3_HUMAN	Collagen alpha-3(VI) chain OS=Homo sapiens GN=COL6A3 PE=1 SV=5	HUMAN	116	sp	P12111	CO6A3_HUMAN
285	5.28	5.28	27.16	23.87	18.93	sp|Q96CG8|CTHR1_HUMAN	Collagen triple helix repeat-containing protein 1 OS=Homo sapiens GN=CTHRC1 PE=1 SV=1	HUMAN	5	sp	Q96CG8	CTHR1_HUMAN
386	3.18	3.21	22.22	19.75	9.053	sp|Q9BXJ0|C1QT5_HUMAN	Complement C1q tumor necrosis factor-related protein 5 OS=Homo sapiens GN=C1QTNF5 PE=1 SV=1	HUMAN	2	sp	Q9BXJ0	C1QT5_HUMAN
87	21.44	21.46	38.11	26.98	23.64	tr|B4DPQ0|B4DPQ0_HUMAN	Complement C1r subcomponent OS=Homo sapiens GN=C1R PE=1 SV=1	HUMAN	17	tr	B4DPQ0	B4DPQ0_HUMAN
65	29.38	29.38	34.59	27.33	26.31	sp|P09871|C1S_HUMAN	Complement C1s subcomponent OS=Homo sapiens GN=C1S PE=1 SV=1	HUMAN	19	sp	P09871	C1S_HUMAN
34	42.63	42.81	35.66	21.83	19.36	sp|P01024|CO3_HUMAN	Complement C3 OS=Homo sapiens GN=C3 PE=1 SV=2	HUMAN	25	sp	P01024	CO3_HUMAN
195	9.38	9.4	15.61	6.36	4.711	tr|F5GXS0|F5GXS0_HUMAN	Complement C4-B OS=Homo sapiens GN=C4B PE=1 SV=1	HUMAN	6	tr	F5GXS0	F5GXS0_HUMAN
222	7.67	7.67	56.92	40.71	30.43	sp|P00746|CFAD_HUMAN	Complement factor D OS=Homo sapiens GN=CFD PE=1 SV=5	HUMAN	5	sp	P00746	CFAD_HUMAN
415	2.7	2.7	31.27	10.55	7.636	sp|Q9UBW8|CSN7A_HUMAN	COP9 signalosome complex subunit 7a OS=Homo sapiens GN=COPS7A PE=1 SV=1	HUMAN	2	sp	Q9UBW8	CSN7A_HUMAN
166	10.96	10.96	19.62	16.03	13.92	sp|Q9ULV4|COR1C_HUMAN	Coronin-1C OS=Homo sapiens GN=CORO1C PE=1 SV=1	HUMAN	6	sp	Q9ULV4	COR1C_HUMAN
360	3.56	3.56	66.33	45.92	45.92	sp|P04080|CYTB_HUMAN	Cystatin-B OS=Homo sapiens GN=CSTB PE=1 SV=2	HUMAN	3	sp	P04080	CYTB_HUMAN
148	12.59	12.59	57.53	37.67	37.67	sp|P01034|CYTC_HUMAN	Cystatin-C OS=Homo sapiens GN=CST3 PE=1 SV=1	HUMAN	10	sp	P01034	CYTC_HUMAN
274	5.6	5.6	43.13	31.25	31.25	tr|E9PP21|E9PP21_HUMAN	Cysteine and glycine-rich protein 1 OS=Homo sapiens GN=CSRP1 PE=1 SV=1	HUMAN	3	tr	E9PP21	E9PP21_HUMAN
223	7.64	7.64	65.35	64.36	41.58	tr|C9JFR7|C9JFR7_HUMAN	Cytochrome c (Fragment) OS=Homo sapiens GN=CYCS PE=1 SV=1	HUMAN	6	tr	C9JFR7	C9JFR7_HUMAN
593	1.12	1.12	48.06	33.33	23.26	sp|P10606|COX5B_HUMAN	Cytochrome c oxidase subunit 5B, mitochondrial OS=Homo sapiens GN=COX5B PE=1 SV=2	HUMAN	2	sp	P10606	COX5B_HUMAN
255	6.12	6.12	31.04	12.09	9.716	sp|O75462|CRLF1_HUMAN	Cytokine receptor-like factor 1 OS=Homo sapiens GN=CRLF1 PE=1 SV=1	HUMAN	3	sp	O75462	CRLF1_HUMAN
400	2.98	2.98	11.37	8.421	4	sp|Q96KP4|CNDP2_HUMAN	Cytosolic non-specific dipeptidase OS=Homo sapiens GN=CNDP2 PE=1 SV=2	HUMAN	2	sp	Q96KP4	CNDP2_HUMAN
39	39.68	39.68	61.56	57.66	55.99	sp|P07585|PGS2_HUMAN	Decorin OS=Homo sapiens GN=DCN PE=1 SV=1	HUMAN	35	sp	P07585	PGS2_HUMAN
431	2.44	2.44	22.44	12.82	12.82	tr|F5H796|F5H796_HUMAN	Diablo homolog, mitochondrial (Fragment) OS=Homo sapiens GN=DIABLO PE=1 SV=4	HUMAN	2	tr	F5H796	F5H796_HUMAN
366	3.48	3.48	20.99	8.642	6.584	tr|E9PEX6|E9PEX6_HUMAN	Dihydrolipoyl dehydrogenase, mitochondrial OS=Homo sapiens GN=DLD PE=1 SV=1	HUMAN	2	tr	E9PEX6	E9PEX6_HUMAN
71	24.44	24.44	44.58	33.39	28.85	sp|Q16555|DPYL2_HUMAN	Dihydropyrimidinase-related protein 2 OS=Homo sapiens GN=DPYSL2 PE=1 SV=1	HUMAN	14	sp	Q16555	DPYL2_HUMAN
668	0.6	2.82	25.79	9.825	5.614	sp|Q14195|DPYL3_HUMAN	Dihydropyrimidinase-related protein 3 OS=Homo sapiens GN=DPYSL3 PE=1 SV=1	HUMAN	3	sp	Q14195	DPYL3_HUMAN
519	1.77	1.77	13.9	4.679	4.679	sp|O14672|ADA10_HUMAN	Disintegrin and metalloproteinase domain-containing protein 10 OS=Homo sapiens GN=ADAM10 PE=1 SV=1	HUMAN	3	sp	O14672	ADA10_HUMAN
407	2.77	2.77	8.691	3.63	2.86	sp|O43184|ADA12_HUMAN	Disintegrin and metalloproteinase domain-containing protein 12 OS=Homo sapiens GN=ADAM12 PE=1 SV=3	HUMAN	3	sp	O43184	ADA12_HUMAN
629	0.82	0.83	7.858	5.393	5.393	sp|Q16643|DREB_HUMAN	Drebrin OS=Homo sapiens GN=DBN1 PE=1 SV=4	HUMAN	2	sp	Q16643	DREB_HUMAN
639	0.76	0.76	19.1	13.48	13.48	sp|Q96FJ2|DYL2_HUMAN	Dynein light chain 2, cytoplasmic OS=Homo sapiens GN=DYNLL2 PE=1 SV=1	HUMAN	2	sp	Q96FJ2	DYL2_HUMAN
673	0.59	0.59	47.92	29.17	29.17	sp|Q9NP97|DLRB1_HUMAN	Dynein light chain roadblock-type 1 OS=Homo sapiens GN=DYNLRB1 PE=1 SV=3	HUMAN	2	sp	Q9NP97	DLRB1_HUMAN
332	4.11	4.11	20.02	4.186	3.167	tr|E7EUF1|E7EUF1_HUMAN	Ectonucleotide pyrophosphatase/phosphodiesterase family member 2 OS=Homo sapiens GN=ENPP2 PE=1 SV=1	HUMAN	2	tr	E7EUF1	E7EUF1_HUMAN
110	16.45	16.45	34.48	31.44	21.3	sp|Q12805|FBLN3_HUMAN	EGF-containing fibulin-like extracellular matrix protein 1 OS=Homo sapiens GN=EFEMP1 PE=1 SV=2	HUMAN	15	sp	Q12805	FBLN3_HUMAN
391	3.1	3.1	31.87	29.12	19.78	tr|H0YET5|H0YET5_HUMAN	EGF-containing fibulin-like extracellular matrix protein 2 (Fragment) OS=Homo sapiens GN=EFEMP2 PE=1 SV=1	HUMAN	2	tr	H0YET5	H0YET5_HUMAN
189	9.81	9.81	36.97	12.32	12.32	tr|E7ENM0|E7ENM0_HUMAN	Elastin OS=Homo sapiens GN=ELN PE=1 SV=1	HUMAN	5	tr	E7ENM0	E7ENM0_HUMAN
354	3.73	3.86	29.33	19.11	12.44	sp|P24534|EF1B_HUMAN	Elongation factor 1-beta OS=Homo sapiens GN=EEF1B2 PE=1 SV=3	HUMAN	2	sp	P24534	EF1B_HUMAN
336	4.06	4.06	22.24	6.169	3.443	tr|E9PRY8|E9PRY8_HUMAN	Elongation factor 1-delta OS=Homo sapiens GN=EEF1D PE=1 SV=1	HUMAN	2	tr	E9PRY8	E9PRY8_HUMAN
192	9.7	9.7	26.09	10.76	10.76	sp|P26641|EF1G_HUMAN	Elongation factor 1-gamma OS=Homo sapiens GN=EEF1G PE=1 SV=3	HUMAN	5	sp	P26641	EF1G_HUMAN
159	11.35	11.41	21.68	11.77	11.19	sp|P13639|EF2_HUMAN	Elongation factor 2 OS=Homo sapiens GN=EEF2 PE=1 SV=4	HUMAN	8	sp	P13639	EF2_HUMAN
123	14.48	14.48	47.89	35.63	31.03	sp|P30040|ERP29_HUMAN	Endoplasmic reticulum resident protein 29 OS=Homo sapiens GN=ERP29 PE=1 SV=4	HUMAN	8	sp	P30040	ERP29_HUMAN
19	60.79	60.79	50.81	40.1	39.23	sp|P14625|ENPL_HUMAN	Endoplasmin OS=Homo sapiens GN=HSP90B1 PE=1 SV=1	HUMAN	38	sp	P14625	ENPL_HUMAN
209	8.46	8.46	12.15	5.812	5.812	sp|Q9HCU0|CD248_HUMAN	Endosialin OS=Homo sapiens GN=CD248 PE=1 SV=1	HUMAN	5	sp	Q9HCU0	CD248_HUMAN
740	0.25	0.25	40.38	16.35	16.35	sp|P84090|ERH_HUMAN	Enhancer of rudimentary homolog OS=Homo sapiens GN=ERH PE=1 SV=1	HUMAN	2	sp	P84090	ERH_HUMAN
176	10.34	24.7	75.43	58.19	40.52	tr|Q5HYB6|Q5HYB6_HUMAN	Epididymis luminal protein 189 OS=Homo sapiens GN=DKFZp686J1372 PE=1 SV=1	HUMAN	13	tr	Q5HYB6	Q5HYB6_HUMAN
399	2.98	2.98	20.2	9.36	6.158	sp|P60842|IF4A1_HUMAN	Eukaryotic initiation factor 4A-I OS=Homo sapiens GN=EIF4A1 PE=1 SV=1	HUMAN	2	sp	P60842	IF4A1_HUMAN
200	9.13	9.13	49.46	22.04	17.74	tr|I3L504|I3L504_HUMAN	Eukaryotic translation initiation factor 5A-1 OS=Homo sapiens GN=EIF5A PE=1 SV=1	HUMAN	6	tr	I3L504	I3L504_HUMAN
350	3.91	3.91	33.88	28.98	11.84	sp|P56537|IF6_HUMAN	Eukaryotic translation initiation factor 6 OS=Homo sapiens GN=EIF6 PE=1 SV=1	HUMAN	3	sp	P56537	IF6_HUMAN
116	15.37	15.37	34.07	22.78	21.11	sp|Q16610|ECM1_HUMAN	Extracellular matrix protein 1 OS=Homo sapiens GN=ECM1 PE=1 SV=2	HUMAN	11	sp	Q16610	ECM1_HUMAN
218	7.88	7.88	33.75	22.5	20	sp|P08294|SODE_HUMAN	Extracellular superoxide dismutase [Cu-Zn] OS=Homo sapiens GN=SOD3 PE=1 SV=2	HUMAN	4	sp	P08294	SODE_HUMAN
425	2.53	2.54	31.12	15.03	9.79	sp|P52907|CAZA1_HUMAN	F-actin-capping protein subunit alpha-1 OS=Homo sapiens GN=CAPZA1 PE=1 SV=3	HUMAN	2	sp	P52907	CAZA1_HUMAN
322	4.29	4.29	14.35	5.485	2.954	tr|A0A087WTP3|A0A087WTP3_HUMAN	Far upstream element-binding protein 2 OS=Homo sapiens GN=KHSRP PE=1 SV=1	HUMAN	2	tr	A0A087WTP3	A0A087WTP3_HUMAN
267	5.78	5.98	25.76	10.34	9.331	sp|Q16658|FSCN1_HUMAN	Fascin OS=Homo sapiens GN=FSCN1 PE=1 SV=3	HUMAN	4	sp	Q16658	FSCN1_HUMAN
433	2.41	2.43	28.79	12.88	12.88	tr|S4R371|S4R371_HUMAN	Fatty acid-binding protein, heart (Fragment) OS=Homo sapiens GN=FABP3 PE=1 SV=1	HUMAN	2	tr	S4R371	S4R371_HUMAN
70	25.64	25.64	14.25	8.29	6.931	sp|P35555|FBN1_HUMAN	Fibrillin-1 OS=Homo sapiens GN=FBN1 PE=1 SV=3	HUMAN	22	sp	P35555	FBN1_HUMAN
376	3.29	3.29	24.74	14.95	9.794	sp|P21781|FGF7_HUMAN	Fibroblast growth factor 7 OS=Homo sapiens GN=FGF7 PE=1 SV=1	HUMAN	2	sp	P21781	FGF7_HUMAN
243	6.51	6.51	24.73	22.87	18.62	sp|Q06828|FMOD_HUMAN	Fibromodulin OS=Homo sapiens GN=FMOD PE=1 SV=2	HUMAN	4	sp	Q06828	FMOD_HUMAN
1	268.17	268.17	73.72	68.99	61.9	sp|P02751|FINC_HUMAN	Fibronectin OS=Homo sapiens GN=FN1 PE=1 SV=4	HUMAN	320	sp	P02751	FINC_HUMAN
85	21.58	21.58	31.35	23.16	21.64	tr|B1AHL2|B1AHL2_HUMAN	Fibulin-1 OS=Homo sapiens GN=FBLN1 PE=1 SV=1	HUMAN	15	tr	B1AHL2	B1AHL2_HUMAN
202	8.93	18.68	30.87	19.49	17.92	sp|P23142|FBLN1_HUMAN	Fibulin-1 OS=Homo sapiens GN=FBLN1 PE=1 SV=4	HUMAN	13	sp	P23142	FBLN1_HUMAN
157	11.66	11.74	20.1	10.98	6.419	sp|P98095|FBLN2_HUMAN	Fibulin-2 OS=Homo sapiens GN=FBLN2 PE=1 SV=2	HUMAN	7	sp	P98095	FBLN2_HUMAN
251	6.33	6.33	47.13	38.85	21.66	tr|H0YJ31|H0YJ31_HUMAN	Fibulin-5 (Fragment) OS=Homo sapiens GN=FBLN5 PE=1 SV=1	HUMAN	3	tr	H0YJ31	H0YJ31_HUMAN
5	131.85	131.85	52.63	38.63	36.6	tr|Q60FE5|Q60FE5_HUMAN	Filamin A OS=Homo sapiens GN=FLNA PE=1 SV=1	HUMAN	71	tr	Q60FE5	Q60FE5_HUMAN
26	53.04	59.72	33.47	19.87	16.03	sp|O75369|FLNB_HUMAN	Filamin-B OS=Homo sapiens GN=FLNB PE=1 SV=2	HUMAN	31	sp	O75369	FLNB_HUMAN
15	69.8	78.5	36.95	23.82	20.66	sp|Q14315|FLNC_HUMAN	Filamin-C OS=Homo sapiens GN=FLNC PE=1 SV=3	HUMAN	42	sp	Q14315	FLNC_HUMAN
180	10.15	10.15	43.69	38.83	26.7	sp|P30043|BLVRB_HUMAN	Flavin reductase (NADPH) OS=Homo sapiens GN=BLVRB PE=1 SV=3	HUMAN	6	sp	P30043	BLVRB_HUMAN
212	8.2	8.21	47.73	19.48	17.21	sp|Q12841|FSTL1_HUMAN	Follistatin-related protein 1 OS=Homo sapiens GN=FSTL1 PE=1 SV=1	HUMAN	7	sp	Q12841	FSTL1_HUMAN
59	30.84	30.84	50.54	46.47	46.47	tr|J3KPS3|J3KPS3_HUMAN	Fructose-bisphosphate aldolase OS=Homo sapiens GN=ALDOA PE=1 SV=1	HUMAN	18	tr	J3KPS3	J3KPS3_HUMAN
170	10.73	10.73	71.11	52.59	41.48	sp|P09382|LEG1_HUMAN	Galectin-1 OS=Homo sapiens GN=LGALS1 PE=1 SV=2	HUMAN	9	sp	P09382	LEG1_HUMAN
241	6.54	6.54	36.8	35.6	32.8	sp|P17931|LEG3_HUMAN	Galectin-3 OS=Homo sapiens GN=LGALS3 PE=1 SV=5	HUMAN	8	sp	P17931	LEG3_HUMAN
63	29.51	29.51	47.35	33.68	31.62	sp|Q08380|LG3BP_HUMAN	Galectin-3-binding protein OS=Homo sapiens GN=LGALS3BP PE=1 SV=1	HUMAN	16	sp	Q08380	LG3BP_HUMAN
390	3.12	3.12	17.62	13.47	13.47	sp|P17900|SAP3_HUMAN	Ganglioside GM2 activator OS=Homo sapiens GN=GM2A PE=1 SV=4	HUMAN	3	sp	P17900	SAP3_HUMAN
68	27.7	27.7	49.74	36.45	30.31	sp|P06396|GELS_HUMAN	Gelsolin OS=Homo sapiens GN=GSN PE=1 SV=1	HUMAN	18	sp	P06396	GELS_HUMAN
36	41.1	41.1	63.57	60.3	56.78	sp|P07093|GDN_HUMAN	Glia-derived nexin OS=Homo sapiens GN=SERPINE2 PE=1 SV=1	HUMAN	28	sp	P07093	GDN_HUMAN
111	16.4	16.4	31.03	21.5	20	tr|K7ELL7|K7ELL7_HUMAN	Glucosidase 2 subunit beta OS=Homo sapiens GN=PRKCSH PE=1 SV=1	HUMAN	11	tr	K7ELL7	K7ELL7_HUMAN
388	3.16	3.16	28.54	6.903	5.037	sp|P04062|GLCM_HUMAN	Glucosylceramidase OS=Homo sapiens GN=GBA PE=1 SV=3	HUMAN	2	sp	P04062	GLCM_HUMAN
324	4.28	4.28	24.19	7.706	4.48	sp|P00367|DHE3_HUMAN	Glutamate dehydrogenase 1, mitochondrial OS=Homo sapiens GN=GLUD1 PE=1 SV=2	HUMAN	2	sp	P00367	DHE3_HUMAN
565	1.37	1.38	35.85	23.58	22.64	sp|P35754|GLRX1_HUMAN	Glutaredoxin-1 OS=Homo sapiens GN=GLRX PE=1 SV=2	HUMAN	2	sp	P35754	GLRX1_HUMAN
150	12.38	12.38	46.06	26.56	26.56	sp|P78417|GSTO1_HUMAN	Glutathione S-transferase omega-1 OS=Homo sapiens GN=GSTO1 PE=1 SV=2	HUMAN	7	sp	P78417	GSTO1_HUMAN
120	14.59	14.59	66.19	65.71	49.52	sp|P09211|GSTP1_HUMAN	Glutathione S-transferase P OS=Homo sapiens GN=GSTP1 PE=1 SV=2	HUMAN	8	sp	P09211	GSTP1_HUMAN
126	14.22	14.22	46.87	35.52	35.52	sp|P04406|G3P_HUMAN	Glyceraldehyde-3-phosphate dehydrogenase OS=Homo sapiens GN=GAPDH PE=1 SV=3	HUMAN	9	sp	P04406	G3P_HUMAN
118	14.92	14.92	31.12	21.38	12.18	sp|P41250|SYG_HUMAN	Glycine--tRNA ligase OS=Homo sapiens GN=GARS PE=1 SV=3	HUMAN	8	sp	P41250	SYG_HUMAN
318	4.45	4.45	34.78	28.8	28.8	sp|O60565|GREM1_HUMAN	Gremlin-1 OS=Homo sapiens GN=GREM1 PE=1 SV=1	HUMAN	4	sp	O60565	GREM1_HUMAN
488	2	2.37	30.36	14.88	14.88	sp|Q9H772|GREM2_HUMAN	Gremlin-2 OS=Homo sapiens GN=GREM2 PE=1 SV=1	HUMAN	3	sp	Q9H772	GREM2_HUMAN
276	5.55	5.55	33.76	27.35	15.38	tr|J3KQE5|J3KQE5_HUMAN	GTP-binding nuclear protein Ran (Fragment) OS=Homo sapiens GN=RAN PE=1 SV=1	HUMAN	3	tr	J3KQE5	J3KQE5_HUMAN
452	2.21	2.21	37.89	25.55	12.78	sp|Q9UIJ7|KAD3_HUMAN	GTP:AMP phosphotransferase AK3, mitochondrial OS=Homo sapiens GN=AK3 PE=1 SV=4	HUMAN	2	sp	Q9UIJ7	KAD3_HUMAN
300	4.89	4.89	22.71	18.61	12.62	sp|P63244|GBLP_HUMAN	Guanine nucleotide-binding protein subunit beta-2-like 1 OS=Homo sapiens GN=GNB2L1 PE=1 SV=3	HUMAN	3	sp	P63244	GBLP_HUMAN
363	3.52	3.52	40.91	27.27	16.88	tr|A0A0B4J2G9|A0A0B4J2G9_HUMAN	HCG1789329, isoform CRA_a OS=Homo sapiens GN=hCG_1789329 PE=4 SV=1	HUMAN	2	tr	A0A0B4J2G9	A0A0B4J2G9_HUMAN
372	3.35	3.35	22.43	11.89	5.405	tr|I3L0A0|I3L0A0_HUMAN	HCG2044781 OS=Homo sapiens GN=TMEM189-UBE2V1 PE=4 SV=1	HUMAN	2	tr	I3L0A0	I3L0A0_HUMAN
385	3.21	3.21	37.96	16.73	11.02	tr|Q8N241|Q8N241_HUMAN	Heat shock 27kDa protein family, member 7 (Cardiovascular), isoform CRA_c OS=Homo sapiens GN=HSPB7 PE=1 SV=1	HUMAN	3	tr	Q8N241	Q8N241_HUMAN
67	28.44	35	48.67	36.51	31.2	sp|P08107|HSP71_HUMAN	Heat shock 70 kDa protein 1A/1B OS=Homo sapiens GN=HSPA1A PE=1 SV=5	HUMAN	20	sp	P08107	HSP71_HUMAN
348	3.92	3.92	16.67	5.476	2.857	sp|P34932|HSP74_HUMAN	Heat shock 70 kDa protein 4 OS=Homo sapiens GN=HSPA4 PE=1 SV=4	HUMAN	2	sp	P34932	HSP74_HUMAN
31	47.57	52.1	56.81	48.61	43.65	sp|P11142|HSP7C_HUMAN	Heat shock cognate 71 kDa protein OS=Homo sapiens GN=HSPA8 PE=1 SV=1	HUMAN	39	sp	P11142	HSP7C_HUMAN
78	22.94	22.94	74.63	72.2	60.49	sp|P04792|HSPB1_HUMAN	Heat shock protein beta-1 OS=Homo sapiens GN=HSPB1 PE=1 SV=2	HUMAN	13	sp	P04792	HSPB1_HUMAN
378	3.27	3.27	52.55	24.82	16.79	tr|K7EP04|K7EP04_HUMAN	Heat shock protein beta-6 OS=Homo sapiens GN=HSPB6 PE=1 SV=1	HUMAN	2	tr	K7EP04	K7EP04_HUMAN
37	40.55	42.31	45.08	33.61	32.51	sp|P07900|HS90A_HUMAN	Heat shock protein HSP 90-alpha OS=Homo sapiens GN=HSP90AA1 PE=1 SV=5	HUMAN	25	sp	P07900	HS90A_HUMAN
90	20.75	45.55	37.98	36.19	33.01	sp|P08238|HS90B_HUMAN	Heat shock protein HSP 90-beta OS=Homo sapiens GN=HSP90AB1 PE=1 SV=4	HUMAN	28	sp	P08238	HS90B_HUMAN
296	4.93	4.93	36.46	23.26	23.26	sp|P09601|HMOX1_HUMAN	Heme oxygenase 1 OS=Homo sapiens GN=HMOX1 PE=1 SV=1	HUMAN	5	sp	P09601	HMOX1_HUMAN
275	5.59	9.26	42.96	34.51	34.51	sp|P69905|HBA_HUMAN	Hemoglobin subunit alpha OS=Homo sapiens GN=HBA1 PE=1 SV=2	HUMAN	7	sp	P69905	HBA_HUMAN
270	5.75	5.76	28.57	28.57	28.57	sp|P68871|HBB_HUMAN	Hemoglobin subunit beta OS=Homo sapiens GN=HBB PE=1 SV=2	HUMAN	8	sp	P68871	HBB_HUMAN
445	2.29	3.31	60.54	48.98	36.05	sp|P02100|HBE_HUMAN	Hemoglobin subunit epsilon OS=Homo sapiens GN=HBE1 PE=1 SV=2	HUMAN	8	sp	P02100	HBE_HUMAN
131	13.9	13.9	69.72	69.72	48.59	sp|P02008|HBAZ_HUMAN	Hemoglobin subunit zeta OS=Homo sapiens GN=HBZ PE=1 SV=2	HUMAN	7	sp	P02008	HBAZ_HUMAN
315	4.49	4.49	36.43	12.5	12.5	tr|D6R9P3|D6R9P3_HUMAN	Heterogeneous nuclear ribonucleoprotein A/B OS=Homo sapiens GN=HNRNPAB PE=1 SV=1	HUMAN	3	tr	D6R9P3	D6R9P3_HUMAN
106	17.44	19.51	61.89	42.35	38.11	tr|F8W6I7|F8W6I7_HUMAN	Heterogeneous nuclear ribonucleoprotein A1 OS=Homo sapiens GN=HNRNPA1 PE=1 SV=2	HUMAN	10	tr	F8W6I7	F8W6I7_HUMAN
486	2	3.66	16.4	5.82	5.82	sp|P51991|ROA3_HUMAN	Heterogeneous nuclear ribonucleoprotein A3 OS=Homo sapiens GN=HNRNPA3 PE=1 SV=2	HUMAN	2	sp	P51991	ROA3_HUMAN
259	6.04	6.04	31.55	11.27	11.27	sp|Q14103|HNRPD_HUMAN	Heterogeneous nuclear ribonucleoprotein D0 OS=Homo sapiens GN=HNRNPD PE=1 SV=1	HUMAN	3	sp	Q14103	HNRPD_HUMAN
567	1.36	1.37	21.19	6.78	5.508	tr|G8JLB6|G8JLB6_HUMAN	Heterogeneous nuclear ribonucleoprotein H OS=Homo sapiens GN=HNRNPH1 PE=1 SV=1	HUMAN	2	tr	G8JLB6	G8JLB6_HUMAN
171	10.45	10.45	43.2	21.38	17.49	sp|P61978|HNRPK_HUMAN	Heterogeneous nuclear ribonucleoprotein K OS=Homo sapiens GN=HNRNPK PE=1 SV=1	HUMAN	6	sp	P61978	HNRPK_HUMAN
542	1.59	1.59	42.22	10.11	4.815	sp|O60506|HNRPQ_HUMAN	Heterogeneous nuclear ribonucleoprotein Q OS=Homo sapiens GN=SYNCRIP PE=1 SV=2	HUMAN	2	sp	O60506	HNRPQ_HUMAN
81	22.28	22.28	40.51	33.43	31.16	sp|P22626|ROA2_HUMAN	Heterogeneous nuclear ribonucleoproteins A2/B1 OS=Homo sapiens GN=HNRNPA2B1 PE=1 SV=2	HUMAN	13	sp	P22626	ROA2_HUMAN
250	6.35	6.43	40.75	25	17.81	tr|G3V4C1|G3V4C1_HUMAN	Heterogeneous nuclear ribonucleoproteins C1/C2 OS=Homo sapiens GN=HNRNPC PE=1 SV=1	HUMAN	5	tr	G3V4C1	G3V4C1_HUMAN
375	3.32	3.32	25.58	11.16	11.16	sp|P09429|HMGB1_HUMAN	High mobility group protein B1 OS=Homo sapiens GN=HMGB1 PE=1 SV=3	HUMAN	2	sp	P09429	HMGB1_HUMAN
311	4.54	4.54	23.36	23.36	23.36	sp|P17096|HMGA1_HUMAN	High mobility group protein HMG-I/HMG-Y OS=Homo sapiens GN=HMGA1 PE=1 SV=3	HUMAN	3	sp	P17096	HMGA1_HUMAN
228	7.11	7.11	42.97	35.94	35.94	sp|Q99878|H2A1J_HUMAN	Histone H2A type 1-J OS=Homo sapiens GN=HIST1H2AJ PE=1 SV=3	HUMAN	6	sp	Q99878	H2A1J_HUMAN
648	0.72	4.77	35.38	35.38	26.92	sp|Q8IUE6|H2A2B_HUMAN	Histone H2A type 2-B OS=Homo sapiens GN=HIST2H2AB PE=1 SV=3	HUMAN	4	sp	Q8IUE6	H2A2B_HUMAN
552	1.49	7.11	40.77	35.38	35.38	sp|Q7L7L0|H2A3_HUMAN	Histone H2A type 3 OS=Homo sapiens GN=HIST3H2A PE=1 SV=3	HUMAN	6	sp	Q7L7L0	H2A3_HUMAN
466	2.03	8.23	66.67	47.62	42.06	sp|P58876|H2B1D_HUMAN	Histone H2B type 1-D OS=Homo sapiens GN=HIST1H2BD PE=1 SV=2	HUMAN	13	sp	P58876	H2B1D_HUMAN
199	9.19	9.19	57.14	47.62	42.06	sp|Q16778|H2B2E_HUMAN	Histone H2B type 2-E OS=Homo sapiens GN=HIST2H2BE PE=1 SV=3	HUMAN	14	sp	Q16778	H2B2E_HUMAN
709	0.35	2.22	27.94	27.94	14.71	tr|Q5TEC6|Q5TEC6_HUMAN	Histone H3 OS=Homo sapiens GN=HIST2H3PS2 PE=1 SV=1	HUMAN	2	tr	Q5TEC6	Q5TEC6_HUMAN
102	18.39	18.39	74.76	54.37	54.37	sp|P62805|H4_HUMAN	Histone H4 OS=Homo sapiens GN=HIST1H4A PE=1 SV=2	HUMAN	16	sp	P62805	H4_HUMAN
534	1.66	1.66	17.43	15.6	10.55	sp|P00492|HPRT_HUMAN	Hypoxanthine-guanine phosphoribosyltransferase OS=Homo sapiens GN=HPRT1 PE=1 SV=2	HUMAN	2	sp	P00492	HPRT_HUMAN
186	9.96	10.98	23.36	16.12	16.12	sp|O14498|ISLR_HUMAN	Immunoglobulin superfamily containing leucine-rich repeat protein OS=Homo sapiens GN=ISLR PE=1 SV=1	HUMAN	7	sp	O14498	ISLR_HUMAN
330	4.14	4.15	9.589	6.164	3.425	sp|Q14974|IMB1_HUMAN	Importin subunit beta-1 OS=Homo sapiens GN=KPNB1 PE=1 SV=2	HUMAN	2	sp	Q14974	IMB1_HUMAN
365	3.48	3.49	16.91	6.176	5.147	tr|A0A087WXE9|A0A087WXE9_HUMAN	Inactive serine protease PAMR1 OS=Homo sapiens GN=PAMR1 PE=1 SV=1	HUMAN	3	tr	A0A087WXE9	A0A087WXE9_HUMAN
173	10.41	10.41	25.59	15.96	13.85	sp|P08476|INHBA_HUMAN	Inhibin beta A chain OS=Homo sapiens GN=INHBA PE=1 SV=2	HUMAN	7	sp	P08476	INHBA_HUMAN
211	8.34	11.55	29.21	26.46	23.02	sp|P17936|IBP3_HUMAN	Insulin-like growth factor-binding protein 3 OS=Homo sapiens GN=IGFBP3 PE=1 SV=2	HUMAN	8	sp	P17936	IBP3_HUMAN
283	5.31	5.31	21.71	20.54	15.89	sp|P22692|IBP4_HUMAN	Insulin-like growth factor-binding protein 4 OS=Homo sapiens GN=IGFBP4 PE=1 SV=2	HUMAN	4	sp	P22692	IBP4_HUMAN
181	10.14	10.14	39.34	20.59	17.65	sp|P24593|IBP5_HUMAN	Insulin-like growth factor-binding protein 5 OS=Homo sapiens GN=IGFBP5 PE=1 SV=1	HUMAN	8	sp	P24593	IBP5_HUMAN
286	5.26	5.26	39.17	16.67	16.67	sp|P24592|IBP6_HUMAN	Insulin-like growth factor-binding protein 6 OS=Homo sapiens GN=IGFBP6 PE=1 SV=1	HUMAN	4	sp	P24592	IBP6_HUMAN
179	10.24	10.24	28.01	23.4	23.4	sp|Q16270|IBP7_HUMAN	Insulin-like growth factor-binding protein 7 OS=Homo sapiens GN=IGFBP7 PE=1 SV=1	HUMAN	6	sp	Q16270	IBP7_HUMAN
210	8.38	8.38	21.28	8.556	5.455	tr|Q5T985|Q5T985_HUMAN	Inter-alpha-trypsin inhibitor heavy chain H2 OS=Homo sapiens GN=ITIH2 PE=1 SV=1	HUMAN	4	tr	Q5T985	Q5T985_HUMAN
380	3.25	3.25	18.06	6.567	6.567	tr|A0A087WW43|A0A087WW43_HUMAN	Inter-alpha-trypsin inhibitor heavy chain H3 OS=Homo sapiens GN=ITIH3 PE=1 SV=1	HUMAN	3	tr	A0A087WW43	A0A087WW43_HUMAN
253	6.2	6.2	23.33	11.79	8.974	sp|Q12905|ILF2_HUMAN	Interleukin enhancer-binding factor 2 OS=Homo sapiens GN=ILF2 PE=1 SV=2	HUMAN	3	sp	Q12905	ILF2_HUMAN
62	29.86	29.86	55.22	46.7	39.87	sp|P03956|MMP1_HUMAN	Interstitial collagenase OS=Homo sapiens GN=MMP1 PE=1 SV=3	HUMAN	18	sp	P03956	MMP1_HUMAN
518	1.8	1.81	29.19	8.389	8.389	sp|Q96CN7|ISOC1_HUMAN	Isochorismatase domain-containing protein 1 OS=Homo sapiens GN=ISOC1 PE=1 SV=3	HUMAN	2	sp	Q96CN7	ISOC1_HUMAN
320	4.4	4.87	25.36	7.971	7.971	sp|O75874|IDHC_HUMAN	Isocitrate dehydrogenase [NADP] cytoplasmic OS=Homo sapiens GN=IDH1 PE=1 SV=2	HUMAN	3	sp	O75874	IDHC_HUMAN
41	37.8	37.8	64.38	47.77	43.15	sp|P13645|K1C10_HUMAN	Keratin, type I cytoskeletal 10 OS=Homo sapiens GN=KRT10 PE=1 SV=6	HUMAN	19	sp	P13645	K1C10_HUMAN
470	2.01	7.06	23.73	9.322	8.051	sp|P02533|K1C14_HUMAN	Keratin, type I cytoskeletal 14 OS=Homo sapiens GN=KRT14 PE=1 SV=4	HUMAN	4	sp	P02533	K1C14_HUMAN
84	21.8	22.28	51.85	35.79	27.29	sp|P35527|K1C9_HUMAN	Keratin, type I cytoskeletal 9 OS=Homo sapiens GN=KRT9 PE=1 SV=3	HUMAN	11	sp	P35527	K1C9_HUMAN
25	55.1	57.27	53.88	38.51	36.65	sp|P04264|K2C1_HUMAN	Keratin, type II cytoskeletal 1 OS=Homo sapiens GN=KRT1 PE=1 SV=6	HUMAN	33	sp	P04264	K2C1_HUMAN
83	22.07	27.67	55.71	43.97	32.71	sp|P35908|K22E_HUMAN	Keratin, type II cytoskeletal 2 epidermal OS=Homo sapiens GN=KRT2 PE=1 SV=2	HUMAN	19	sp	P35908	K22E_HUMAN
724	0.29	7.77	28.31	8.644	8.644	sp|P13647|K2C5_HUMAN	Keratin, type II cytoskeletal 5 OS=Homo sapiens GN=KRT5 PE=1 SV=3	HUMAN	6	sp	P13647	K2C5_HUMAN
108	16.89	16.89	55.12	40.96	27.71	sp|P00338|LDHA_HUMAN	L-lactate dehydrogenase A chain OS=Homo sapiens GN=LDHA PE=1 SV=2	HUMAN	9	sp	P00338	LDHA_HUMAN
233	6.86	7.71	35.33	20.06	16.77	sp|P07195|LDHB_HUMAN	L-lactate dehydrogenase B chain OS=Homo sapiens GN=LDHB PE=1 SV=2	HUMAN	6	sp	P07195	LDHB_HUMAN
416	2.69	2.69	33.82	12.83	9.621	tr|F5GZN3|F5GZN3_HUMAN	Lactadherin OS=Homo sapiens GN=MFGE8 PE=1 SV=1	HUMAN	2	tr	F5GZN3	F5GZN3_HUMAN
408	2.76	2.76	11.21	1.057	1.057	sp|P24043|LAMA2_HUMAN	Laminin subunit alpha-2 OS=Homo sapiens GN=LAMA2 PE=1 SV=4	HUMAN	2	sp	P24043	LAMA2_HUMAN
44	37.31	37.31	30.34	16.91	15.47	tr|A0A0A0MTC7|A0A0A0MTC7_HUMAN	Laminin subunit alpha-4 OS=Homo sapiens GN=LAMA4 PE=1 SV=1	HUMAN	20	tr	A0A0A0MTC7	A0A0A0MTC7_HUMAN
74	23.96	23.96	22.9	11.14	8.455	sp|P07942|LAMB1_HUMAN	Laminin subunit beta-1 OS=Homo sapiens GN=LAMB1 PE=1 SV=2	HUMAN	13	sp	P07942	LAMB1_HUMAN
129	13.95	14.12	19.08	7.731	5.617	sp|P55268|LAMB2_HUMAN	Laminin subunit beta-2 OS=Homo sapiens GN=LAMB2 PE=1 SV=2	HUMAN	8	sp	P55268	LAMB2_HUMAN
35	42.28	42.28	30.95	19.14	18.21	sp|P11047|LAMC1_HUMAN	Laminin subunit gamma-1 OS=Homo sapiens GN=LAMC1 PE=1 SV=3	HUMAN	24	sp	P11047	LAMC1_HUMAN
161	11.29	11.29	15.94	5.936	4.805	tr|G3V511|G3V511_HUMAN	Latent-transforming growth factor beta-binding protein 2 OS=Homo sapiens GN=LTBP2 PE=1 SV=1	HUMAN	6	tr	G3V511	G3V511_HUMAN
440	2.34	2.34	19.82	16.67	12.61	sp|Q9BS40|LXN_HUMAN	Latexin OS=Homo sapiens GN=LXN PE=1 SV=2	HUMAN	2	sp	Q9BS40	LXN_HUMAN
269	5.76	5.76	60.68	26.07	18.8	sp|Q14696|MESD_HUMAN	LDLR chaperone MESD OS=Homo sapiens GN=MESDC2 PE=1 SV=2	HUMAN	4	sp	Q14696	MESD_HUMAN
383	3.21	3.21	30.02	12.93	12.93	sp|Q99538|LGMN_HUMAN	Legumain OS=Homo sapiens GN=LGMN PE=1 SV=1	HUMAN	3	sp	Q99538	LGMN_HUMAN
355	3.69	3.69	36.16	12.38	11.4	sp|Q96AG4|LRC59_HUMAN	Leucine-rich repeat-containing protein 59 OS=Homo sapiens GN=LRRC59 PE=1 SV=1	HUMAN	3	sp	Q96AG4	LRC59_HUMAN
393	3.05	3.06	42.15	14.56	5.747	sp|Q14847|LASP1_HUMAN	LIM and SH3 domain protein 1 OS=Homo sapiens GN=LASP1 PE=1 SV=2	HUMAN	2	sp	Q14847	LASP1_HUMAN
61	30.32	30.32	42.9	39.94	39.94	sp|P51884|LUM_HUMAN	Lumican OS=Homo sapiens GN=LUM PE=1 SV=2	HUMAN	20	sp	P51884	LUM_HUMAN
351	3.89	3.89	19.12	4.307	4.307	sp|P10253|LYAG_HUMAN	Lysosomal alpha-glucosidase OS=Homo sapiens GN=GAA PE=1 SV=4	HUMAN	3	sp	P10253	LYAG_HUMAN
127	14.14	14.24	28.55	19.12	13.7	sp|Q9Y4K0|LOXL2_HUMAN	Lysyl oxidase homolog 2 OS=Homo sapiens GN=LOXL2 PE=1 SV=1	HUMAN	10	sp	Q9Y4K0	LOXL2_HUMAN
273	5.62	5.62	27.54	13.47	10.18	sp|P40925|MDHC_HUMAN	Malate dehydrogenase, cytoplasmic OS=Homo sapiens GN=MDH1 PE=1 SV=4	HUMAN	3	sp	P40925	MDHC_HUMAN
124	14.43	14.43	42.31	33.43	33.43	sp|P40926|MDHM_HUMAN	Malate dehydrogenase, mitochondrial OS=Homo sapiens GN=MDH2 PE=1 SV=3	HUMAN	8	sp	P40926	MDHM_HUMAN
395	3.02	3.03	46.6	23.3	23.3	sp|P08493|MGP_HUMAN	Matrix Gla protein OS=Homo sapiens GN=MGP PE=1 SV=2	HUMAN	2	sp	P08493	MGP_HUMAN
368	3.45	3.45	23.02	8.591	3.608	sp|P50281|MMP14_HUMAN	Matrix metalloproteinase-14 OS=Homo sapiens GN=MMP14 PE=1 SV=3	HUMAN	2	sp	P50281	MMP14_HUMAN
377	3.27	3.27	33.03	6.561	4.072	sp|Q9BRK3|MXRA8_HUMAN	Matrix-remodeling-associated protein 8 OS=Homo sapiens GN=MXRA8 PE=2 SV=1	HUMAN	2	sp	Q9BRK3	MXRA8_HUMAN
387	3.17	3.18	36.32	15.7	12.11	sp|O15173|PGRC2_HUMAN	Membrane-associated progesterone receptor component 2 OS=Homo sapiens GN=PGRMC2 PE=1 SV=1	HUMAN	2	sp	O15173	PGRC2_HUMAN
238	6.75	6.77	41.76	31.32	26.92	sp|P55145|MANF_HUMAN	Mesencephalic astrocyte-derived neurotrophic factor OS=Homo sapiens GN=MANF PE=1 SV=3	HUMAN	5	sp	P55145	MANF_HUMAN
101	18.97	18.98	80.68	60.87	53.14	sp|P01033|TIMP1_HUMAN	Metalloproteinase inhibitor 1 OS=Homo sapiens GN=TIMP1 PE=1 SV=1	HUMAN	23	sp	P01033	TIMP1_HUMAN
104	18.08	18.08	43.64	23.18	23.18	sp|P16035|TIMP2_HUMAN	Metalloproteinase inhibitor 2 OS=Homo sapiens GN=TIMP2 PE=1 SV=2	HUMAN	11	sp	P16035	TIMP2_HUMAN
301	4.86	4.86	16.11	16.11	16.11	sp|P35625|TIMP3_HUMAN	Metalloproteinase inhibitor 3 OS=Homo sapiens GN=TIMP3 PE=1 SV=2	HUMAN	3	sp	P35625	TIMP3_HUMAN
347	3.97	3.97	34.08	19.29	13.18	sp|Q641Q3|METRL_HUMAN	Meteorin-like protein OS=Homo sapiens GN=METRNL PE=2 SV=1	HUMAN	3	sp	Q641Q3	METRL_HUMAN
418	2.66	2.66	24.54	21.47	4.908	tr|H0YG03|H0YG03_HUMAN	Microfibrillar-associated protein 5 (Fragment) OS=Homo sapiens GN=MFAP5 PE=1 SV=1	HUMAN	3	tr	H0YG03	H0YG03_HUMAN
335	4.07	4.07	10.78	1.378	0.8914	sp|P46821|MAP1B_HUMAN	Microtubule-associated protein 1B OS=Homo sapiens GN=MAP1B PE=1 SV=2	HUMAN	2	sp	P46821	MAP1B_HUMAN
308	4.62	4.62	17.53	4.34	3.733	sp|P27816|MAP4_HUMAN	Microtubule-associated protein 4 OS=Homo sapiens GN=MAP4 PE=1 SV=3	HUMAN	3	sp	P27816	MAP4_HUMAN
23	56.3	56.3	67.76	51.82	43.15	sp|P26038|MOES_HUMAN	Moesin OS=Homo sapiens GN=MSN PE=1 SV=3	HUMAN	32	sp	P26038	MOES_HUMAN
162	11.29	11.29	52.1	32.35	32.35	tr|B7Z6Z4|B7Z6Z4_HUMAN	Myosin light polypeptide 6 OS=Homo sapiens GN=MYL6 PE=1 SV=1	HUMAN	9	tr	B7Z6Z4	B7Z6Z4_HUMAN
264	5.85	5.85	53.67	38.98	38.98	tr|J3QRS3|J3QRS3_HUMAN	Myosin regulatory light chain 12A OS=Homo sapiens GN=MYL12A PE=1 SV=1	HUMAN	9	tr	J3QRS3	J3QRS3_HUMAN
691	0.44	1.77	54.65	33.72	33.72	sp|P24844|MYL9_HUMAN	Myosin regulatory light polypeptide 9 OS=Homo sapiens GN=MYL9 PE=1 SV=4	HUMAN	7	sp	P24844	MYL9_HUMAN
247	6.41	6.43	21.89	3.673	2.755	sp|P35579|MYH9_HUMAN	Myosin-9 OS=Homo sapiens GN=MYH9 PE=1 SV=4	HUMAN	4	sp	P35579	MYH9_HUMAN
164	11.04	11.04	48.42	39.3	36.49	sp|O95865|DDAH2_HUMAN	N(G),N(G)-dimethylarginine dimethylaminohydrolase 2 OS=Homo sapiens GN=DDAH2 PE=1 SV=1	HUMAN	7	sp	O95865	DDAH2_HUMAN
	Unused	Total	%Cov	%Cov(50)	%Cov(95)	Accession	Name	Species	Peptides(95%)	Accession			Molecular Function	PANTHER ID
122	14.5	14.5	32.19	13.62	9.966	sp|Q09666|AHNK_HUMAN	Neuroblast differentiation-associated protein AHNAK OS=Homo sapiens GN=AHNAK PE=1 SV=2	HUMAN	15	sp	Q09666	AHNK_HUMAN
590	1.14	1.72	3.99	1.372	1.372	sp|Q8IUM7|NPAS4_HUMAN	Neuronal PAS domain-containing protein 4 OS=Homo sapiens GN=NPAS4 PE=1 SV=1	HUMAN	2	sp	Q8IUM7	NPAS4_HUMAN
98	19.13	19.13	26.27	15.47	12.29	sp|Q14697|GANAB_HUMAN	Neutral alpha-glucosidase AB OS=Homo sapiens GN=GANAB PE=1 SV=3	HUMAN	10	sp	Q14697	GANAB_HUMAN
539	1.62	1.62	14.02	6.818	6.818	sp|P40261|NNMT_HUMAN	Nicotinamide N-methyltransferase OS=Homo sapiens GN=NNMT PE=1 SV=1	HUMAN	2	sp	P40261	NNMT_HUMAN
193	9.65	9.65	14.11	7.698	5.132	sp|P14543|NID1_HUMAN	Nidogen-1 OS=Homo sapiens GN=NID1 PE=1 SV=3	HUMAN	6	sp	P14543	NID1_HUMAN
183	10.06	10.06	13.02	5.382	5.382	sp|Q14112|NID2_HUMAN	Nidogen-2 OS=Homo sapiens GN=NID2 PE=1 SV=3	HUMAN	6	sp	Q14112	NID2_HUMAN
42	37.78	37.8	57.92	49.24	44.03	sp|Q02818|NUCB1_HUMAN	Nucleobindin-1 OS=Homo sapiens GN=NUCB1 PE=1 SV=4	HUMAN	20	sp	Q02818	NUCB1_HUMAN
507	1.96	3.5	27.38	4.048	4.048	sp|P80303|NUCB2_HUMAN	Nucleobindin-2 OS=Homo sapiens GN=NUCB2 PE=1 SV=2	HUMAN	2	sp	P80303	NUCB2_HUMAN
75	23.87	23.87	38.59	25.92	19.15	sp|P19338|NUCL_HUMAN	Nucleolin OS=Homo sapiens GN=NCL PE=1 SV=3	HUMAN	12	sp	P19338	NUCL_HUMAN
137	13.36	13.36	50.68	36.39	34.35	sp|P06748|NPM_HUMAN	Nucleophosmin OS=Homo sapiens GN=NPM1 PE=1 SV=2	HUMAN	11	sp	P06748	NPM_HUMAN
484	2	14.08	73.03	64.47	53.29	sp|P15531|NDKA_HUMAN	Nucleoside diphosphate kinase A OS=Homo sapiens GN=NME1 PE=1 SV=1	HUMAN	11	sp	P15531	NDKA_HUMAN
77	23.16	23.16	73.97	64.04	58.22	tr|Q32Q12|Q32Q12_HUMAN	Nucleoside diphosphate kinase OS=Homo sapiens GN=NME1-NME2 PE=1 SV=1	HUMAN	17	tr	Q32Q12	Q32Q12_HUMAN
343	4	4	14.32	4.274	4.274	tr|D6REA1|D6REA1_HUMAN	Nucleotide exchange factor SIL1 OS=Homo sapiens GN=SIL1 PE=1 SV=1	HUMAN	2	tr	D6REA1	D6REA1_HUMAN
99	18.99	20.13	33.5	24.63	24.63	sp|Q9NRN5|OLFL3_HUMAN	Olfactomedin-like protein 3 OS=Homo sapiens GN=OLFML3 PE=2 SV=1	HUMAN	14	sp	Q9NRN5	OLFL3_HUMAN
319	4.44	4.44	26.01	10.62	10.62	sp|Q86UD1|OAF_HUMAN	Out at first protein homolog OS=Homo sapiens GN=OAF PE=2 SV=1	HUMAN	3	sp	Q86UD1	OAF_HUMAN
261	6	6	10.76	3.565	3.565	sp|Q13219|PAPP1_HUMAN	Pappalysin-1 OS=Homo sapiens GN=PAPPA PE=1 SV=3	HUMAN	3	sp	Q13219	PAPP1_HUMAN
604	1.04	1.04	38.64	9.091	9.091	sp|Q96JY6|PDLI2_HUMAN	PDZ and LIM domain protein 2 OS=Homo sapiens GN=PDLIM2 PE=1 SV=1	HUMAN	2	sp	Q96JY6	PDLI2_HUMAN
95	20.19	20.19	48.82	40.42	28.87	sp|P26022|PTX3_HUMAN	Pentraxin-related protein PTX3 OS=Homo sapiens GN=PTX3 PE=1 SV=3	HUMAN	13	sp	P26022	PTX3_HUMAN
297	4.92	4.92	17.06	7.343	7.343	sp|Q6UXB8|PI16_HUMAN	Peptidase inhibitor 16 OS=Homo sapiens GN=PI16 PE=1 SV=1	HUMAN	4	sp	Q6UXB8	PI16_HUMAN
128	14.06	14.83	69.09	43.03	43.03	sp|P62937|PPIA_HUMAN	Peptidyl-prolyl cis-trans isomerase A OS=Homo sapiens GN=PPIA PE=1 SV=2	HUMAN	12	sp	P62937	PPIA_HUMAN
64	29.43	29.43	80.56	75	69.44	sp|P23284|PPIB_HUMAN	Peptidyl-prolyl cis-trans isomerase B OS=Homo sapiens GN=PPIB PE=1 SV=2	HUMAN	29	sp	P23284	PPIB_HUMAN
290	5.08	7.32	24.53	23.58	18.87	sp|P45877|PPIC_HUMAN	Peptidyl-prolyl cis-trans isomerase C OS=Homo sapiens GN=PPIC PE=1 SV=1	HUMAN	6	sp	P45877	PPIC_HUMAN
254	6.13	6.13	25.95	12.2	4.811	sp|Q96AY3|FKB10_HUMAN	Peptidyl-prolyl cis-trans isomerase FKBP10 OS=Homo sapiens GN=FKBP10 PE=1 SV=1	HUMAN	3	sp	Q96AY3	FKB10_HUMAN
412	2.73	2.73	16.59	9.479	9.479	sp|Q9NWM8|FKB14_HUMAN	Peptidyl-prolyl cis-trans isomerase FKBP14 OS=Homo sapiens GN=FKBP14 PE=1 SV=1	HUMAN	2	sp	Q9NWM8	FKB14_HUMAN
345	4	4	52.78	25	25	sp|P62942|FKB1A_HUMAN	Peptidyl-prolyl cis-trans isomerase FKBP1A OS=Homo sapiens GN=FKBP1A PE=1 SV=2	HUMAN	3	sp	P62942	FKB1A_HUMAN
352	3.82	3.82	33.1	13.38	9.155	sp|P26885|FKBP2_HUMAN	Peptidyl-prolyl cis-trans isomerase FKBP2 OS=Homo sapiens GN=FKBP2 PE=1 SV=2	HUMAN	2	sp	P26885	FKBP2_HUMAN
244	6.5	6.5	46.33	16.99	16.99	sp|Q9Y680|FKBP7_HUMAN	Peptidyl-prolyl cis-trans isomerase FKBP7 OS=Homo sapiens GN=FKBP7 PE=1 SV=1	HUMAN	4	sp	Q9Y680	FKBP7_HUMAN
432	2.44	2.44	7.719	6.14	3.684	sp|O95302|FKBP9_HUMAN	Peptidyl-prolyl cis-trans isomerase FKBP9 OS=Homo sapiens GN=FKBP9 PE=1 SV=2	HUMAN	2	sp	O95302	FKBP9_HUMAN
545	1.55	74.3	57.8	53.47	50	tr|B1ALD9|B1ALD9_HUMAN	Periostin OS=Homo sapiens GN=POSTN PE=1 SV=1	HUMAN	51	tr	B1ALD9	B1ALD9_HUMAN
11	75.24	75.24	58.85	53.71	50.36	sp|Q15063|POSTN_HUMAN	Periostin OS=Homo sapiens GN=POSTN PE=1 SV=2	HUMAN	51	sp	Q15063	POSTN_HUMAN
57	31.78	31.78	30.9	16.5	13.39	sp|Q92626|PXDN_HUMAN	Peroxidasin homolog OS=Homo sapiens GN=PXDN PE=1 SV=2	HUMAN	15	sp	Q92626	PXDN_HUMAN
53	32.33	32.33	58.29	52.26	52.26	sp|Q06830|PRDX1_HUMAN	Peroxiredoxin-1 OS=Homo sapiens GN=PRDX1 PE=1 SV=1	HUMAN	24	sp	Q06830	PRDX1_HUMAN
134	13.54	15.68	49.49	40.91	37.37	sp|P32119|PRDX2_HUMAN	Peroxiredoxin-2 OS=Homo sapiens GN=PRDX2 PE=1 SV=5	HUMAN	10	sp	P32119	PRDX2_HUMAN
204	8.83	17.12	49.82	42.07	34.69	sp|Q13162|PRDX4_HUMAN	Peroxiredoxin-4 OS=Homo sapiens GN=PRDX4 PE=1 SV=1	HUMAN	10	sp	Q13162	PRDX4_HUMAN
263	5.88	5.88	47.2	28.97	22.43	sp|P30044|PRDX5_HUMAN	Peroxiredoxin-5, mitochondrial OS=Homo sapiens GN=PRDX5 PE=1 SV=4	HUMAN	4	sp	P30044	PRDX5_HUMAN
93	20.66	20.66	66.52	61.61	44.2	sp|P30041|PRDX6_HUMAN	Peroxiredoxin-6 OS=Homo sapiens GN=PRDX6 PE=1 SV=3	HUMAN	10	sp	P30041	PRDX6_HUMAN
257	6.1	6.1	50.27	34.76	22.99	sp|P30086|PEBP1_HUMAN	Phosphatidylethanolamine-binding protein 1 OS=Homo sapiens GN=PEBP1 PE=1 SV=3	HUMAN	3	sp	P30086	PEBP1_HUMAN
213	8.13	8.13	29.98	18.47	14.15	sp|P00558|PGK1_HUMAN	Phosphoglycerate kinase 1 OS=Homo sapiens GN=PGK1 PE=1 SV=3	HUMAN	4	sp	P00558	PGK1_HUMAN
92	20.67	20.67	49.61	49.61	49.21	sp|P18669|PGAM1_HUMAN	Phosphoglycerate mutase 1 OS=Homo sapiens GN=PGAM1 PE=1 SV=2	HUMAN	13	sp	P18669	PGAM1_HUMAN
231	6.99	6.99	35.68	12.7	9.73	sp|Q9Y617|SERC_HUMAN	Phosphoserine aminotransferase OS=Homo sapiens GN=PSAT1 PE=1 SV=2	HUMAN	4	sp	Q9Y617	SERC_HUMAN
58	31.09	31.09	61.72	40.67	38.28	sp|P36955|PEDF_HUMAN	Pigment epithelium-derived factor OS=Homo sapiens GN=SERPINF1 PE=1 SV=4	HUMAN	16	sp	P36955	PEDF_HUMAN
72	24.11	24.11	36.8	29.2	27.6	sp|P05155|IC1_HUMAN	Plasma protease C1 inhibitor OS=Homo sapiens GN=SERPING1 PE=1 SV=2	HUMAN	17	sp	P05155	IC1_HUMAN
599	1.1	1.1	17.73	3.202	3.202	sp|P05154|IPSP_HUMAN	Plasma serine protease inhibitor OS=Homo sapiens GN=SERPINA5 PE=1 SV=3	HUMAN	2	sp	P05154	IPSP_HUMAN
27	52.58	52.58	71.89	70.15	70.15	sp|P05121|PAI1_HUMAN	Plasminogen activator inhibitor 1 OS=Homo sapiens GN=SERPINE1 PE=1 SV=1	HUMAN	50	sp	P05121	PAI1_HUMAN
100	18.98	19	47.62	26.19	23.02	sp|P13797|PLST_HUMAN	Plastin-3 OS=Homo sapiens GN=PLS3 PE=1 SV=4	HUMAN	14	sp	P13797	PLST_HUMAN
344	4	4	25.33	12.23	12.23	sp|P68402|PA1B2_HUMAN	Platelet-activating factor acetylhydrolase IB subunit beta OS=Homo sapiens GN=PAFAH1B2 PE=1 SV=1	HUMAN	2	sp	P68402	PA1B2_HUMAN
49	34.44	34.59	27.43	9.522	5.807	sp|Q15149|PLEC_HUMAN	Plectin OS=Homo sapiens GN=PLEC PE=1 SV=3	HUMAN	25	sp	Q15149	PLEC_HUMAN
413	2.72	2.72	37.89	5.189	3.931	sp|P11940|PABP1_HUMAN	Polyadenylate-binding protein 1 OS=Homo sapiens GN=PABPC1 PE=1 SV=2	HUMAN	2	sp	P11940	PABP1_HUMAN
158	11.55	11.55	36.15	23.08	20.51	sp|Q6NZI2|PTRF_HUMAN	Polymerase I and transcript release factor OS=Homo sapiens GN=PTRF PE=1 SV=1	HUMAN	8	sp	Q6NZI2	PTRF_HUMAN
323	4.29	4.29	33.33	13.94	8.098	sp|P26599|PTBP1_HUMAN	Polypyrimidine tract-binding protein 1 OS=Homo sapiens GN=PTBP1 PE=1 SV=1	HUMAN	2	sp	P26599	PTBP1_HUMAN
483	2	19.19	22.14	12	9.209	sp|Q6S8J3|POTEE_HUMAN	POTE ankyrin domain family member E OS=Homo sapiens GN=POTEE PE=1 SV=3	HUMAN	17	sp	Q6S8J3	POTEE_HUMAN
566	1.37	1.37	44.81	22.08	16.23	sp|Q9UHV9|PFD2_HUMAN	Prefoldin subunit 2 OS=Homo sapiens GN=PFDN2 PE=1 SV=1	HUMAN	2	sp	Q9UHV9	PFD2_HUMAN
910	0.06	2.68	29.59	6.683	4.296	sp|Q00888|PSG4_HUMAN	Pregnancy-specific beta-1-glycoprotein 4 OS=Homo sapiens GN=PSG4 PE=2 SV=3	HUMAN	2	sp	Q00888	PSG4_HUMAN
303	4.82	4.83	21.5	10.28	7.477	tr|M0R1G9|M0R1G9_HUMAN	Pregnancy-specific beta-1-glycoprotein 5 OS=Homo sapiens GN=PSG5 PE=1 SV=1	HUMAN	3	tr	M0R1G9	M0R1G9_HUMAN
10	79.37	79.37	69.43	61.3	57.08	sp|P02545|LMNA_HUMAN	Prelamin-A/C OS=Homo sapiens GN=LMNA PE=1 SV=1	HUMAN	47	sp	P02545	LMNA_HUMAN
281	5.39	5.64	30.58	21.9	17.77	sp|P20396|TRH_HUMAN	Pro-thyrotropin-releasing hormone OS=Homo sapiens GN=TRH PE=1 SV=1	HUMAN	3	sp	P20396	TRH_HUMAN
121	14.57	14.57	37.19	22.94	22.72	sp|Q15113|PCOC1_HUMAN	Procollagen C-endopeptidase enhancer 1 OS=Homo sapiens GN=PCOLCE PE=1 SV=2	HUMAN	7	sp	Q15113	PCOC1_HUMAN
471	2.01	4.01	19.52	11.33	4.096	sp|Q9UKZ9|PCOC2_HUMAN	Procollagen C-endopeptidase enhancer 2 OS=Homo sapiens GN=PCOLCE2 PE=1 SV=1	HUMAN	2	sp	Q9UKZ9	PCOC2_HUMAN
89	21.04	21.04	45.94	24.76	22.15	sp|Q02809|PLOD1_HUMAN	Procollagen-lysine,2-oxoglutarate 5-dioxygenase 1 OS=Homo sapiens GN=PLOD1 PE=1 SV=2	HUMAN	11	sp	Q02809	PLOD1_HUMAN
178	10.29	11.06	32.52	21.14	13.96	sp|O60568|PLOD3_HUMAN	Procollagen-lysine,2-oxoglutarate 5-dioxygenase 3 OS=Homo sapiens GN=PLOD3 PE=1 SV=1	HUMAN	8	sp	O60568	PLOD3_HUMAN
424	2.54	2.54	25	12.23	12.23	tr|G5E9Q6|G5E9Q6_HUMAN	Profilin OS=Homo sapiens GN=PFN2 PE=1 SV=1	HUMAN	2	tr	G5E9Q6	G5E9Q6_HUMAN
115	15.62	15.62	68.57	68.57	66.43	sp|P07737|PROF1_HUMAN	Profilin-1 OS=Homo sapiens GN=PFN1 PE=1 SV=2	HUMAN	11	sp	P07737	PROF1_HUMAN
527	1.71	1.72	31.62	17.65	8.824	sp|P35232|PHB_HUMAN	Prohibitin OS=Homo sapiens GN=PHB PE=1 SV=1	HUMAN	2	sp	P35232	PHB_HUMAN
312	4.51	4.51	20.52	8.967	7.745	sp|Q32P28|P3H1_HUMAN	Prolyl 3-hydroxylase 1 OS=Homo sapiens GN=LEPRE1 PE=1 SV=2	HUMAN	5	sp	Q32P28	P3H1_HUMAN
216	8.01	8.01	16.67	12.17	12.17	sp|P13674|P4HA1_HUMAN	Prolyl 4-hydroxylase subunit alpha-1 OS=Homo sapiens GN=P4HA1 PE=1 SV=2	HUMAN	4	sp	P13674	P4HA1_HUMAN
245	6.48	6.48	22.62	10.65	10.65	sp|O15460|P4HA2_HUMAN	Prolyl 4-hydroxylase subunit alpha-2 OS=Homo sapiens GN=P4HA2 PE=1 SV=1	HUMAN	4	sp	O15460	P4HA2_HUMAN
359	3.61	3.61	14.42	5.882	5.882	tr|C9JIZ6|C9JIZ6_HUMAN	Prosaposin OS=Homo sapiens GN=PSAP PE=1 SV=2	HUMAN	3	tr	C9JIZ6	C9JIZ6_HUMAN
217	7.92	7.95	61.45	29.72	29.72	sp|Q06323|PSME1_HUMAN	Proteasome activator complex subunit 1 OS=Homo sapiens GN=PSME1 PE=1 SV=1	HUMAN	7	sp	Q06323	PSME1_HUMAN
564	1.37	1.73	30.31	20.47	4.724	tr|A0A087X1Z3|A0A087X1Z3_HUMAN	Proteasome activator complex subunit 2 OS=Homo sapiens GN=PSME2 PE=1 SV=1	HUMAN	2	tr	A0A087X1Z3	A0A087X1Z3_HUMAN
353	3.81	3.81	30.3	15.66	12.12	tr|K7ESG5|K7ESG5_HUMAN	Proteasome activator complex subunit 3 OS=Homo sapiens GN=PSME3 PE=1 SV=1	HUMAN	2	tr	K7ESG5	K7ESG5_HUMAN
187	9.95	9.95	40.87	28.57	24.6	tr|G3V5Z7|G3V5Z7_HUMAN	Proteasome subunit alpha type OS=Homo sapiens GN=PSMA6 PE=1 SV=1	HUMAN	6	tr	G3V5Z7	G3V5Z7_HUMAN
119	14.79	14.79	52.85	43.73	34.22	sp|P25786|PSA1_HUMAN	Proteasome subunit alpha type-1 OS=Homo sapiens GN=PSMA1 PE=1 SV=1	HUMAN	8	sp	P25786	PSA1_HUMAN
169	10.86	10.86	62.82	47.86	30.34	sp|P25787|PSA2_HUMAN	Proteasome subunit alpha type-2 OS=Homo sapiens GN=PSMA2 PE=1 SV=2	HUMAN	5	sp	P25787	PSA2_HUMAN
117	14.99	14.99	49.02	32.16	32.16	sp|P25788|PSA3_HUMAN	Proteasome subunit alpha type-3 OS=Homo sapiens GN=PSMA3 PE=1 SV=2	HUMAN	9	sp	P25788	PSA3_HUMAN
172	10.43	10.43	35.63	18.77	18.77	sp|P25789|PSA4_HUMAN	Proteasome subunit alpha type-4 OS=Homo sapiens GN=PSMA4 PE=1 SV=1	HUMAN	6	sp	P25789	PSA4_HUMAN
163	11.24	11.24	56.85	31.12	31.12	sp|P28066|PSA5_HUMAN	Proteasome subunit alpha type-5 OS=Homo sapiens GN=PSMA5 PE=1 SV=3	HUMAN	7	sp	P28066	PSA5_HUMAN
80	22.53	22.53	65.73	50.81	45.16	sp|O14818|PSA7_HUMAN	Proteasome subunit alpha type-7 OS=Homo sapiens GN=PSMA7 PE=1 SV=1	HUMAN	13	sp	O14818	PSA7_HUMAN
103	18.21	18.21	54.36	38.17	38.17	sp|P20618|PSB1_HUMAN	Proteasome subunit beta type-1 OS=Homo sapiens GN=PSMB1 PE=1 SV=2	HUMAN	11	sp	P20618	PSB1_HUMAN
153	12.16	12.16	49.75	43.78	31.34	sp|P49721|PSB2_HUMAN	Proteasome subunit beta type-2 OS=Homo sapiens GN=PSMB2 PE=1 SV=1	HUMAN	8	sp	P49721	PSB2_HUMAN
206	8.66	8.66	49.27	31.22	27.8	sp|P49720|PSB3_HUMAN	Proteasome subunit beta type-3 OS=Homo sapiens GN=PSMB3 PE=1 SV=2	HUMAN	4	sp	P49720	PSB3_HUMAN
145	12.78	12.78	62.88	41.29	37.88	sp|P28070|PSB4_HUMAN	Proteasome subunit beta type-4 OS=Homo sapiens GN=PSMB4 PE=1 SV=4	HUMAN	12	sp	P28070	PSB4_HUMAN
105	17.52	17.52	44.49	41.83	34.22	sp|P28074|PSB5_HUMAN	Proteasome subunit beta type-5 OS=Homo sapiens GN=PSMB5 PE=1 SV=3	HUMAN	9	sp	P28074	PSB5_HUMAN
226	7.53	7.53	25.1	25.1	17.57	sp|P28072|PSB6_HUMAN	Proteasome subunit beta type-6 OS=Homo sapiens GN=PSMB6 PE=1 SV=4	HUMAN	5	sp	P28072	PSB6_HUMAN
268	5.76	5.86	32.85	15.88	10.83	sp|Q99436|PSB7_HUMAN	Proteasome subunit beta type-7 OS=Homo sapiens GN=PSMB7 PE=1 SV=1	HUMAN	4	sp	Q99436	PSB7_HUMAN
295	4.95	4.95	44.93	22.83	18.48	sp|P28062|PSB8_HUMAN	Proteasome subunit beta type-8 OS=Homo sapiens GN=PSMB8 PE=1 SV=3	HUMAN	4	sp	P28062	PSB8_HUMAN
328	4.21	4.21	46.96	22.65	20.99	tr|F8WCF6|F8WCF6_HUMAN	Protein ARPC4-TTLL3 OS=Homo sapiens GN=ARPC4-TTLL3 PE=1 SV=1	HUMAN	4	tr	F8WCF6	F8WCF6_HUMAN
382	3.24	3.24	12.07	5.774	5.774	sp|O00622|CYR61_HUMAN	Protein CYR61 OS=Homo sapiens GN=CYR61 PE=1 SV=1	HUMAN	2	sp	O00622	CYR61_HUMAN
184	10.04	10.06	50.26	38.1	38.1	sp|Q99497|PARK7_HUMAN	Protein deglycase DJ-1 OS=Homo sapiens GN=PARK7 PE=1 SV=2	HUMAN	7	sp	Q99497	PARK7_HUMAN
21	58.18	58.18	66.93	61.58	61.58	sp|P30101|PDIA3_HUMAN	Protein disulfide-isomerase A3 OS=Homo sapiens GN=PDIA3 PE=1 SV=4	HUMAN	32	sp	P30101	PDIA3_HUMAN
40	39.03	40.02	58.91	40.93	35.97	sp|P13667|PDIA4_HUMAN	Protein disulfide-isomerase A4 OS=Homo sapiens GN=PDIA4 PE=1 SV=2	HUMAN	22	sp	P13667	PDIA4_HUMAN
94	20.55	20.55	50.91	42.5	34.32	sp|Q15084|PDIA6_HUMAN	Protein disulfide-isomerase A6 OS=Homo sapiens GN=PDIA6 PE=1 SV=1	HUMAN	10	sp	Q15084	PDIA6_HUMAN
28	52.22	52.22	75.59	58.86	50.39	sp|P07237|PDIA1_HUMAN	Protein disulfide-isomerase OS=Homo sapiens GN=P4HB PE=1 SV=3	HUMAN	29	sp	P07237	PDIA1_HUMAN
288	5.2	5.2	21.15	16.3	16.3	sp|Q92520|FAM3C_HUMAN	Protein FAM3C OS=Homo sapiens GN=FAM3C PE=1 SV=1	HUMAN	3	sp	Q92520	FAM3C_HUMAN
357	3.66	3.66	30.36	19.03	13.77	sp|Q9UFN0|NPS3A_HUMAN	Protein NipSnap homolog 3A OS=Homo sapiens GN=NIPSNAP3A PE=1 SV=2	HUMAN	4	sp	Q9UFN0	NPS3A_HUMAN
331	4.13	4.13	57.73	27.84	27.84	sp|P60903|S10AA_HUMAN	Protein S100-A10 OS=Homo sapiens GN=S100A10 PE=1 SV=2	HUMAN	4	sp	P60903	S10AA_HUMAN
232	6.94	6.94	60	45.71	45.71	sp|P31949|S10AB_HUMAN	Protein S100-A11 OS=Homo sapiens GN=S100A11 PE=1 SV=2	HUMAN	6	sp	P31949	S10AB_HUMAN
533	1.66	1.66	49.51	26.21	26.21	sp|Q96FQ6|S10AG_HUMAN	Protein S100-A16 OS=Homo sapiens GN=S100A16 PE=1 SV=1	HUMAN	2	sp	Q96FQ6	S10AG_HUMAN
394	3.03	3.03	34.65	28.71	19.8	sp|P26447|S10A4_HUMAN	Protein S100-A4 OS=Homo sapiens GN=S100A4 PE=1 SV=1	HUMAN	3	sp	P26447	S10A4_HUMAN
423	2.54	2.55	46.67	33.33	17.78	sp|P06703|S10A6_HUMAN	Protein S100-A6 OS=Homo sapiens GN=S100A6 PE=1 SV=1	HUMAN	2	sp	P06703	S10A6_HUMAN
292	5.04	5.04	22.83	9.375	7.201	tr|F5H365|F5H365_HUMAN	Protein transport protein Sec23A OS=Homo sapiens GN=SEC23A PE=1 SV=1	HUMAN	4	tr	F5H365	F5H365_HUMAN
422	2.57	2.57	25.87	16.08	6.993	tr|H7BY58|H7BY58_HUMAN	Protein-L-isoaspartate O-methyltransferase OS=Homo sapiens GN=PCMT1 PE=1 SV=1	HUMAN	2	tr	H7BY58	H7BY58_HUMAN
113	16.13	16.48	46.52	34.29	32.61	sp|P28300|LYOX_HUMAN	Protein-lysine 6-oxidase OS=Homo sapiens GN=LOX PE=1 SV=2	HUMAN	12	sp	P28300	LYOX_HUMAN
370	3.43	3.43	18.45	3.632	1.923	sp|Q92954|PRG4_HUMAN	Proteoglycan 4 OS=Homo sapiens GN=PRG4 PE=1 SV=2	HUMAN	2	sp	Q92954	PRG4_HUMAN
401	2.96	2.96	33.22	11.76	8.304	sp|P00491|PNPH_HUMAN	Purine nucleoside phosphorylase OS=Homo sapiens GN=PNP PE=1 SV=2	HUMAN	2	sp	P00491	PNPH_HUMAN
96	19.99	19.99	35.06	27.49	27.49	sp|Q5VTE0|EF1A3_HUMAN	Putative elongation factor 1-alpha-like 3 OS=Homo sapiens GN=EEF1A1P5 PE=5 SV=1	HUMAN	13	sp	Q5VTE0	EF1A3_HUMAN
447	2.27	2.27	16.25	12.5	8.333	sp|Q8IZP2|ST134_HUMAN	Putative protein FAM10A4 OS=Homo sapiens GN=ST13P4 PE=5 SV=1	HUMAN	2	sp	Q8IZP2	ST134_HUMAN
302	4.83	4.83	35.32	18.91	18.91	sp|Q92928|RAB1C_HUMAN	Putative Ras-related protein Rab-1C OS=Homo sapiens GN=RAB1C PE=5 SV=2	HUMAN	3	sp	Q92928	RAB1C_HUMAN
33	43.35	43.35	62.15	48.78	45.76	sp|P14618|KPYM_HUMAN	Pyruvate kinase PKM OS=Homo sapiens GN=PKM PE=1 SV=4	HUMAN	27	sp	P14618	KPYM_HUMAN
147	12.69	12.69	44.49	25.17	20.45	sp|P50395|GDIB_HUMAN	Rab GDP dissociation inhibitor beta OS=Homo sapiens GN=GDI2 PE=1 SV=2	HUMAN	7	sp	P50395	GDIB_HUMAN
529	1.69	15.98	31.22	15.09	13.04	sp|P35241|RADI_HUMAN	Radixin OS=Homo sapiens GN=RDX PE=1 SV=1	HUMAN	9	sp	P35241	RADI_HUMAN
304	4.82	4.82	30.32	26.35	15.52	sp|Q15404|RSU1_HUMAN	Ras suppressor protein 1 OS=Homo sapiens GN=RSU1 PE=1 SV=3	HUMAN	4	sp	Q15404	RSU1_HUMAN
603	1.04	3.29	42.66	14.68	14.68	sp|P10301|RRAS_HUMAN	Ras-related protein R-Ras OS=Homo sapiens GN=RRAS PE=1 SV=1	HUMAN	3	sp	P10301	RRAS_HUMAN
338	4.02	4.02	42.65	11.27	11.27	sp|P62070|RRAS2_HUMAN	Ras-related protein R-Ras2 OS=Homo sapiens GN=RRAS2 PE=1 SV=1	HUMAN	2	sp	P62070	RRAS2_HUMAN
379	3.27	3.27	39.39	27.27	15.66	tr|H3BSC1|H3BSC1_HUMAN	Ras-related protein Rab-11A OS=Homo sapiens GN=RAB11A PE=1 SV=1	HUMAN	4	tr	H3BSC1	H3BSC1_HUMAN
659	0.65	1.35	53.49	32.09	12.09	sp|P61106|RAB14_HUMAN	Ras-related protein Rab-14 OS=Homo sapiens GN=RAB14 PE=1 SV=4	HUMAN	2	sp	P61106	RAB14_HUMAN
265	5.81	5.81	31.13	24.53	18.87	sp|P61019|RAB2A_HUMAN	Ras-related protein Rab-2A OS=Homo sapiens GN=RAB2A PE=1 SV=1	HUMAN	3	sp	P61019	RAB2A_HUMAN
177	10.33	10.33	62.32	34.78	29.95	sp|P51149|RAB7A_HUMAN	Ras-related protein Rab-7a OS=Homo sapiens GN=RAB7A PE=1 SV=1	HUMAN	5	sp	P51149	RAB7A_HUMAN
358	3.66	3.66	18.45	18.45	18.45	sp|P11233|RALA_HUMAN	Ras-related protein Ral-A OS=Homo sapiens GN=RALA PE=1 SV=1	HUMAN	3	sp	P11233	RALA_HUMAN
414	2.71	2.71	23.81	19.58	10.05	sp|Q00765|REEP5_HUMAN	Receptor expression-enhancing protein 5 OS=Homo sapiens GN=REEP5 PE=1 SV=3	HUMAN	2	sp	Q00765	REEP5_HUMAN
149	12.48	12.48	42.57	25.71	23.14	sp|O75787|RENR_HUMAN	Renin receptor OS=Homo sapiens GN=ATP6AP2 PE=1 SV=2	HUMAN	6	sp	O75787	RENR_HUMAN
133	13.73	13.73	41.69	35.65	26.28	sp|Q15293|RCN1_HUMAN	Reticulocalbin-1 OS=Homo sapiens GN=RCN1 PE=1 SV=1	HUMAN	7	sp	Q15293	RCN1_HUMAN
182	10.1	10.45	26.22	26.22	19.82	sp|Q96D15|RCN3_HUMAN	Reticulocalbin-3 OS=Homo sapiens GN=RCN3 PE=1 SV=1	HUMAN	6	sp	Q96D15	RCN3_HUMAN
658	0.67	0.67	17.79	15.34	15.34	sp|Q99969|RARR2_HUMAN	Retinoic acid receptor responder protein 2 OS=Homo sapiens GN=RARRES2 PE=1 SV=1	HUMAN	2	sp	Q99969	RARR2_HUMAN
618	0.94	1.51	16.63	2.375	2.375	RRRRRsp|Q9NWX5|ASB6_HUMAN	REVERSED Ankyrin repeat and SOCS box protein 6 OS=Homo sapiens GN=ASB6 PE=1 SV=1	HUMAN	2	RRRRRsp	Q9NWX5	ASB6_HUMAN
706	0.36	0.72	24.63	3.218	3.218	RRRRRtr|B1ALD9|B1ALD9_HUMAN	REVERSED Periostin OS=Homo sapiens GN=POSTN PE=1 SV=1	HUMAN	3	RRRRRtr	B1ALD9	B1ALD9_HUMAN
865	0.08	2.39	13.68	5.395	3.276	RRRRRsp|Q6UWH4|F198B_HUMAN	REVERSED Protein FAM198B OS=Homo sapiens GN=FAM198B PE=2 SV=1	HUMAN	3	RRRRRsp	Q6UWH4	F198B_HUMAN
410	2.76	2.76	10.67	6.904	5.021	tr|J3KNF6|J3KNF6_HUMAN	RGM domain family member B OS=Homo sapiens GN=RGMB PE=1 SV=1	HUMAN	2	tr	J3KNF6	J3KNF6_HUMAN
144	12.78	12.78	48.94	28.51	25.53	tr|J3QQX2|J3QQX2_HUMAN	Rho GDP-dissociation inhibitor 1 OS=Homo sapiens GN=ARHGDIA PE=1 SV=1	HUMAN	9	tr	J3QQX2	J3QQX2_HUMAN
82	22.22	22.22	50.85	13.62	11.63	tr|A0A0A0MRV0|A0A0A0MRV0_HUMAN	Ribosome-binding protein 1 OS=Homo sapiens GN=RRBP1 PE=1 SV=1	HUMAN	13	tr	A0A0A0MRV0	A0A0A0MRV0_HUMAN
299	4.9	4.9	42.97	14.32	8.951	sp|P38159|RBMX_HUMAN	RNA-binding motif protein, X chromosome OS=Homo sapiens GN=RBMX PE=1 SV=3	HUMAN	3	sp	P38159	RBMX_HUMAN
402	2.93	2.93	56.05	36.94	27.39	sp|P98179|RBM3_HUMAN	RNA-binding protein 3 OS=Homo sapiens GN=RBM3 PE=1 SV=1	HUMAN	3	sp	P98179	RBM3_HUMAN
79	22.77	22.77	36.79	26.28	26.28	sp|O75326|SEM7A_HUMAN	Semaphorin-7A OS=Homo sapiens GN=SEMA7A PE=1 SV=1	HUMAN	15	sp	O75326	SEM7A_HUMAN
307	4.68	4.71	24.07	10.88	7.176	tr|D6RER5|D6RER5_HUMAN	Septin-11 OS=Homo sapiens GN=SEPT11 PE=1 SV=1	HUMAN	3	tr	D6RER5	D6RER5_HUMAN
239	6.69	6.69	42.94	22.16	22.16	sp|Q15019|SEPT2_HUMAN	Septin-2 OS=Homo sapiens GN=SEPT2 PE=1 SV=1	HUMAN	5	sp	Q15019	SEPT2_HUMAN
441	2.33	4.41	18.6	5.802	1.706	sp|Q9UHD8|SEPT9_HUMAN	Septin-9 OS=Homo sapiens GN=SEPT9 PE=1 SV=2	HUMAN	2	sp	Q9UHD8	SEPT9_HUMAN
364	3.49	3.87	19.58	12.27	10.97	sp|O95084|PRS23_HUMAN	Serine protease 23 OS=Homo sapiens GN=PRSS23 PE=1 SV=1	HUMAN	2	sp	O95084	PRS23_HUMAN
130	13.93	13.93	26.46	17.29	13.96	sp|Q92743|HTRA1_HUMAN	Serine protease HTRA1 OS=Homo sapiens GN=HTRA1 PE=1 SV=1	HUMAN	8	sp	Q92743	HTRA1_HUMAN
911	0.06	1.43	20.09	5.022	5.022	sp|O43464|HTRA2_HUMAN	Serine protease HTRA2, mitochondrial OS=Homo sapiens GN=HTRA2 PE=1 SV=2	HUMAN	2	sp	O43464	HTRA2_HUMAN
633	0.79	0.79	42.68	10.98	10.98	sp|P84103|SRSF3_HUMAN	Serine/arginine-rich splicing factor 3 OS=Homo sapiens GN=SRSF3 PE=1 SV=1	HUMAN	2	sp	P84103	SRSF3_HUMAN
607	1.03	1.87	37.1	8.145	8.145	sp|Q13242|SRSF9_HUMAN	Serine/arginine-rich splicing factor 9 OS=Homo sapiens GN=SRSF9 PE=1 SV=1	HUMAN	2	sp	Q13242	SRSF9_HUMAN
508	1.96	2.01	33.2	14.23	10.28	tr|J3KTL2|J3KTL2_HUMAN	Serine/arginine-rich-splicing factor 1 OS=Homo sapiens GN=SRSF1 PE=1 SV=1	HUMAN	3	tr	J3KTL2	J3KTL2_HUMAN
32	47.24	47.24	75.6	63.4	63.4	sp|P50454|SERPH_HUMAN	Serpin H1 OS=Homo sapiens GN=SERPINH1 PE=1 SV=2	HUMAN	34	sp	P50454	SERPH_HUMAN
201	9.1	9.34	21.46	16.8	9.717	tr|B7WNR0|B7WNR0_HUMAN	Serum albumin OS=Homo sapiens GN=ALB PE=1 SV=1	HUMAN	11	tr	B7WNR0	B7WNR0_HUMAN
367	3.47	3.47	54.07	30.37	25.93	tr|E7EUY5|E7EUY5_HUMAN	Single-stranded DNA-binding protein, mitochondrial (Fragment) OS=Homo sapiens GN=SSBP1 PE=1 SV=1	HUMAN	3	tr	E7EUY5	E7EUY5_HUMAN
438	2.36	2.36	28.57	20.17	10.92	sp|P62314|SMD1_HUMAN	Small nuclear ribonucleoprotein Sm D1 OS=Homo sapiens GN=SNRPD1 PE=1 SV=1	HUMAN	2	sp	P62314	SMD1_HUMAN
314	4.5	4.5	38.98	32.2	32.2	sp|P62316|SMD2_HUMAN	Small nuclear ribonucleoprotein Sm D2 OS=Homo sapiens GN=SNRPD2 PE=1 SV=1	HUMAN	3	sp	P62316	SMD2_HUMAN
405	2.82	2.82	34.92	15.08	15.08	sp|P62318|SMD3_HUMAN	Small nuclear ribonucleoprotein Sm D3 OS=Homo sapiens GN=SNRPD3 PE=1 SV=1	HUMAN	3	sp	P62318	SMD3_HUMAN
612	0.99	1.58	35.42	13.75	13.75	sp|P63162|RSMN_HUMAN	Small nuclear ribonucleoprotein-associated protein N OS=Homo sapiens GN=SNRPN PE=1 SV=1	HUMAN	3	sp	P63162	RSMN_HUMAN
625	0.85	1.23	43.6	18.02	9.884	tr|A0A087X0R6|A0A087X0R6_HUMAN	Sorting nexin-12 OS=Homo sapiens GN=SNX12 PE=1 SV=1	HUMAN	2	tr	A0A087X0R6	A0A087X0R6_HUMAN
219	7.81	7.81	27.3	23.17	18.73	tr|D3DQH8|D3DQH8_HUMAN	SPARC OS=Homo sapiens GN=SPARC PE=1 SV=1	HUMAN	5	tr	D3DQH8	D3DQH8_HUMAN
17	65.57	65.57	37.66	23.26	17.64	sp|Q13813|SPTN1_HUMAN	Spectrin alpha chain, non-erythrocytic 1 OS=Homo sapiens GN=SPTAN1 PE=1 SV=3	HUMAN	32	sp	Q13813	SPTN1_HUMAN
22	57.44	59.72	32.06	20.94	17.3	sp|Q01082|SPTB2_HUMAN	Spectrin beta chain, non-erythrocytic 1 OS=Homo sapiens GN=SPTBN1 PE=1 SV=2	HUMAN	30	sp	Q01082	SPTB2_HUMAN
237	6.76	6.76	19.03	16.01	13.29	sp|Q9BUD6|SPON2_HUMAN	Spondin-2 OS=Homo sapiens GN=SPON2 PE=1 SV=3	HUMAN	5	sp	Q9BUD6	SPON2_HUMAN
419	2.65	2.66	12.58	9.934	7.285	sp|O76061|STC2_HUMAN	Stanniocalcin-2 OS=Homo sapiens GN=STC2 PE=1 SV=1	HUMAN	2	sp	O76061	STC2_HUMAN
463	2.05	2.05	45.64	18.12	18.12	sp|P16949|STMN1_HUMAN	Stathmin OS=Homo sapiens GN=STMN1 PE=1 SV=3	HUMAN	2	sp	P16949	STMN1_HUMAN
294	5	5.02	24.01	9.131	7.806	sp|P38646|GRP75_HUMAN	Stress-70 protein, mitochondrial OS=Homo sapiens GN=HSPA9 PE=1 SV=2	HUMAN	4	sp	P38646	GRP75_HUMAN
109	16.8	16.8	42.35	26.62	19.71	sp|P08254|MMP3_HUMAN	Stromelysin-1 OS=Homo sapiens GN=MMP3 PE=1 SV=2	HUMAN	10	sp	P08254	MMP3_HUMAN
50	33.51	33.51	41.9	30.66	29.18	sp|O00391|QSOX1_HUMAN	Sulfhydryl oxidase 1 OS=Homo sapiens GN=QSOX1 PE=1 SV=3	HUMAN	20	sp	O00391	QSOX1_HUMAN
325	4.27	4.27	16.54	10.43	7.888	sp|Q99536|VAT1_HUMAN	Synaptic vesicle membrane protein VAT-1 homolog OS=Homo sapiens GN=VAT1 PE=1 SV=2	HUMAN	2	sp	Q99536	VAT1_HUMAN
155	11.9	12.45	26.62	14.75	13.67	sp|P17987|TCPA_HUMAN	T-complex protein 1 subunit alpha OS=Homo sapiens GN=TCP1 PE=1 SV=1	HUMAN	7	sp	P17987	TCPA_HUMAN
280	5.4	5.4	22.24	12.34	12.34	sp|P78371|TCPB_HUMAN	T-complex protein 1 subunit beta OS=Homo sapiens GN=CCT2 PE=1 SV=4	HUMAN	4	sp	P78371	TCPB_HUMAN
278	5.41	5.41	31.79	7.209	7.209	sp|P48643|TCPE_HUMAN	T-complex protein 1 subunit epsilon OS=Homo sapiens GN=CCT5 PE=1 SV=1	HUMAN	4	sp	P48643	TCPE_HUMAN
427	2.52	2.7	12.89	6.814	4.052	sp|Q99832|TCPH_HUMAN	T-complex protein 1 subunit eta OS=Homo sapiens GN=CCT7 PE=1 SV=2	HUMAN	3	sp	Q99832	TCPH_HUMAN
230	7.02	7.53	24.04	14.86	10.28	sp|P49368|TCPG_HUMAN	T-complex protein 1 subunit gamma OS=Homo sapiens GN=CCT3 PE=1 SV=4	HUMAN	4	sp	P49368	TCPG_HUMAN
135	13.48	13.48	42.7	15.88	13.87	sp|P50990|TCPQ_HUMAN	T-complex protein 1 subunit theta OS=Homo sapiens GN=CCT8 PE=1 SV=4	HUMAN	7	sp	P50990	TCPQ_HUMAN
404	2.87	2.87	14.05	1.22	1.22	sp|Q9Y490|TLN1_HUMAN	Talin-1 OS=Homo sapiens GN=TLN1 PE=1 SV=3	HUMAN	2	sp	Q9Y490	TLN1_HUMAN
69	26.71	26.71	24.65	17.3	15.63	sp|Q7Z7G0|TARSH_HUMAN	Target of Nesh-SH3 OS=Homo sapiens GN=ABI3BP PE=1 SV=1	HUMAN	15	sp	Q7Z7G0	TARSH_HUMAN
8	125.98	125.98	37.54	29.43	27.4	tr|E7EPZ9|E7EPZ9_HUMAN	Tenascin-X OS=Homo sapiens GN=TNXB PE=1 SV=1	HUMAN	76	tr	E7EPZ9	E7EPZ9_HUMAN
282	5.33	5.34	26.65	7.062	7.062	sp|Q08629|TICN1_HUMAN	Testican-1 OS=Homo sapiens GN=SPOCK1 PE=1 SV=1	HUMAN	3	sp	Q08629	TICN1_HUMAN
252	6.28	6.28	37.5	33.75	21.88	tr|E9PHK0|E9PHK0_HUMAN	Tetranectin OS=Homo sapiens GN=CLEC3B PE=1 SV=1	HUMAN	3	tr	E9PHK0	E9PHK0_HUMAN
436	2.38	2.38	39.84	15.45	15.45	sp|Q9BRA2|TXD17_HUMAN	Thioredoxin domain-containing protein 17 OS=Homo sapiens GN=TXNDC17 PE=1 SV=1	HUMAN	2	sp	Q9BRA2	TXD17_HUMAN
107	17	17.01	42.36	31.25	29.63	sp|Q8NBS9|TXND5_HUMAN	Thioredoxin domain-containing protein 5 OS=Homo sapiens GN=TXNDC5 PE=1 SV=2	HUMAN	10	sp	Q8NBS9	TXND5_HUMAN
369	3.45	3.45	42.86	42.86	22.86	sp|P10599|THIO_HUMAN	Thioredoxin OS=Homo sapiens GN=TXN PE=1 SV=3	HUMAN	3	sp	P10599	THIO_HUMAN
227	7.45	7.45	32.73	17.87	15.86	tr|F8W809|F8W809_HUMAN	Thioredoxin reductase 1, cytoplasmic OS=Homo sapiens GN=TXNRD1 PE=1 SV=1	HUMAN	5	tr	F8W809	F8W809_HUMAN
136	13.42	13.42	46.09	40.23	35.16	sp|P30048|PRDX3_HUMAN	Thioredoxin-dependent peroxide reductase, mitochondrial OS=Homo sapiens GN=PRDX3 PE=1 SV=3	HUMAN	10	sp	P30048	PRDX3_HUMAN
18	64.66	64.66	31.71	29.06	28.46	sp|P07996|TSP1_HUMAN	Thrombospondin-1 OS=Homo sapiens GN=THBS1 PE=1 SV=2	HUMAN	38	sp	P07996	TSP1_HUMAN
52	32.68	37.26	22.1	21.25	18.09	sp|P35442|TSP2_HUMAN	Thrombospondin-2 OS=Homo sapiens GN=THBS2 PE=1 SV=2	HUMAN	20	sp	P35442	TSP2_HUMAN
327	4.21	4.22	32.94	10.39	8.902	sp|P37837|TALDO_HUMAN	Transaldolase OS=Homo sapiens GN=TALDO1 PE=1 SV=2	HUMAN	3	sp	P37837	TALDO_HUMAN
536	1.64	1.64	67.42	33.71	33.71	tr|E5RHG8|E5RHG8_HUMAN	Transcription elongation factor B polypeptide 1 (Fragment) OS=Homo sapiens GN=TCEB1 PE=1 SV=1	HUMAN	2	tr	E5RHG8	E5RHG8_HUMAN
13	73.21	73.47	67.79	61.64	60.47	sp|Q15582|BGH3_HUMAN	Transforming growth factor-beta-induced protein ig-h3 OS=Homo sapiens GN=TGFBI PE=1 SV=1	HUMAN	73	sp	Q15582	BGH3_HUMAN
556	1.47	1.47	26.94	10.36	10.36	sp|P61586|RHOA_HUMAN	Transforming protein RhoA OS=Homo sapiens GN=RHOA PE=1 SV=1	HUMAN	2	sp	P61586	RHOA_HUMAN
51	33.28	33.28	85.57	72.64	68.66	sp|Q01995|TAGL_HUMAN	Transgelin OS=Homo sapiens GN=TAGLN PE=1 SV=4	HUMAN	27	sp	Q01995	TAGL_HUMAN
138	13.29	13.29	60.8	47.24	41.71	sp|P37802|TAGL2_HUMAN	Transgelin-2 OS=Homo sapiens GN=TAGLN2 PE=1 SV=3	HUMAN	10	sp	P37802	TAGL2_HUMAN
48	35.09	35.09	41.94	31.27	28.04	sp|P55072|TERA_HUMAN	Transitional endoplasmic reticulum ATPase OS=Homo sapiens GN=VCP PE=1 SV=4	HUMAN	20	sp	P55072	TERA_HUMAN
76	23.69	23.69	48.48	37.72	33.39	sp|P29401|TKT_HUMAN	Transketolase OS=Homo sapiens GN=TKT PE=1 SV=3	HUMAN	14	sp	P29401	TKT_HUMAN
306	4.7	4.7	42.02	26.06	19.15	tr|Q5W0H4|Q5W0H4_HUMAN	Translationally-controlled tumor protein OS=Homo sapiens GN=TPT1 PE=1 SV=1	HUMAN	5	tr	Q5W0H4	Q5W0H4_HUMAN
284	5.3	5.3	41.7	22.42	17.94	tr|E9PGT1|E9PGT1_HUMAN	Translin OS=Homo sapiens GN=TSN PE=1 SV=1	HUMAN	3	tr	E9PGT1	E9PGT1_HUMAN
420	2.64	2.64	29.68	21.46	21.46	sp|P49755|TMEDA_HUMAN	Transmembrane emp24 domain-containing protein 10 OS=Homo sapiens GN=TMED10 PE=1 SV=2	HUMAN	5	sp	P49755	TMEDA_HUMAN
214	8.12	8.12	61.54	23.78	19.23	sp|P60174|TPIS_HUMAN	Triosephosphate isomerase OS=Homo sapiens GN=TPI1 PE=1 SV=3	HUMAN	4	sp	P60174	TPIS_HUMAN
373	3.34	23.7	64.52	47.58	34.68	tr|H7BYY1|H7BYY1_HUMAN	Tropomyosin 1 (Alpha), isoform CRA_m OS=Homo sapiens GN=TPM1 PE=1 SV=1	HUMAN	11	tr	H7BYY1	H7BYY1_HUMAN
140	13.02	27.63	59.86	44.72	39.08	sp|P09493|TPM1_HUMAN	Tropomyosin alpha-1 chain OS=Homo sapiens GN=TPM1 PE=1 SV=2	HUMAN	14	sp	P09493	TPM1_HUMAN
38	40.3	40.3	75	61.29	47.98	sp|P67936|TPM4_HUMAN	Tropomyosin alpha-4 chain OS=Homo sapiens GN=TPM4 PE=1 SV=3	HUMAN	19	sp	P67936	TPM4_HUMAN
309	4.61	28.18	60.56	40.37	35.71	tr|Q5TCU8|Q5TCU8_HUMAN	Tropomyosin beta chain OS=Homo sapiens GN=TPM2 PE=1 SV=1	HUMAN	15	tr	Q5TCU8	Q5TCU8_HUMAN
339	4.02	4.02	22.51	5.52	5.52	sp|P23381|SYWC_HUMAN	Tryptophan--tRNA ligase, cytoplasmic OS=Homo sapiens GN=WARS PE=1 SV=2	HUMAN	2	sp	P23381	SYWC_HUMAN
66	29.09	29.74	42.2	35.26	35.26	tr|F5H5D3|F5H5D3_HUMAN	Tubulin alpha-1C chain OS=Homo sapiens GN=TUBA1C PE=1 SV=1	HUMAN	18	tr	F5H5D3	F5H5D3_HUMAN
56	31.83	31.83	52.58	48.12	44.84	tr|Q5JP53|Q5JP53_HUMAN	Tubulin beta chain OS=Homo sapiens GN=TUBB PE=1 SV=1	HUMAN	20	tr	Q5JP53	Q5JP53_HUMAN
681	0.53	18.9	22.58	14.43	12.67	tr|A0A0B4J269|A0A0B4J269_HUMAN	Tubulin beta-3 chain OS=Homo sapiens GN=TUBB3 PE=4 SV=1	HUMAN	13	tr	A0A0B4J269	A0A0B4J269_HUMAN
321	4.35	29.58	48.99	46.07	38.88	sp|P68371|TBB4B_HUMAN	Tubulin beta-4B chain OS=Homo sapiens GN=TUBB4B PE=1 SV=1	HUMAN	18	sp	P68371	TBB4B_HUMAN
509	1.93	1.93	45.38	15.97	15.97	tr|E5RJD8|E5RJD8_HUMAN	Tubulin-specific chaperone A OS=Homo sapiens GN=TBCA PE=1 SV=1	HUMAN	2	tr	E5RJD8	E5RJD8_HUMAN
249	6.39	6.39	52.25	21.62	15.77	tr|A0A087WYR3|A0A087WYR3_HUMAN	Tumor protein D54 OS=Homo sapiens GN=TPD52L2 PE=1 SV=1	HUMAN	3	tr	A0A087WYR3	A0A087WYR3_HUMAN
506	1.97	1.97	26.27	9.804	9.804	sp|P09661|RU2A_HUMAN	U2 small nuclear ribonucleoprotein A' OS=Homo sapiens GN=SNRPA1 PE=1 SV=2	HUMAN	2	sp	P09661	RU2A_HUMAN
190	9.78	9.78	52.17	36.23	30.43	tr|D6RE83|D6RE83_HUMAN	Ubiquitin carboxyl-terminal hydrolase OS=Homo sapiens GN=UCHL1 PE=1 SV=1	HUMAN	7	tr	D6RE83	D6RE83_HUMAN
194	9.64	9.64	77.34	51.56	51.56	sp|P62987|RL40_HUMAN	Ubiquitin-60S ribosomal protein L40 OS=Homo sapiens GN=UBA52 PE=1 SV=2	HUMAN	8	sp	P62987	RL40_HUMAN
521	1.76	1.76	27	10.5	10.5	sp|P61086|UBE2K_HUMAN	Ubiquitin-conjugating enzyme E2 K OS=Homo sapiens GN=UBE2K PE=1 SV=3	HUMAN	2	sp	P61086	UBE2K_HUMAN
356	3.68	3.68	41.45	19.08	13.82	sp|P61088|UBE2N_HUMAN	Ubiquitin-conjugating enzyme E2 N OS=Homo sapiens GN=UBE2N PE=1 SV=1	HUMAN	2	sp	P61088	UBE2N_HUMAN
234	6.85	6.85	15.78	9.074	5.671	sp|P22314|UBA1_HUMAN	Ubiquitin-like modifier-activating enzyme 1 OS=Homo sapiens GN=UBA1 PE=1 SV=3	HUMAN	4	sp	P22314	UBA1_HUMAN
235	6.81	6.81	32.59	11.13	9.717	sp|O60701|UGDH_HUMAN	UDP-glucose 6-dehydrogenase OS=Homo sapiens GN=UGDH PE=1 SV=1	HUMAN	4	sp	O60701	UGDH_HUMAN
248	6.41	6.41	10.1	2.958	1.994	sp|Q9NYU2|UGGG1_HUMAN	UDP-glucose:glycoprotein glucosyltransferase 1 OS=Homo sapiens GN=UGGT1 PE=1 SV=3	HUMAN	3	sp	Q9NYU2	UGGG1_HUMAN
242	6.51	7.33	27.55	27.55	27.55	sp|P30085|KCY_HUMAN	UMP-CMP kinase OS=Homo sapiens GN=CMPK1 PE=1 SV=3	HUMAN	4	sp	P30085	KCY_HUMAN
256	6.11	6.11	27	21.29	14.83	tr|F8W031|F8W031_HUMAN	Uncharacterized protein (Fragment) OS=Homo sapiens PE=1 SV=1	HUMAN	4	tr	F8W031	F8W031_HUMAN
168	10.87	11.05	19.04	6.082	4.423	tr|B4E1Z4|B4E1Z4_HUMAN	Uncharacterized protein OS=Homo sapiens PE=2 SV=1	HUMAN	6	tr	B4E1Z4	B4E1Z4_HUMAN
272	5.7	5.7	46.82	37.57	27.75	sp|Q969H8|CS010_HUMAN	UPF0556 protein C19orf10 OS=Homo sapiens GN=C19orf10 PE=1 SV=1	HUMAN	6	sp	Q969H8	CS010_HUMAN
651	0.7	0.7	25.41	9.426	9.426	sp|Q9Y224|CN166_HUMAN	UPF0568 protein C14orf166 OS=Homo sapiens GN=C14orf166 PE=1 SV=1	HUMAN	2	sp	Q9Y224	CN166_HUMAN
341	4.01	4.01	17.34	5.348	5.348	sp|P38606|VATA_HUMAN	V-type proton ATPase catalytic subunit A OS=Homo sapiens GN=ATP6V1A PE=1 SV=2	HUMAN	2	sp	P38606	VATA_HUMAN
260	6.02	6.22	14.68	8.723	7.66	sp|Q15904|VAS1_HUMAN	V-type proton ATPase subunit S1 OS=Homo sapiens GN=ATP6AP1 PE=1 SV=2	HUMAN	3	sp	Q15904	VAS1_HUMAN
151	12.31	12.96	17.53	13.67	12.78	sp|Q6EMK4|VASN_HUMAN	Vasorin OS=Homo sapiens GN=VASN PE=1 SV=1	HUMAN	7	sp	Q6EMK4	VASN_HUMAN
454	2.2	2.21	32.93	11.24	11.24	sp|Q9P0L0|VAPA_HUMAN	Vesicle-associated membrane protein-associated protein A OS=Homo sapiens GN=VAPA PE=1 SV=3	HUMAN	2	sp	Q9P0L0	VAPA_HUMAN
174	10.37	10.37	38.14	33.49	24.65	sp|O75396|SC22B_HUMAN	Vesicle-trafficking protein SEC22b OS=Homo sapiens GN=SEC22B PE=1 SV=4	HUMAN	6	sp	O75396	SC22B_HUMAN
6	131.74	131.74	92.49	87.55	86.48	sp|P08670|VIME_HUMAN	Vimentin OS=Homo sapiens GN=VIM PE=1 SV=4	HUMAN	110	sp	P08670	VIME_HUMAN
73	24.02	24.02	39.42	17.9	15.26	sp|P18206|VINC_HUMAN	Vinculin OS=Homo sapiens GN=VCL PE=1 SV=4	HUMAN	14	sp	P18206	VINC_HUMAN
435	2.4	2.42	18.41	5.649	3.138	sp|P04004|VTNC_HUMAN	Vitronectin OS=Homo sapiens GN=VTN PE=1 SV=1	HUMAN	2	sp	P04004	VTNC_HUMAN
196	9.35	9.35	16.83	11.55	11.55	sp|O75083|WDR1_HUMAN	WD repeat-containing protein 1 OS=Homo sapiens GN=WDR1 PE=1 SV=4	HUMAN	5	sp	O75083	WDR1_HUMAN
310	4.61	4.61	25	9.563	3.825	sp|P13010|XRCC5_HUMAN	X-ray repair cross-complementing protein 5 OS=Homo sapiens GN=XRCC5 PE=1 SV=3	HUMAN	2	sp	P13010	XRCC5_HUMAN
313	4.5	4.5	15.11	6.897	6.897	sp|P12956|XRCC6_HUMAN	X-ray repair cross-complementing protein 6 OS=Homo sapiens GN=XRCC6 PE=1 SV=2	HUMAN	3	sp	P12956	XRCC6_HUMAN
